# Supplementary material for: Genome-wide identification of resistance genes and transcriptome regulation in yeast to accommodate ammonium toxicity
Source: BMC Genomics. 2022 Jul 15;23:514. doi: 10.1186/s12864-022-08742-y (PMC9287935; doi:10.1186/s12864-022-08742-y)
Supplement: Supplementary file 2 — Additional file 2: Table S1. Data from three independent genome-wide screening experiments. [file 12864_2022_8742_MOESM2_ESM.xlsx]

## Sheet: Key
Table S1. Data from three independent genome-wide screening experiments.
Array ORF | systematic name
Array Name | standard name
Score | score represents the growth status of the mutant strain compared with the control group after 800 mM NH4Cl treatment, score<0 means the colony decreases, and score>0 means the colony increases.
p-Value | probability value

## Sheet: First screening
Array ORF	Array Name	Score	p-Value
YOR202W	HIS3	0.0232	0
YBL032W	HEK2	0.10073	0
YBL031W	SHE1	0.05165	2e-05
YBL029W	YBL029W	-0.07606	1e-05
YBL028C	YBL028C	-0.14191	1e-05
YBL027W	RPL19B	-0.38389	1e-05
YBL024W	NCL1	-0.16325	0
YBL021C	HAP3	0.02552	2e-05
YBL019W	APN2	0.0949	8e-05
YBL017C	PEP1	0.18927	0
YBL052C	SAS3	0.05162	0
YBL051C	PIN4	-0.15709	0
YBL049W	MOH1	-0.04684	0
YBL048W	YBL048W	-0.00658	0
YBL047C	EDE1	-0.09216	0
YBL046W	PSY4	0.01435	1e-05
YBL043W	ECM13	-0.06199	0
YBL042C	FUI1	0.08798	0.0018
YAL017W	PSK1	0.02972	5e-05
YBL039C	URA7	0.02693	1e-05
YBL037W	APL3	-0.05005	5e-05
YBL036C	YBL036C	0.0077	0
YBL064C	PRX1	-0.01509	0
YBL063W	KIP1	-0.10514	0
YBL062W	YBL062W	0.02194	2e-05
YBL061C	SKT5	0.13812	0
YBL060W	YEL1	-0.01933	0
YBL059W	YBL059W	-0.13201	0
YAL015C	NTG1	-0.01189	1e-05
YBL057C	PTH2	-0.08925	0
YBL056W	PTC3	-0.11471	0
YBL055C	YBL055C	0.01539	1e-05
YBL054W	TOD6	0.01095	1e-05
YBL053W	YBL053W	0.03454	0
YBL079W	NUP170	0.28781	0
YBL078C	ATG8	0.04197	0
YBL075C	SSA3	0.0479	0
YBL072C	RPS8A	-0.08533	2e-05
YAL014C	SYN8	0.05621	0
YBL071C	YBL071C	-0.0867	0
YBL070C	YBL070C	-0.02929	0
YBL069W	AST1	-0.008	0
YBL068W	PRS4	-0.05877	0
YBL067C	UBP13	-0.33682	3e-05
YBL066C	SEF1	-0.01225	2e-05
YBL065W	YBL065W	0.03226	1e-05
YBL094C	YBL094C	-0.13226	3e-05
YBL091C-A	SCS22	0.09353	0
YAL013W	DEP1	0.28926	1e-05
YBL091C	MAP2	-0.10107	1e-05
YBL089W	AVT5	-0.18748	0
YBL088C	TEL1	-0.06494	2e-05
YBL087C	RPL23A	0.06486	0
YBL086C	YBL086C	0.12668	0
YBL085W	BOI1	-0.03716	0
YBL083C	YBL083C	0.03027	2e-05
YBL082C	ALG3	0.05339	8e-05
YBL081W	YBL081W	-0.01904	0
YAL011W	SWC3	-0.1774	0
YBR001C	NTH2	-0.17774	9e-05
YBL107C	MIC23	-0.17678	1e-05
YBL106C	SRO77	0.01304	2e-05
YBL104C	SEA4	-0.03038	0
YBL103C	RTG3	-0.08661	0
YBL102W	SFT2	-0.05149	0
YBL101C	ECM21	0.01414	2e-05
YBL100C	YBL100C	0.13387	0
YBL098W	BNA4	0.03009	0
YBL096C	YBL096C	0.00295	0
YAL010C	MDM10	-0.01304	0
YBL095W	YBL095W	-0.00401	0.00011
YBR016W	YBR016W	0.04543	1e-05
YBR015C	MNN2	-0.12653	0
YBR014C	GRX7	-0.03975	0
YBR013C	YBR013C	-0.05873	0
YBR012C	YBR012C	0.06346	0
YBR010W	HHT1	0.09766	0
YBR009C	HHF1	0.00593	1e-05
YBR008C	FLR1	-0.14611	0
YAL008W	FUN14	-0.01002	0
YBR007C	DSF2	-0.09956	0
YBR006W	UGA2	-0.07758	2e-05
YBR005W	RCR1	0.10346	1e-05
YBR030W	RKM3	0.05758	0
YBR028C	YPK3	0.00577	2e-05
YBR027C	YBR027C	0.11077	0
YBR026C	ETR1	-0.00994	4e-05
YBR025C	OLA1	-0.20532	2e-05
YBR024W	SCO2	-0.032	0
YBR023C	CHS3	0.06186	1e-05
YAL007C	ERP2	-0.00058	0
YBR022W	POA1	-0.0201	0
YBR020W	GAL1	0.06466	1e-05
YBR019C	GAL10	0.08832	1e-05
YBR018C	GAL7	-0.04726	3e-05
YBR045C	GIP1	0.01179	0
YBR044C	TCM62	0.01355	0
YBR043C	QDR3	0.00577	2e-05
YBR042C	CST26	0.0098	1e-05
YBR041W	FAT1	-0.19831	0
YAL005C	SSA1	-0.19027	0
YBR040W	FIG1	-0.04135	0
YBR036C	CSG2	-0.09849	1e-05
YBR034C	HMT1	0.10066	2e-05
YBR033W	EDS1	0.04638	1e-05
YBR032W	YBR032W	0.05373	0
YBR031W	RPL4A	0.06166	1e-05
YBR057C	MUM2	0.07515	5e-05
YBR056W	YBR056W	0.02409	0
YAL004W	YAL004W	-0.01908	1e-05
YBR054W	YRO2	0.06834	0
YBR053C	YBR053C	-0.07897	0
YBR052C	RFS1	-0.02428	1e-05
YBR051W	YBR051W	-0.01008	1e-05
YBR050C	REG2	-0.10234	0
YBR048W	RPS11B	-0.0024	0
YBR047W	FMP23	-0.04416	0
YBR046C	ZTA1	-0.01301	0
YBR071W	YBR071W	-0.01585	0
YAL002W	VPS8	-0.11034	0
YBR069C	TAT1	-0.1719	1e-05
YBR068C	BAP2	-0.1725	0
YBR067C	TIP1	0.05427	0
YBR066C	NRG2	-0.0206	1e-05
YBR065C	ECM2	0.05569	0
YBR064W	YBR064W	-0.02431	1e-05
YBR063C	YBR063C	-0.00505	0
YBR062C	YBR062C	-0.05862	0
YBR090C	YBR090C	0.10548	0
YBR084W	MIS1	-0.07733	2e-05
YBR083W	TEC1	-0.00019	1e-05
YBR082C	UBC4	0.18053	0
YBR076W	ECM8	-0.32864	1e-05
YBR075W	YBR075W	-0.04509	0
YBR074W	YBR074W	-0.09086	0
YAL031C	GIP4	-0.04513	1e-05
YBR073W	RDH54	-0.06601	0
YBR072W	HSP26	-0.02667	3e-05
YBR104W	YMC2	-0.14642	0
YBR103W	SIF2	-0.40667	2e-05
YBR100W	YBR100W	-0.04905	0
YBR099C	YBR099C	0.19792	0
YBR098W	MMS4	-0.04035	1e-05
YBR095C	RXT2	0.24512	1e-05
YAL030W	SNC1	0.07797	0
YBR094W	PBY1	0.0369	1e-05
YBR092C	PHO3	-0.10682	1e-05
YBR119W	MUD1	-0.05036	1e-05
YBR116C	YBR116C	0.08376	0
YBR114W	RAD16	-0.07985	0
YAL029C	MYO4	0.04419	1e-05
YBR111C	YSA1	0.03275	9e-05
YBR108W	AIM3	-0.02778	0
YBR107C	IML3	0.01317	1e-05
YBR106W	PHO88	-0.06143	1e-05
YBR105C	VID24	-0.01866	2e-05
YAL028W	FRT2	-0.05351	0
YAL027W	SAW1	0.10425	0
YBR138C	YBR138C	0.07502	2e-05
YBR137W	YBR137W	-0.00458	0
YBR134W	YBR134W	0.00174	1e-05
YBR132C	AGP2	-0.05586	3e-05
YBR131W	CCZ1	-0.02435	0
YBR130C	SHE3	-0.02841	0
YBR129C	OPY1	0.03589	6e-05
YBR128C	ATG14	0.02982	0
YBR126C	TPS1	-0.35787	3e-05
YBR125C	PTC4	-0.07037	0.00017
YAL026C	DRS2	0.0162	0
YBR151W	APD1	0.06471	0
YBR150C	TBS1	-0.01104	0
YBR149W	ARA1	-0.09694	1e-05
YBR148W	YSW1	0.26568	4e-05
YBR147W	RTC2	-0.06354	0
YBR145W	ADH5	0.0161	0
YAL023C	PMT2	0.19271	0
YBR141C	YBR141C	0.04905	1e-05
YBR139W	YBR139W	-0.10859	1e-05
YBR169C	SSE2	0.04586	0
YBR168W	PEX32	0.07114	0
YBR165W	UBS1	0.05672	0
YBR164C	ARL1	0.13778	0
YBR162W-A	YSY6	0.04599	0
YAL022C	FUN26	-0.02552	1e-05
YBR162C	TOS1	-0.08112	0
YBR161W	CSH1	-0.01724	0
YBR158W	AMN1	-0.14128	1e-05
YBR157C	ICS2	-0.33188	0
YBR182C	SMP1	-0.04797	2e-05
YBR181C	RPS6B	0.0258	1e-05
YBR180W	DTR1	0.00521	0
YBR178W	YBR178W	-0.03748	0
YAL020C	ATS1	-0.22804	1e-05
YBR177C	EHT1	-0.01567	0
YBR176W	ECM31	0.08739	0
YBR172C	SMY2	0.07213	0
YBR171W	SEC66	0.06414	0.00027
YBR170C	NPL4	-0.03036	0
YBR199W	KTR4	0.03126	0
YBR197C	YBR197C	-0.09878	0
YAL019W	FUN30	0.04426	0
YBR195C	MSI1	0.07611	0
YBR194W	AIM4	0.14042	0
YBR189W	RPS9B	0.10086	0
YBR188C	NTC20	0.07725	0
YBR187W	GDT1	-0.14895	0
YBR186W	PCH2	-0.02856	0
YBR185C	MBA1	0.04057	0
YBR184W	YBR184W	-0.03797	1e-05
YBR183W	YPC1	0.05175	0
YAL018C	YAL018C	-0.09672	0
YBR212W	NGR1	0.03787	0
YBR210W	ERV15	0.04622	1e-05
YBR208C	DUR1	0.08947	0
YBR207W	FTH1	0.02515	0
YBR206W	YBR206W	-0.09549	1e-05
YBR205W	KTR3	-0.05128	0
YBR204C	LDH1	-0.06474	0
YBR203W	COS111	0.01488	1e-05
YBR201W	DER1	-0.0173	0
YBR223C	TDP1	-0.1659	7e-05
YBR222C	PCS60	-0.01941	1e-05
YBR221C	PDB1	-0.03576	0.0001
YBR220C	YBR220C	0.02027	2e-05
YBR219C	YBR219C	0.02692	1e-05
YBR218C	PYC2	-0.10534	0
YBR217W	ATG12	0.09176	1e-05
YBR216C	YBP1	0.00251	0
YAL054C	ACS1	0.01887	1e-05
YBR215W	HPC2	0.01843	3e-05
YBR214W	SDS24	0.0073	4e-05
YBR213W	MET8	0.10301	0
YAL053W	FLC2	0.06919	0
YAL051W	OAF1	0.02073	0
YAL049C	AIM2	0.01889	0
YAL045C	YAL045C	0.10268	0
YAL043C-A	YAL043C-A	0.06481	1e-05
YAL042W	ERV46	-0.03866	0
YAL040C	CLN3	0.0644	0
YAL037W	YAL037W	-0.05288	0
YAL036C	RBG1	-0.04609	1e-05
YAL034C	FUN19	0.03215	1e-05
YAL066W	YAL066W	0.00535	0
YAL065C	YAL065C	-0.06838	0
YAL064C-A	TDA8	0.02337	1e-05
YAL062W	GDH3	-0.13006	0
YAL061W	BDH2	0.00989	0
YAL060W	BDH1	0.05047	0
YAL059W	ECM1	-0.05942	0
YAL058W	CNE1	0.19421	0
YAL058C-A	YAL058C-A	0.18859	0
YAL056W	GPB2	0.12174	4e-05
YAL055W	PEX22	0.06866	1e-05
YAR027W	UIP3	-0.05056	2e-05
YAR023C	YAR023C	0.02849	0
YAR020C	PAU7	0.02116	1e-05
YAR018C	KIN3	-0.04127	1e-05
YAR015W	ADE1	-0.02648	0
YAR014C	BUD14	0.08832	0
YAR003W	SWD1	0.02962	0
YAR002W	NUP60	0.02685	0
YAR002C-A	ERP1	0.05574	0
YAL068C	PAU8	0.07366	1e-05
YAL067C	SEO1	-0.1047	1e-05
YAR047C	YAR047C	-0.07041	6e-05
YAR044W	YAR044W	0.3396	0
YAR043C	YAR043C	0.18883	0
YAR042W	SWH1	0.07707	1e-05
YAR040C	YAR040C	-0.10019	0
YAR037W	YAR037W	-0.00982	0
YAR035W	YAT1	-0.0764	0
YAR031W	PRM9	0.06777	0
YAR030C	YAR030C	0.01405	1e-05
YAR029W	YAR029W	-0.03402	7e-05
YAR028W	YAR028W	0.04106	0
YBL015W	ACH1	0.0615	0.0001
YBL013W	FMT1	-0.01266	2e-05
YBL011W	SCT1	-0.11083	2e-05
YBL010C	YBL010C	-0.03333	0
YBL009W	ALK2	-0.02874	0
YBL008W	HIR1	0.07758	0
YBL007C	SLA1	-0.24995	3e-05
YBL005W	PDR3	0.00778	0
YBL003C	HTA2	-0.03767	0
YBL001C	ECM15	0.00448	0.00011
YAR050W	FLO1	0.09911	2e-05
YOR202W	HIS3	0.02469	0
YBR235W	VHC1	-0.13099	5e-05
YBR233W	PBP2	0.13652	0
YBR232C	YBR232C	0.02989	0
YBR231C	SWC5	-0.22467	1e-05
YBR230C	OM14	-0.0604	0
YBR229C	ROT2	0.00753	2e-05
YBR228W	SLX1	-0.03485	0
YBR227C	MCX1	-0.14932	1e-05
YBR226C	YBR226C	-0.09179	3e-05
YBR225W	YBR225W	0.06135	1e-05
YBR224W	YBR224W	0.02262	0
YBR250W	SPO23	-0.07421	0.00011
YBR249C	ARO4	-0.06221	0
YBR246W	RRT2	-0.07749	8e-05
YBR245C	ISW1	0.05953	1e-05
YBR244W	GPX2	-0.03881	0
YBR242W	YBR242W	-0.02844	0
YBR241C	YBR241C	0.04537	1e-05
YBR240C	THI2	0.17977	1e-05
YBR239C	ERT1	0.03431	2e-05
YBR238C	YBR238C	0.09325	2e-05
YBR269C	FMP21	-0.08712	0
YBR267W	REI1	0.18563	4e-05
YBR266C	YBR266C	-0.03572	0
YBR264C	YPT10	0.02595	0
YBR263W	SHM1	0.03577	1e-05
YBR262C	AIM5	-0.00553	4e-05
YBR261C	TAE1	0.04895	0
YBR260C	RGD1	-0.00986	0
YBR259W	YBR259W	0.15294	0
YBR258C	SHG1	-0.03032	1e-05
YBR255W	MTC4	-0.01409	1e-05
YBR281C	DUG2	0.04142	2e-05
YBR280C	SAF1	0.00912	1e-05
YBR278W	DPB3	0.0497	1e-05
YBR277C	YBR277C	0.07515	0
YBR276C	PPS1	0.00997	0
YBR275C	RIF1	-0.05799	0
YBR274W	CHK1	-0.01858	0
YBR273C	UBX7	0.03806	0
YBR272C	HSM3	-0.09151	0
YBR271W	EFM2	-0.06203	4e-05
YBR270C	BIT2	0.03706	1e-05
YBR293W	VBA2	0.01548	1e-05
YBR292C	YBR292C	-0.12207	0
YBR291C	CTP1	0.11037	0.00027
YBR290W	BSD2	0.00933	2e-05
YBR289W	SNF5	0.03479	4e-05
YBR288C	APM3	-0.26718	0.00011
YBR287W	YBR287W	0.09025	1e-05
YBR286W	APE3	0.12012	3e-05
YBR285W	YBR285W	-0.03188	0
YBR284W	YBR284W	-0.02164	1e-05
YBR283C	SSH1	-0.01529	0
YCL006C	YCL006C	0.03251	0.00025
YCL002C	YCL002C	-0.18146	5e-05
YCL001W-A	YCL001W-A	-0.01442	0.00015
YCL001W	RER1	-0.18555	0
YBR301W	PAU24	-0.00338	2e-05
YBR300C	YBR300C	-0.05233	0
YBR298C	MAL31	0.00979	1e-05
YBR297W	MAL33	0.07007	0
YBR296C	PHO89	0.06712	1e-05
YBR295W	PCA1	0.0861	1e-05
YBR294W	SUL1	0.0614	2e-05
YCL025C	AGP1	0.07051	1e-05
YCL024W	KCC4	0.02761	6e-05
YCL023C	YCL023C	-0.08696	0
YCL022C	YCL022C	-0.01159	2e-05
YCL016C	DCC1	0.03328	3e-05
YCL014W	BUD3	-0.03994	4e-05
YCL013W	YCL013W	-0.06096	0
YCL012W	YCL012W	-0.07789	1e-05
YCL011C	GBP2	0.00221	0.00019
YCL010C	SGF29	-0.20305	1e-05
YCL009C	ILV6	-0.07965	2e-05
YCL036W	GFD2	0.17735	0
YCL035C	GRX1	0.00405	0
YCL034W	LSB5	-0.01645	3e-05
YCL033C	MXR2	0.13253	1e-05
YCL032W	STE50	-0.08175	0
YCL029C	BIK1	0.04154	0
YCL028W	RNQ1	0.06571	1e-05
YCL027W	FUS1	-0.06013	4e-05
YCL026C-A	FRM2	-0.0442	2e-05
YCL026C	YCL026C	0.01067	0
YCL049C	YCL049C	-0.0179	0
YCL048W	SPS22	0.03413	0
YCL047C	POF1	0.02355	7e-05
YCL046W	YCL046W	-0.21714	5e-05
YCL045C	EMC1	0.19364	0
YCL044C	MGR1	0.16099	0
YCL042W	YCL042W	-0.08029	0
YCL040W	GLK1	-0.24397	0.00046
YCL039W	GID7	0.09058	1e-05
YCL038C	ATG22	-0.19313	0
YCL037C	SRO9	-0.3206	1e-05
YCL069W	VBA3	0.07881	2e-05
YCL064C	CHA1	-0.03677	1e-05
YCL063W	VAC17	-0.05612	0
YCL062W	YCL062W	-0.02527	0
YCL061C	MRC1	-0.10025	1e-05
YCL060C	YCL060C	-0.05392	0
YCL057W	PRD1	0.1228	0
YCL056C	PEX34	0.21226	0
YCL055W	KAR4	0.06692	0
YCL051W	LRE1	0.03922	3e-05
YCL050C	APA1	0.06985	1e-05
YCR011C	ADP1	-0.04414	3e-05
YCR010C	ADY2	0.06574	0
YCR009C	RVS161	-0.55976	5e-05
YCR008W	SAT4	-0.04137	0
YCR007C	YCR007C	-0.01811	0
YCR006C	YCR006C	0.04984	0
YCR005C	CIT2	-0.05123	0
YCR001W	YCR001W	0.08173	1e-05
YCL076W	YCL076W	-0.02244	0
YCL075W	YCL075W	0.01338	2e-05
YCL074W	YCL074W	-0.16514	3e-05
YCR024C-A	PMP1	0.1081	0
YCR023C	YCR023C	-0.10019	8e-05
YCR022C	YCR022C	-0.01158	0
YCR021C	HSP30	-0.0048	3e-05
YCR020C-A	MAK31	0.04701	0
YCR020C	PET18	-0.0224	0
YCR019W	MAK32	0.1394	0
YCR017C	CWH43	-0.00677	1e-05
YCR016W	YCR016W	-0.0486	0
YCR015C	YCR015C	-0.00722	6e-05
YCR014C	POL4	-0.04872	2e-05
YCR037C	PHO87	0.07124	0
YCR036W	RBK1	-0.01006	6e-05
YCR034W	FEN1	-0.10973	3e-05
YCR033W	SNT1	-0.52587	0
YCR032W	BPH1	-0.07863	0
YCR031C	RPS14A	-0.00906	1e-05
YCR030C	SYP1	0.04729	4e-05
YCR028C-A	RIM1	-0.01281	8e-05
YCR027C	RHB1	0.07108	3e-05
YCR026C	NPP1	0.11157	1e-05
YCR025C	YCR025C	-0.04389	0
YCR061W	YCR061W	-0.12712	0
YCR060W	TAH1	0.05676	6e-05
YCR059C	YIH1	0.08484	2e-05
YCR053W	THR4	-0.25594	0
YCR051W	YCR051W	-0.11743	1e-05
YCR050C	YCR050C	0.1152	6e-05
YCR049C	YCR049C	-0.1495	6e-05
YCR048W	ARE1	-0.1379	2e-05
YCR045C	RRT12	0.07032	2e-05
YCR044C	PER1	-0.05054	9e-05
YCR076C	FUB1	-0.04203	0
YCR075C	ERS1	-0.08574	1e-05
YCR073W-A	SOL2	0.06569	0
YCR073C	SSK22	0.02981	0
YCR071C	IMG2	0.12121	1e-05
YCR069W	CPR4	0.0573	2e-05
YCR068W	ATG15	-0.00178	0
YCR067C	SED4	-0.04454	1e-05
YCR065W	HCM1	0.05032	4e-05
YCR063W	BUD31	0.09812	4e-05
YCR062W	YCR062W	-0.06892	0
YCR089W	FIG2	0.02922	1e-05
YCR088W	ABP1	-0.00925	6e-05
YCR087W	YCR087W	0.07525	0
YCR087C-A	YCR087C-A	0.19952	1e-05
YCR086W	CSM1	-0.04573	0
YCR085W	YCR085W	0.10586	0
YCR083W	TRX3	-0.028	0
YCR082W	AHC2	0.13895	2e-05
YCR079W	PTC6	-0.10517	0
YCR077C	PAT1	-0.30365	1e-05
YCR105W	ADH7	0.01454	1e-05
YCR102W-A	YCR102W-A	0.13177	0
YCR102C	YCR102C	0.02682	2e-05
YCR101C	YCR101C	0.00462	0
YCR100C	YCR100C	0.05944	0
YCR099C	YCR099C	0.01328	0
YCR098C	GIT1	-0.02122	0
YCR095C	OCA4	-0.06136	7e-05
YCR092C	MSH3	0.27779	0
YCR091W	KIN82	-0.01032	3e-05
YCR090C	YCR090C	-0.16827	0
YDL020C	RPN4	0.03178	0
YDL019C	OSH2	0.01531	1e-05
YDL018C	ERP3	-0.10764	0
YDL013W	SLX5	-0.04106	3e-05
YDL012C	YDL012C	0.03183	0
YDL011C	YDL011C	0.09925	0
YDL010W	GRX6	0.01323	0
YDL006W	PTC1	0.00359	0
YDL002C	NHP10	-0.06093	1e-05
YDL001W	RMD1	0.05636	1e-05
YCR106W	RDS1	0.08846	0
YDL038C	YDL038C	-0.16542	1e-05
YDL037C	BSC1	-0.01291	0
YDL036C	PUS9	-0.00239	6e-05
YDL035C	GPR1	-0.01218	1e-05
YDL033C	SLM3	0.17485	0
YDL027C	YDL027C	0.04163	1e-05
YDL026W	YDL026W	-0.00671	1e-05
YDL025C	RTK1	0.05426	1e-05
YDL024C	DIA3	-0.01707	0
YDL023C	YDL023C	-0.43713	5e-05
YDL054C	MCH1	0.05857	1e-05
YDL053C	PBP4	-0.0257	0
YDL051W	LHP1	0.0779	6e-05
YDL048C	STP4	0.09348	0
YDL050C	YDL050C	0.05053	0
YDL039C	PRM7	-0.07918	0.00016
YDL077C	VAM6	-0.35362	4e-05
YDL076C	RXT3	0.13246	0
YDL074C	BRE1	0.11367	0
YDL071C	YDL071C	0.11336	8e-05
YDL070W	BDF2	0.00837	2e-05
YDL066W	IDP1	-0.03451	0
YDL065C	PEX19	0.00162	3e-05
YDL062W	YDL062W	0.10031	0.00014
YDL061C	RPS29B	0.13282	0.00021
YDL059C	RAD59	0.07147	4e-05
YDL056W	MBP1	0.15157	0.0001
YDL089W	NUR1	0.10422	2e-05
YDL088C	ASM4	0.04411	1e-05
YDL086W	YDL086W	0.04633	1e-05
YDL085W	NDE2	-0.00069	1e-05
YDL083C	RPS16B	0.0233	0
YDL082W	RPL13A	0.07773	2e-05
YDL081C	RPP1A	-0.13181	0
YDL080C	THI3	0.05783	0
YDL079C	MRK1	0.05221	0
YDL078C	MDH3	-0.00503	1e-05
YDL110C	TMA17	0.03313	0
YDL109C	YDL109C	-0.03653	0
YDL106C	PHO2	0.01746	0
YDL104C	QRI7	0.12013	3e-05
YDL100C	GET3	-0.01995	0
YDL099W	BUG1	-0.27503	2e-05
YDL096C	YDL096C	-0.01773	1e-05
YDL095W	PMT1	0.2382	1e-05
YDL094C	YDL094C	-0.02797	1e-05
YDL093W	PMT5	0.14394	3e-05
YDL091C	UBX3	0.01858	1e-05
YDL125C	HNT1	-0.12857	1e-05
YDL124W	YDL124W	0.10513	0
YDL123W	SNA4	-0.07447	0
YDL122W	UBP1	0.07425	0
YDL121C	YDL121C	0.01411	1e-05
YDL119C	YDL119C	-0.1951	1e-05
YDL118W	YDL118W	-0.12766	0
YDL117W	CYK3	-0.26606	0
YDL114W	YDL114W	0.06811	1e-05
YDL113C	ATG20	-0.10357	1e-05
YDL112W	TRM3	-0.01534	0
YDL135C	RDI1	-0.065	0
YDL134C	PPH21	0.05927	0
YDL133W	SRF1	0.0572	3e-05
YDL133C-A	RPL41B	0.05286	0
YDL131W	LYS21	-0.00881	0
YDL130W-A	STF1	-0.00365	0
YDL130W	RPP1B	-0.06473	0
YDL129W	YDL129W	-0.0892	6e-05
YDL128W	VCX1	0.0295	0
YDL127W	PCL2	-0.22496	2e-05
YDL157C	YDL157C	-0.03327	3e-05
YDL156W	CMR1	-0.07474	1e-05
YDL155W	CLB3	0.1115	2e-05
YDL154W	MSH5	-0.00379	0
YDL149W	ATG9	0.17337	1e-05
YDL146W	LDB17	-0.03615	0
YDL144C	YDL144C	-0.02455	0
YDL142C	CRD1	0.04092	0
YDL138W	RGT2	0.05079	0
YDL137W	ARF2	0.12179	0
YDL136W	RPL35B	-0.0839	2e-05
YDL173W	PAR32	-0.06743	4e-05
YDL172C	YDL172C	-0.23604	0
YDL171C	GLT1	-0.00884	3e-05
YDL170W	UGA3	0.06459	1e-05
YDL169C	UGX2	-0.10151	3e-05
YDL168W	SFA1	0.22604	0
YDL167C	NRP1	0.10723	0
YDL162C	YDL162C	0.14564	1e-05
YDL161W	ENT1	-0.08824	1e-05
YDL184C	RPL41A	0.02871	0
YDL183C	YDL183C	-0.09725	1e-05
YDL182W	LYS20	-0.01843	9e-05
YDL181W	INH1	-0.10363	1e-05
YDL180W	YDL180W	-0.00149	0
YDL179W	PCL9	-0.16776	2e-05
YDL178W	DLD2	-0.14635	1e-05
YDL177C	YDL177C	-0.00873	4e-05
YDL176W	YDL176W	-0.21746	0
YDL175C	AIR2	0.07161	3e-05
YDL174C	DLD1	0.04797	1e-05
YOR202W	HIS3	0.01439	0
YDR249C	YDR249C	-0.05074	0
YDR248C	YDR248C	0.02419	2e-05
YDR247W	VHS1	0.11992	2e-05
YDR245W	MNN10	-0.24073	0.0001
YDR244W	PEX5	0.02596	0
YDR239C	YDR239C	-0.03243	0
YDR263C	DIN7	0.02404	1e-05
YDR262W	YDR262W	-0.06518	3e-05
YDR261C	EXG2	0.0357	0
YDR260C	SWM1	0.06477	5e-05
YDR259C	YAP6	0.05699	1e-05
YDR258C	HSP78	0.01405	0
YDR257C	RKM4	-0.08218	2e-05
YDR256C	CTA1	0.00785	0
YDR255C	RMD5	0.01973	3e-05
YDR254W	CHL4	-0.0196	5e-05
YDR253C	MET32	-0.0147	0
YDR279W	RNH202	-0.08963	0
YDR278C	YDR278C	0.06927	0
YDR277C	MTH1	-0.11746	0
YDR276C	PMP3	0	#NUM!
YDR275W	BSC2	-0.03942	0
YDR274C	YDR274C	0.00195	3e-05
YDR273W	DON1	-0.03582	1e-05
YDR272W	GLO2	-0.01491	0.00016
YDR270W	CCC2	0.02952	3e-05
YDR266C	HEL2	-0.08013	3e-05
YDR265W	PEX10	0.08044	0
YDR297W	SUR2	-0.07089	0
YDR294C	DPL1	-0.04018	0
YDR291W	HRQ1	0.13702	8e-05
YDR289C	RTT103	-0.35172	0
YDR287W	INM2	-0.04885	0.00018
YDR286C	YDR286C	0.00604	0.00012
YDR285W	ZIP1	-0.01686	4e-05
YDR284C	DPP1	0.13478	5e-05
YDR282C	YDR282C	0.04006	4e-05
YDR281C	PHM6	-0.01197	4e-05
YDR316W	OMS1	0.06361	1e-05
YDR315C	IPK1	0.1389	0
YDR314C	RAD34	0.02493	1e-05
YDR313C	PIB1	0.0118	2e-05
YDR312W	SSF2	-0.02006	0
YDR310C	SUM1	0.09782	1e-05
YDR309C	GIC2	-0.06639	2e-05
YDR307W	PMT7	-0.1001	0
YDR306C	YDR306C	-0.02247	1e-05
YDR305C	HNT2	0.06165	5e-05
YDR304C	CPR5	-0.05995	0
YDR335W	MSN5	-0.01154	2e-05
YDR334W	SWR1	-0.12452	1e-05
YDR333C	YDR333C	-0.02632	0
YDR332W	IRC3	0.04802	1e-05
YDR330W	UBX5	0.10438	0
YDR329C	PEX3	0.13491	0
YDR321W	ASP1	-0.02927	1e-05
YDR320C	SWA2	-0.21564	1e-05
YDR319C	YFT2	-0.09835	0
YDR318W	MCM21	0.06752	2e-05
YDR317W	HIM1	0.00209	3e-05
YDR354W	TRP4	-0.12656	0.00025
YDR352W	YPQ2	0.00263	0
YDR351W	SBE2	-0.05341	0
YDR349C	YPS7	0.02178	0
YDR348C	PAL1	-0.20585	2e-05
YDR346C	SVF1	0.05482	2e-05
YDR345C	HXT3	-0.00026	0
YDR344C	YDR344C	0.11629	1e-05
YDR340W	YDR340W	-0.08138	2e-05
YDR338C	YDR338C	-0.00987	0
YDR336W	YDR336W	0.1315	3e-05
YDR372C	VPS74	0.08952	0
YDR371W	CTS2	-0.00858	1e-05
YDR370C	YDR370C	0.01766	0
YDR369C	XRS2	0.04411	2e-05
YDR368W	YPR1	0.00385	1e-05
YDR363W-A	SEM1	0.16854	0
YDR363W	ESC2	-0.03366	2e-05
YDR360W	YDR360W	-0.05982	0
YDR359C	EAF1	-0.04134	4e-05
YDR358W	GGA1	0.01404	0
YDR357C	CNL1	-0.00973	0
YDR387C	YDR387C	-0.08335	0
YDR386W	MUS81	-0.01162	1e-05
YDR385W	EFT2	0.05269	0
YDR384C	ATO3	-0.10529	2e-05
YDR383C	NKP1	0.03523	0
YDR382W	RPP2B	0.14645	1e-05
YDR380W	ARO10	0.01586	0
YDR379W	RGA2	0.05977	7e-05
YDR378C	LSM6	-0.19575	3e-05
YDR375C	BCS1	-0.00011	8e-05
YDR374C	YDR374C	0.03579	8e-05
YDR403W	DIT1	-0.02968	0
YDR402C	DIT2	0.00452	0
YDR401W	YDR401W	-0.03281	0.00015
YDR400W	URH1	0.10324	3e-05
YDR399W	HPT1	-0.02748	1e-05
YDR395W	SXM1	-0.06636	1e-05
YDR393W	SHE9	0.02343	0
YDR391C	YDR391C	0.01824	3e-05
YDR389W	SAC7	-0.03094	4e-05
YDR388W	RVS167	-0.67303	0
YDR422C	SIP1	0.03103	0
YDR421W	ARO80	0.0021	1e-05
YDR420W	HKR1	-0.10827	4e-05
YDR419W	RAD30	-0.02638	0
YDR415C	YDR415C	-0.06812	8e-05
YDR414C	ERD1	0.05864	5e-05
YDR411C	DFM1	-0.04593	7e-05
YDR409W	SIZ1	-0.23766	2e-05
YDR408C	ADE8	-0.24107	1e-05
YDR406W	PDR15	-0.03294	2e-05
YDL199C	YDL199C	0.14486	1e-05
YDL197C	ASF2	-0.07702	0
YDL194W	SNF3	-0.0784	3e-05
YDL191W	RPL35A	0.03736	0
YDL190C	UFD2	-0.13491	0
YDL189W	RBS1	-0.07409	0
YDL188C	PPH22	-0.14429	4e-05
YDL187C	YDL187C	0.06055	0
YDL186W	YDL186W	0.10936	0
YDL216C	RRI1	0.0179	3e-05
YDL215C	GDH2	-0.01288	0
YDL214C	PRR2	0.06214	0
YDL213C	NOP6	-0.03122	0
YDL211C	YDL211C	-0.05112	1e-05
YDL210W	UGA4	0.0569	1e-05
YDL206W	YDL206W	0.01817	0
YDL204W	RTN2	0.00814	0
YDL203C	ACK1	0.05351	1e-05
YDL201W	TRM8	0.01046	4e-05
YDL200C	MGT1	0.10942	0
YDL232W	OST4	0.18307	4e-05
YDL231C	BRE4	0.06113	0
YDL230W	PTP1	0.03136	0
YDL229W	SSB1	0.03081	0
YDL226C	GCS1	0.18539	0
YDL224C	WHI4	-0.03033	1e-05
YDL223C	HBT1	0.20095	0
YDL222C	FMP45	-0.04395	0
YDL219W	DTD1	-0.09138	0
YDL218W	YDL218W	0.03411	2e-05
YDR001C	NTH1	-0.08467	1e-05
YDL243C	AAD4	0.17991	1e-05
YDL242W	YDL242W	-0.05798	0
YDL241W	YDL241W	-0.05818	0
YDL240W	LRG1	0.11243	3e-05
YDL239C	ADY3	0.03222	0
YDL238C	GUD1	0.02996	0
YDL237W	AIM6	0.11962	3e-05
YDL236W	PHO13	-0.02705	7e-05
YDL234C	GYP7	0.03809	5e-05
YDL233W	MFG1	0.02354	2e-05
YDR015C	YDR015C	-0.01738	6e-05
YDR014W	RAD61	-0.00063	1e-05
YDR011W	SNQ2	-0.04748	5e-05
YDR010C	YDR010C	-0.03088	0
YDR009W	GAL3	-0.10444	0
YDR007W	TRP1	0.03961	0
YDR006C	SOK1	0.05265	0
YDR005C	MAF1	-0.00683	2e-05
YDR004W	RAD57	-0.00392	0.00033
YDR003W	RCR2	-0.04822	0
YDR056C	YDR056C	-0.11897	0
YDR055W	PST1	0.13985	1e-05
YDR051C	DET1	0.03627	0
YDR049W	VMS1	-0.01235	8e-05
YDR048C	YDR048C	-0.03781	7e-05
YDR024W	YDR024W	-0.19423	3e-05
YDR022C	ATG31	-0.02684	1e-05
YDR020C	DAS2	-0.01394	0.0001
YDR019C	GCV1	0.00975	1e-05
YDR018C	YDR018C	-0.04409	2e-05
YDR072C	IPT1	0.14888	4e-05
YDR071C	PAA1	-0.18493	1e-05
YDR070C	FMP16	0.03891	0
YDR068W	DOS2	-0.27016	5e-05
YDR067C	OCA6	0.03324	0.0001
YDR066C	RTR2	0.04831	0
YDR063W	AIM7	-0.13932	0
YDR061W	YDR061W	-0.02262	0
YDR059C	UBC5	-0.09711	0
YDR058C	TGL2	0.06212	1e-05
YDR057W	YOS9	-0.00029	5e-05
YDR090C	YDR090C	0.0432	2e-05
YDR089W	YDR089W	0.08025	0
YDR085C	AFR1	-0.00502	2e-05
YDR084C	TVP23	-0.05502	1e-05
YDR083W	RRP8	-0.07625	0
YDR080W	VPS41	-0.32196	1e-05
YDR077W	SED1	-0.10004	0
YDR076W	RAD55	0.03097	0
YDR075W	PPH3	0.16254	0
YDR074W	TPS2	-0.75311	1e-05
YDR073W	SNF11	-0.06544	1e-05
YDR102C	YDR102C	-0.03006	0
YDR101C	ARX1	0.01578	1e-05
YDR100W	TVP15	0.01892	0
YDR099W	BMH2	-0.05647	0
YDR098C	GRX3	-0.11526	0
YDR097C	MSH6	-0.05393	2e-05
YDR096W	GIS1	0.05391	0
YDR095C	YDR095C	0.03098	0
YDR094W	YDR094W	0.03049	0
YDR093W	DNF2	0.0231	0
YDR092W	UBC13	-0.31378	7e-05
YDR117C	TMA64	0.08977	1e-05
YDR116C	MRPL1	0.14929	0
YDR112W	YDR112W	0.02388	0
YDR111C	ALT2	-0.09673	1e-05
YDR110W	FOB1	0.02887	1e-05
YDR109C	YDR109C	-0.00603	0
YDR108W	TRS85	-0.18806	2e-05
YDR107C	TMN2	0.02206	1e-05
YDR105C	TMS1	-0.08547	0.00011
YDR104C	SPO71	-0.05977	1e-05
YDR130C	FIN1	0.02134	0
YDR128W	MTC5	-0.07816	1e-05
YDR127W	ARO1	-0.02327	1e-05
YDR126W	SWF1	-0.36945	0
YDR125C	ECM18	0.02971	0
YDR124W	YDR124W	-0.00607	1e-05
YDR123C	INO2	-0.08159	0
YDR122W	KIN1	0.0294	0
YDR121W	DPB4	-0.03874	2e-05
YDR120C	TRM1	-0.04163	0
YDR119W	VBA4	0.03363	0
YDR147W	EKI1	0.14227	5e-05
YDR146C	SWI5	-0.17176	1e-05
YDR144C	MKC7	0.01328	2e-05
YDR143C	SAN1	-0.11099	0
YDR142C	PEX7	-0.10057	1e-05
YDR139C	RUB1	0.07946	1e-05
YDR135C	YCF1	0.01456	0
YDR134C	YDR134C	-0.04041	0
YDR133C	YDR133C	0.06416	0.00012
YDR132C	YDR132C	-0.09714	2e-05
YDR131C	YDR131C	0.05461	0
YDR158W	HOM2	-0.30175	0.00029
YDR157W	YDR157W	-0.1141	0
YDR156W	RPA14	-0.00969	5e-05
YDR155C	CPR1	0.05806	0
YDR154C	YDR154C	0.08348	0
YDR153C	ENT5	-0.13802	0
YDR152W	GIR2	-0.01253	0
YDR151C	CTH1	-0.06996	0
YDR150W	NUM1	-0.30095	3e-05
YDR149C	YDR149C	-0.02897	2e-05
YDR148C	KGD2	0.04256	1e-05
YDR179C	CSN9	-0.02321	1e-05
YDR178W	SDH4	0.0021	0
YDR171W	HSP42	0.15451	9e-05
YDR169C	STB3	0.00671	0
YDR165W	TRM82	-0.02241	2e-05
YDR163W	CWC15	0.17453	3e-05
YDR162C	NBP2	0.01027	1e-05
YDR161W	YDR161W	0.09788	0
YDR159W	SAC3	0.16366	2e-05
YDR199W	YDR199W	0.03323	2e-05
YDR198C	RKM2	-0.03541	0
YDR193W	YDR193W	-0.06566	1e-05
YDR192C	NUP42	0.00503	2e-05
YDR191W	HST4	-0.03332	0
YDR186C	YDR186C	-0.10876	1e-05
YDR185C	UPS3	-0.00848	0
YDR184C	ATC1	0.13611	1e-05
YDR183W	PLP1	-0.09853	1e-05
YDR181C	SAS4	-0.00329	2e-05
YDR179W-A	YDR179W-A	-0.01955	0
YDR216W	ADR1	0.15034	1e-05
YDR215C	YDR215C	0.09361	0
YDR214W	AHA1	0.03417	1e-05
YDR213W	UPC2	-0.05306	0
YDR210W	YDR210W	0.02401	1e-05
YDR209C	YDR209C	-0.04216	0
YDR207C	UME6	-0.09456	0
YDR206W	EBS1	0.01633	0
YDR205W	MSC2	-0.00227	1e-05
YDR203W	YDR203W	-0.05622	1e-05
YDR202C	RAV2	-0.02461	0
YDR233C	RTN1	0.07649	7e-05
YDR229W	IVY1	-0.06335	1e-05
YDR225W	HTA1	0.00138	3e-05
YDR223W	CRF1	-0.02114	0
YDR222W	YDR222W	-0.02631	0
YDR221W	GTB1	-0.00376	0
YDR220C	YDR220C	-0.01161	0
YDR219C	MFB1	0.00234	3e-05
YDR218C	SPR28	0.00599	0
YDR217C	RAD9	-0.02337	0
YDR252W	BTT1	-0.02622	5e-05
YDR251W	PAM1	-0.09536	0
YDR250C	YDR250C	-0.0692	1e-05
YOR202W	HIS3	0.02896	0
YDR438W	THI74	0.05892	0
YDR436W	PPZ2	-0.12049	2e-05
YDR435C	PPM1	-0.09324	0
YDR431W	YDR431W	-0.09087	1e-05
YDR430C	CYM1	-0.06333	2e-05
YDR428C	BNA7	-0.02817	0
YDR426C	YDR426C	-0.01721	0
YDR425W	SNX41	0.00456	0
YDR424C	DYN2	0.08694	0
YDR423C	CAD1	-0.09609	0
YDR459C	PFA5	0.0607	0
YDR458C	HEH2	0.14622	2e-05
YDR455C	YDR455C	-0.3213	0.0001
YDR453C	TSA2	-0.07204	0
YDR452W	PPN1	-0.00294	4e-05
YDR451C	YHP1	0.07352	0
YDR447C	RPS17B	0.06785	0
YDR446W	ECM11	0.05025	0
YDR445C	YDR445C	-0.0277	0
YDR441C	APT2	-0.08727	1e-05
YDR440W	DOT1	0.12539	1e-05
YDR480W	DIG2	0.14815	2e-05
YDR479C	PEX29	-0.11666	1e-05
YDR476C	YDR476C	-0.05551	1e-05
YDR475C	JIP4	0.05726	0
YDR474C	YDR474C	0.04154	1e-05
YDR471W	RPL27B	0.02519	2e-05
YDR469W	SDC1	0.0136	0
YDR467C	YDR467C	0.11572	1e-05
YDR466W	PKH3	-0.07879	5e-05
YDR465C	RMT2	-0.04099	1e-05
YDR463W	STP1	-0.11904	6e-05
YDR496C	PUF6	-0.00187	1e-05
YDR494W	RSM28	-0.11469	0
YDR492W	IZH1	-0.0106	2e-05
YDR491C	YDR491C	-0.0804	0
YDR490C	PKH1	0.00327	0.00089
YDR488C	PAC11	-0.02191	0
YDR486C	VPS60	-0.18525	1e-05
YDR485C	VPS72	-0.0581	0
YDR482C	CWC21	0.07992	0
YDR481C	PHO8	0.02431	0
YDR511W	ACN9	0.04576	1e-05
YDR509W	YDR509W	0.19305	2e-05
YDR508C	GNP1	0.08042	0
YDR506C	GMC1	-0.05268	1e-05
YDR505C	PSP1	-0.08325	1e-05
YDR504C	SPG3	0.0065	0
YDR503C	LPP1	-0.08496	0
YDR501W	PLM2	-0.00573	2e-05
YDR497C	ITR1	0.05533	0
YDR528W	HLR1	-0.04599	0
YDR525W-A	SNA2	-0.02687	0
YDR525W	YDR525W	0.02533	0
YDR524C	AGE1	0.00793	2e-05
YDR522C	SPS2	-0.08655	0
YDR520C	URC2	-0.02548	0
YDR519W	FPR2	0.0411	1e-05
YDR517W	GRH1	0.03361	0
YDR516C	EMI2	-0.02091	1e-05
YDR514C	YDR514C	-0.00724	1e-05
YDR513W	GRX2	0.00258	0
YDR541C	YDR541C	0.10319	4e-05
YDR540C	IRC4	0.02805	0
YDR539W	FDC1	-0.04012	2e-05
YDR538W	PAD1	-0.0328	2e-05
YDR537C	YDR537C	-0.00151	0
YDR536W	STL1	-0.03775	8e-05
YDR535C	YDR535C	-0.09477	0
YDR534C	FIT1	-0.02646	0
YDR533C	HSP31	-0.11	1e-05
YDR532C	KRE28	-0.08459	1e-05
YDR530C	APA2	-0.01128	0
YEL013W	VAC8	0.04955	0
YEL012W	UBC8	0.14075	1e-05
YEL011W	GLC3	-0.05932	2e-05
YEL010W	YEL010W	0.05148	0
YEL008W	YEL008W	0.14688	0
YEL006W	YEA6	0.07526	0
YEL005C	VAB2	0.02896	0
YEL004W	YEA4	0.02271	0
YEL003W	GIM4	-0.0716	2e-05
YEL001C	IRC22	0.04313	0
YEL031W	SPF1	0.01067	0
YEL030W	ECM10	0.20799	8e-05
YEL028W	YEL028W	0.0063	0
YEL025C	YEL025C	-0.068	0
YEL023C	YEL023C	0.07234	0
YEL020C	YEL020C	-0.04079	0
YEL017W	GTT3	-0.0394	0
YEL017C-A	PMP2	-0.09272	1e-05
YEL016C	NPP2	0.00821	0
YEL015W	EDC3	-0.02141	0
YEL014C	YEL014C	0.03954	1e-05
YEL049W	PAU2	-0.02297	0
YEL048C	TCA17	-0.02363	0
YEL047C	FRD1	0.13257	1e-05
YEL043W	YEL043W	-0.07195	1e-05
YEL042W	GDA1	-0.19496	0
YEL041W	YEF1	0.10952	0
YEL040W	UTR2	0.03079	0.00012
YEL039C	CYC7	0.0949	0
YEL038W	UTR4	0.06216	1e-05
YEL037C	RAD23	-0.013	3e-05
YEL033W	MTC7	0.05954	1e-05
YEL059W	YEL059W	-0.02082	0
YEL057C	YEL057C	0.05111	0.00024
YEL056W	HAT2	0.05503	4e-05
YEL053C	MAK10	0.02518	1e-05
YEL052W	AFG1	-0.04561	1e-05
YER010C	YER010C	0.01659	1e-05
YER007W	PAC2	-0.29177	0.00049
YER007C-A	TMA20	0.09416	0
YER005W	YND1	-0.05407	0
YER004W	FMP52	0.00495	0
YER002W	NOP16	0.01339	0
YER001W	MNN1	0.02694	0
YEL071W	DLD3	0.00422	1e-05
YEL068C	YEL068C	-0.05171	0
YEL067C	YEL067C	-0.02958	0
YEL066W	HPA3	0.00494	1e-05
YER032W	FIR1	-0.23346	0.00014
YER031C	YPT31	0.08299	2e-05
YER030W	CHZ1	0.03628	0
YER028C	MIG3	-0.17389	2e-05
YER027C	GAL83	-0.24374	1e-05
YER024W	YAT2	0.04279	0
YER020W	GPA2	0.01113	0
YER019W	ISC1	-0.28233	3e-05
YER019C-A	SBH2	0.01476	0
YER016W	BIM1	0.15365	0
YER011W	TIR1	-0.01376	4e-05
YER046W	SPO73	0.12258	1e-05
YER045C	ACA1	-0.05767	0
YER044C-A	MEI4	0.03627	0
YER042W	MXR1	0.05403	2e-05
YER039C-A	YER039C-A	0.04504	1e-05
YER041W	YEN1	-0.1707	3e-05
YER039C	HVG1	-0.04919	0
YER038W-A	YER038W-A	-0.12844	1e-05
YER035W	EDC2	-0.03814	0
YER034W	YER034W	-0.00357	0
YER033C	ZRG8	0.00908	0
YER056C	FCY2	-0.01766	0
YER054C	GIP2	-0.07112	1e-05
YER053C	PIC2	0.05582	0
YER052C	HOM3	-0.55047	1e-05
YER051W	JHD1	0.01741	2e-05
YER049W	TPA1	0.13078	0
YER048C	CAJ1	-0.07406	1e-05
YER047C	SAP1	-0.03653	1e-05
YER046W-A	YER046W-A	-0.13418	0
YER066W	RRT13	-0.10932	1e-05
YER066C-A	YER066C-A	-0.16901	1e-05
YER065C	ICL1	0.06007	0
YER064C	VHR2	0.05281	1e-05
YER063W	THO1	-0.1061	0
YER062C	HOR2	-0.02177	1e-05
YER061C	CEM1	0.17284	1e-05
YER060W	FCY21	-0.03582	0
YER059W	PCL6	0.08432	1e-05
YER079W	YER079W	-0.19579	0
YER078C	ICP55	-0.02004	1e-05
YER075C	PTP3	-0.02451	0
YER074W	RPS24A	0.04581	0
YER073W	ALD5	0.11015	0
YER072W	VTC1	-0.02203	0
YER071C	TDA2	-0.07939	0
YER067W	RGI1	0.03033	0
YER067C-A	YER067C-A	-0.06301	4e-05
YER092W	IES5	-0.02289	2e-05
YER091C-A	YER091C-A	0.07415	2e-05
YER091C	MET6	-0.06792	1e-05
YER090W	TRP2	-0.09078	0
YER088C	DOT6	-0.11207	1e-05
YER087C-A	YER087C-A	0.0544	0
YER085C	YER085C	0.08464	6e-05
YER084W	YER084W	0.01125	0
YER083C	GET2	-0.0542	0
YER081W	SER3	0.00745	0
YER080W	AIM9	0.00134	1e-05
YER113C	TMN3	-0.10994	1e-05
YER111C	SWI4	0.03081	0
YER109C	FLO8	0.05823	1e-05
YER108C	YER108C	0.10765	0
YER106W	MAM1	0.01687	1e-05
YER101C	AST2	-0.03221	0
YER098W	UBP9	0.02588	1e-05
YER097W	YER097W	-0.01871	1e-05
YER096W	SHC1	0.02618	0
YER095W	RAD51	-0.00531	1e-05
YER093C-A	AIM11	0.0338	0
YER124C	DSE1	0.05411	0
YER123W	YCK3	0.0028	2e-05
YER121W	YER121W	-0.04468	0
YER120W	SCS2	0.07131	0
YER119C-A	YER119C-A	0.06929	0.06867
YER119C	AVT6	0.0089	1e-05
YER118C	SHO1	0.0054	3e-05
YER116C	SLX8	0.07602	1e-05
YER115C	SPR6	0.06428	9e-05
YER114C	BOI2	0.09981	1e-05
YER142C	MAG1	0.19508	5e-05
YER140W	YER140W	-0.0514	1e-05
YER139C	RTR1	0.05832	3e-05
YER137C	YER137C	0.07881	0
YER135C	YER135C	0.08273	0
YER134C	YER134C	0.00633	2e-05
YER132C	PMD1	0.04024	2e-05
YER131W	RPS26B	0.05279	1e-05
YER130C	YER130C	0.0163	2e-05
YER129W	SAK1	-0.20614	0
YER128W	VFA1	-0.04813	6e-05
YER158C	YER158C	0.04505	1e-05
YER156C	YER156C	-0.06749	0
YER155C	BEM2	0.05831	1e-05
YER153C	PET122	0.06906	2e-05
YER152C	YER152C	-0.0062	0
YER151C	UBP3	0.15247	0
YER150W	SPI1	0.0096	2e-05
YER149C	PEA2	0.21282	0
YER145C	FTR1	-0.08948	0
YER144C	UBP5	-0.01157	1e-05
YER143W	DDI1	-0.08718	2e-05
YER176W	ECM32	-0.0661	3e-05
YER175C	TMT1	-0.03618	0
YER174C	GRX4	0.06156	0
YER173W	RAD24	0.10792	0
YER170W	ADK2	0.02197	0
YER167W	BCK2	-0.05866	0
YER166W	DNF1	-0.02497	1e-05
YER164W	CHD1	0.03078	0
YER163C	GCG1	0.03232	0
YER162C	RAD4	0.00773	0.00018
YER161C	SPT2	0.08764	0
YER187W	YER187W	-0.03897	3e-05
YER186C	YER186C	0.01437	0
YER185W	PUG1	0.01473	0
YER184C	YER184C	0.03927	1e-05
YER183C	FAU1	0.03417	0
YER182W	FMP10	-0.01472	0
YER181C	YER181C	-0.0167	0
YER180C	ISC10	-0.04595	0
YER179W	DMC1	-0.03497	0
YER178W	PDA1	0.03288	3e-05
YER177W	BMH1	0.0422	1e-05
YFL023W	BUD27	0.08714	0.0001
YFL021W	GAT1	-0.00927	2e-05
YFL020C	PAU5	-0.05347	0
YFL019C	YFL019C	0.07388	1e-05
YFL018C	LPD1	0.02457	0
YFL015C	YFL015C	0.11087	0
YFL014W	HSP12	-0.05249	0
YFL013W-A	YFL013W-A	-0.10249	1e-05
YFL011W	HXT10	0.01303	0
YFL006W	YFL006W	-0.01897	0
YER188W	YER188W	-0.06861	3e-05
YFL036W	RPO41	0.30063	6e-05
YFL034W	YFL034W	-0.10969	0
YFL034C-A	RPL22B	-0.05748	3e-05
YFL032W	YFL032W	0.02825	0
YFL031W	HAC1	0.0236	0
YFL030W	AGX1	0.00859	0
YFL028C	CAF16	0.01776	9e-05
YFL027C	GYP8	0.04595	0
YFL025C	BST1	-0.15541	1e-05
YFL051C	YFL051C	0.01749	0
YFL050C	ALR2	0.07954	1e-05
YFL049W	SWP82	-0.17912	0
YFL048C	EMP47	0.08014	0
YFL047W	RGD2	-0.01845	0
YFL046W	FMP32	-0.09967	0
YFL044C	OTU1	0.01512	1e-05
YFL043C	YFL043C	-0.02444	0
YFL042C	YFL042C	0.02334	0
YFL041W	FET5	0.01879	3e-05
YFL040W	YFL040W	-0.0649	3e-05
YFR011C	AIM13	-0.04519	2e-05
YFR010W	UBP6	0.01428	1e-05
YFR009W	GCN20	-0.13403	2e-05
YFR008W	FAR7	0.05856	0
YFR007W	YFH7	-0.01751	2e-05
YFR006W	YFR006W	-0.00835	0
YFL056C	AAD6	-0.0065	1e-05
YFL055W	AGP3	-0.02223	6e-05
YFL054C	YFL054C	0.16693	4e-05
YFL053W	DAK2	-0.02115	0
YFL052W	YFL052W	0.03589	1e-05
YOR202W	HIS3	0.01772	0
YFR022W	ROG3	0.01095	0
YFR021W	ATG18	0.05744	2e-05
YFR020W	YFR020W	-0.0733	1e-05
YFR019W	FAB1	-0.08796	0
YFR018C	YFR018C	-0.11455	0.00025
YFR017C	IGD1	0.06401	2e-05
YFR016C	YFR016C	-0.05588	0
YFR015C	GSY1	-0.05478	1e-05
YFR014C	CMK1	-0.09302	2e-05
YFR013W	IOC3	0.14578	1e-05
YFR012W	DCV1	-0.03555	2e-05
YFR034C	PHO4	0.05815	1e-05
YFR033C	QCR6	0.03281	7e-05
YFR032C-A	RPL29	-0.15812	0
YFR032C	RRT5	0.03358	2e-05
YFR031C-A	RPL2A	0.04746	3e-05
YFR030W	MET10	-0.03611	2e-05
YFR026C	ULI1	0.02127	0
YFR024C-A	LSB3	-0.04849	1e-05
YFR024C	YFR024C	0.04909	1e-05
YFR023W	PES4	-0.06823	1e-05
YFR048W	RMD8	0.02458	1e-05
YFR047C	BNA6	-0.02937	2e-05
YFR046C	CNN1	-0.05607	0.0001
YFR045W	YFR045W	0.02892	1e-05
YFR044C	DUG1	0.04558	4e-05
YFR041C	ERJ5	-0.09027	2e-05
YFR040W	SAP155	0.05729	0
YFR039C	YFR039C	-0.03232	1e-05
YFR038W	IRC5	0.01453	2e-05
YFR035C	YFR035C	0.04903	2e-05
YGL007W	YGL007W	-0.24637	0
YGL006W	PMC1	-0.07241	9e-05
YGL005C	COG7	0.14691	2e-05
YGL004C	RPN14	-0.0399	2e-05
YGL002W	ERP6	-0.00756	1e-05
YFR057W	YFR057W	0.05056	0
YFR056C	YFR056C	0.06467	0
YFR055W	IRC7	0.03575	1e-05
YFR054C	YFR054C	0.01994	0
YFR053C	HXK1	-0.03537	1e-05
YFR049W	YMR31	-0.0402	0
YGL023C	PIB2	-0.28025	1e-05
YGL021W	ALK1	0.10614	7e-05
YGL020C	GET1	-0.29476	1e-05
YGL019W	CKB1	-0.0125	1e-05
YGL017W	ATE1	0.14589	1e-05
YGL016W	KAP122	-0.00716	1e-05
YGL015C	YGL015C	-0.1069	0
YGL014W	PUF4	0.04803	4e-05
YGL013C	PDR1	0.04604	0
YGL010W	YGL010W	-0.11382	1e-05
YGL009C	LEU1	-0.09294	3e-05
YGL041C	YGL041C	-0.03014	0
YGL039W	YGL039W	0.03316	2e-05
YGL036W	YGL036W	-0.11726	2e-05
YGL035C	MIG1	-0.02367	7e-05
YGL034C	YGL034C	0.02426	3e-05
YGL032C	AGA2	0.07204	2e-05
YGL031C	RPL24A	-0.08423	3e-05
YGL028C	SCW11	0.04281	4e-05
YGL027C	CWH41	-0.03758	0
YGL024W	YGL024W	-0.12343	2e-05
YGL059W	PKP2	0.51471	0
YGL057C	GEP7	0.16815	0.00011
YGL056C	SDS23	0.02426	3e-05
YGL054C	ERV14	-0.07712	9e-05
YGL053W	PRM8	-0.03865	0
YGL051W	MST27	0.04432	1e-05
YGL050W	TYW3	0.04359	0.00066
YGL046W	YGL046W	0.02649	0
YGL045W	RIM8	0.1393	6e-05
YGL043W	DST1	-0.06245	1e-05
YGL083W	SCY1	-0.0349	0
YGL082W	YGL082W	0.14279	3e-05
YGL081W	YGL081W	0.19838	7e-05
YGL080W	FMP37	0.13078	1e-05
YGL079W	KXD1	0.07163	1e-05
YGL078C	DBP3	0.0063	0
YGL077C	HNM1	0.08945	1e-05
YGL067W	NPY1	0.03087	0
YGL066W	SGF73	-0.0951	2e-05
YGL062W	PYC1	-0.02338	0
YGL060W	YBP2	0.00665	2e-05
YGL109W	YGL109W	0.04406	0
YGL108C	YGL108C	-0.09429	2e-05
YGL105W	ARC1	0.04537	4e-05
YGL104C	VPS73	0.00524	0
YGL101W	YGL101W	0.06968	4e-05
YGL090W	LIF1	0.06533	1e-05
YGL089C	MF(ALPHA)2	-0.02304	0
YGL087C	MMS2	-0.09058	0
YGL086W	MAD1	0.01074	3e-05
YGL085W	LCL3	-0.07071	0
YGL084C	GUP1	0.16673	0
YGL131C	SNT2	-0.03497	1e-05
YGL126W	SCS3	-0.05823	0
YGL125W	MET13	0.08202	0
YGL124C	MON1	-0.09804	8e-05
YGL121C	GPG1	-0.04788	0
YGL118C	YGL118C	-0.02736	1e-05
YGL117W	YGL117W	-0.03064	2e-05
YGL115W	SNF4	-0.21964	2e-05
YGL114W	YGL114W	-0.04856	0
YGL110C	CUE3	0.25373	0
YGL148W	ARO2	-0.07469	9e-05
YGL147C	RPL9A	0.11993	5e-05
YGL146C	RRT6	-0.10631	0.00014
YGL144C	ROG1	-0.08596	1e-05
YGL141W	HUL5	-0.08645	1e-05
YGL140C	YGL140C	-0.10789	3e-05
YGL139W	FLC3	0.0043	0
YGL138C	YGL138C	-0.02415	5e-05
YGL136C	MRM2	0.29068	0
YGL133W	ITC1	0.02738	1e-05
YGL132W	YGL132W	0.00542	3e-05
YGL161C	YIP5	-0.02636	2e-05
YGL160W	AIM14	0.02175	7e-05
YGL159W	YGL159W	0.02751	5e-05
YGL158W	RCK1	0.00912	0
YGL157W	ARI1	-0.09656	1e-05
YGL156W	AMS1	-0.02035	5e-05
YGL153W	PEX14	0.03771	2e-05
YGL152C	YGL152C	-0.07243	1e-05
YGL151W	NUT1	0.12675	8e-05
YGL149W	YGL149W	0.11845	2e-05
YGL175C	SAE2	0.09666	0
YGL174W	BUD13	0.09891	1e-05
YGL173C	XRN1	-0.10309	1e-05
YGL170C	SPO74	0.03463	0.00017
YGL168W	HUR1	-0.07031	9e-05
YGL167C	PMR1	0.01425	5e-05
YGL166W	CUP2	-0.08761	4e-05
YGL165C	YGL165C	0.01435	1e-05
YGL164C	YRB30	0.08475	1e-05
YGL163C	RAD54	0.01099	4e-05
YGL162W	SUT1	0.00799	3e-05
YGL199C	YGL199C	0.07554	1e-05
YGL198W	YIP4	0.07374	1e-05
YGL197W	MDS3	0.12954	0
YGL196W	DSD1	0.02054	1e-05
YGL195W	GCN1	-0.0557	0
YGL194C	HOS2	0.0417	2e-05
YGL181W	GTS1	0.08184	0.00018
YGL180W	ATG1	-0.1748	0
YGL179C	TOS3	-0.05392	0.00042
YGL177W	YGL177W	0.02929	2e-05
YGL176C	YGL176C	-0.03925	0
YGL215W	CLG1	0.10877	0
YGL214W	YGL214W	-0.15535	2e-05
YGL213C	SKI8	-0.26083	1e-05
YGL212W	VAM7	-0.32491	5e-05
YGL211W	NCS6	-0.41027	5e-05
YGL210W	YPT32	-0.1185	4e-05
YGL209W	MIG2	0.01299	9e-05
YGL208W	SIP2	0.12967	0.00014
YGL205W	POX1	0.04163	8e-05
YGL203C	KEX1	-0.04861	0.00013
YGL202W	ARO8	-0.08359	0
YGL228W	SHE10	0.08905	1e-05
YGL227W	VID30	0.05597	0
YGL226W	MTC3	-0.02916	0
YGL226C-A	OST5	0.09223	1e-05
YGL224C	SDT1	-0.0225	0
YGL222C	EDC1	-0.04377	3e-05
YGL221C	NIF3	-0.01703	0
YGL219C	MDM34	0.10339	0
YGL217C	YGL217C	-0.09738	4e-05
YGL216W	KIP3	-0.02507	0
YGL243W	TAD1	-0.04764	0
YGL242C	YGL242C	0.0185	0.00011
YGL241W	KAP114	-0.05731	0
YGL237C	HAP2	0.08651	2e-05
YGL236C	MTO1	0.005	0
YGL235W	YGL235W	-0.0066	3e-05
YGL234W	ADE5	-0.12376	2e-05
YGL232W	TAN1	-0.10167	2e-05
YGL231C	EMC4	-0.0075	0
YGL230C	YGL230C	0.0164	1e-05
YGL229C	SAP4	0.09134	1e-05
YGL257C	MNT2	-0.06096	0
YGL256W	ADH4	0.10308	6e-05
YGL254W	FZF1	-0.13101	5e-05
YGL253W	HXK2	-0.14218	0
YGL252C	RTG2	0.09073	1e-05
YGL251C	HFM1	0.04612	0
YGL250W	RMR1	0.04019	0
YGL249W	ZIP2	0.0887	0
YGL248W	PDE1	0.16692	0.00054
YGL244W	RTF1	0.01722	7e-05
YGR008C	STF2	-0.11877	0
YGR007W	ECT1	0.0265	2e-05
YGR004W	PEX31	0.08136	1e-05
YGR003W	CUL3	-0.07698	2e-05
YGR001C	YGR001C	-0.04836	0
YGL263W	COS12	-0.03742	1e-05
YGL262W	YGL262W	-0.00529	0
YGL261C	PAU11	-0.07618	0
YGL260W	YGL260W	0.02131	1e-05
YGL259W	YPS5	-0.04262	1e-05
YGL258W	VEL1	0.00923	1e-05
YGR022C	YGR022C	-0.00261	6e-05
YGR021W	YGR021W	-0.14795	0.00027
YGR019W	UGA1	0.03897	2e-05
YGR018C	YGR018C	-0.11876	2e-05
YGR017W	YGR017W	-0.03976	4e-05
YGR016W	YGR016W	0.20423	2e-05
YGR015C	YGR015C	0.01147	0
YGR014W	MSB2	-0.01656	0
YGR012W	YGR012W	0.04097	4e-05
YGR011W	YGR011W	-0.03042	3e-05
YGR010W	NMA2	0.11361	4e-05
YGR037C	ACB1	0.19913	3e-05
YGR035C	YGR035C	-0.08538	0
YGR034W	RPL26B	0.02132	0.00013
YGR033C	TIM21	-0.01131	0.00034
YGR032W	GSC2	-0.16656	0.00013
YGR031W	IMO32	-0.01174	3e-05
YGR028W	MSP1	-0.11175	0.00016
YGR027C	RPS25A	-0.30415	3e-05
YGR026W	YGR026W	-0.03541	2e-05
YGR025W	YGR025W	-0.10065	1e-05
YGR023W	MTL1	-0.03228	0.00022
YGR051C	YGR051C	-0.08984	1e-05
YGR050C	YGR050C	-0.0502	0
YGR049W	SCM4	-0.04557	0
YGR045C	YGR045C	-0.06124	1e-05
YGR044C	RME1	0.03631	0
YGR043C	NQM1	-0.03344	5e-05
YGR042W	YGR042W	-0.09362	2e-05
YGR041W	BUD9	0.06604	2e-05
YGR040W	KSS1	0.17237	4e-05
YGR039W	YGR039W	0.00461	4e-05
YGR038W	ORM1	-0.04644	3e-05
YGR077C	PEX8	-0.01068	0
YGR072W	UPF3	-0.09247	0
YGR071C	ENV11	0.05618	1e-05
YGR070W	ROM1	-0.04132	1e-05
YGR069W	YGR069W	0.02086	0
YGR066C	YGR066C	-0.02197	0
YGR059W	SPR3	0.04001	2e-05
YGR058W	PEF1	0.03959	3e-05
YGR054W	YGR054W	-0.06574	1e-05
YGR053C	YGR053C	0.07177	1e-05
YGR052W	FMP48	-0.00827	0
YGR092W	DBF2	-0.10724	0
YGR089W	NNF2	0.07649	0
YGR088W	CTT1	-0.03225	5e-05
YGR087C	PDC6	-0.0518	1e-05
YGR086C	PIL1	0.03761	0
YGR085C	RPL11B	-0.18017	1e-05
YGR084C	MRP13	-0.02695	0
YGR081C	SLX9	0.16402	1e-05
YGR080W	TWF1	-0.09794	2e-05
YGR079W	YGR079W	0.04064	0
YGR078C	PAC10	0.04227	0
YGR110W	CLD1	-0.23595	0
YGR109C	CLB6	-0.06273	0
YGR108W	CLB1	0.0307	2e-05
YGR107W	YGR107W	0.0357	3e-05
YGR106C	VOA1	0.07776	7e-05
YGR105W	VMA21	-0.00853	0.00011
YGR100W	MDR1	-0.00271	0
YGR097W	ASK10	-0.1516	3e-05
YGR096W	TPC1	0.00704	1e-05
YGR093W	YGR093W	0.08573	5e-05
YGR130C	YGR130C	0.05344	0.00029
YGR129W	SYF2	0.17426	2e-05
YGR127W	YGR127W	0.13252	0
YGR126W	YGR126W	0.04337	4e-05
YGR124W	ASN2	0.01709	2e-05
YGR123C	PPT1	0.078	0
YGR121C	MEP1	-0.07599	0
YGR118W	RPS23A	0.00452	7e-05
YGR117C	YGR117C	-0.09233	0
YGR111W	YGR111W	-0.0138	0
YGR142W	BTN2	0.0977	0.00012
YGR141W	VPS62	-0.06129	0
YGR139W	YGR139W	0.0364	0.00014
YGR138C	TPO2	-0.03299	2e-05
YGR137W	YGR137W	0.07665	0
YGR136W	LSB1	0.0026	1e-05
YGR135W	PRE9	-0.06006	0
YGR134W	CAF130	-0.02847	1e-05
YGR133W	PEX4	-0.00139	8e-05
YGR132C	PHB1	-0.05837	0.00013
YGR131W	FHN1	0.04472	7e-05
YGR161C	RTS3	0.25831	2e-05
YGR157W	CHO2	-0.07603	2e-05
YGR154C	GTO1	-0.04519	1e-05
YGR153W	YGR153W	-0.03016	0.00013
YGR152C	RSR1	0.02597	1e-05
YGR151C	YGR151C	0.05825	2e-05
YGR149W	YGR149W	0.00654	5e-05
YGR148C	RPL24B	-0.0834	2e-05
YGR146C	ECL1	0.04811	0.00011
YGR144W	THI4	-0.0047	8e-05
YGR143W	SKN1	-0.06449	2e-05
YOR202W	HIS3	0.02202	0
YGR178C	PBP1	-0.02591	4e-05
YGR177C	ATF2	-0.03576	1e-05
YGR176W	YGR176W	0.04751	1e-05
YGR174C	CBP4	0.05895	0
YGR173W	RBG2	0.04848	0
YGR170W	PSD2	0.02848	0
YGR169C	PUS6	-0.01282	0
YGR166W	TRS65	0.01147	0
YGR164W	YGR164W	0.05874	2e-05
YGR163W	GTR2	-0.32812	0.00016
YGR196C	FYV8	-0.10387	3e-05
YGR194C	XKS1	0.13383	0
YGR193C	PDX1	0.08973	0
YGR192C	TDH3	0.14679	0
YGR189C	CRH1	-0.00796	0
YGR188C	BUB1	0.04556	1e-05
YGR187C	HGH1	0.00795	1e-05
YGR184C	UBR1	-0.03626	0
YGR183C	QCR9	0.0152	1e-05
YGR182C	YGR182C	-0.02492	1e-05
YGR181W	TIM13	-0.02656	0
YGR209C	TRX2	-0.04197	2e-05
YGR208W	SER2	-0.45093	0.0001
YGR207C	CIR1	-0.06391	0
YGR206W	MVB12	-0.03105	0
YGR205W	TDA10	-0.00478	0
YGR203W	YCH1	0.06151	0
YGR202C	PCT1	0.02926	3e-05
YGR201C	YGR201C	0.02476	0.0001
YGR200C	ELP2	-0.06436	0
YGR199W	PMT6	-0.03095	0
YGR197C	SNG1	0.00867	0
YGR227W	DIE2	0.07986	2e-05
YGR226C	YGR226C	-0.11696	0.00022
YGR225W	AMA1	0.05861	0.00012
YGR224W	AZR1	-0.03097	0
YGR223C	HSV2	-0.0702	0
YGR221C	TOS2	-0.05368	1e-05
YGR217W	CCH1	0.03675	0
YGR214W	RPS0A	0.00948	1e-05
YGR213C	RTA1	-0.01125	0
YGR212W	SLI1	0.06787	0
YGR210C	YGR210C	0.04145	3e-05
YGR238C	KEL2	-0.02884	3e-05
YGR237C	YGR237C	0.00465	1e-05
YGR236C	SPG1	-0.02563	1e-05
YGR235C	MOS2	0.00231	0
YGR234W	YHB1	-0.02403	1e-05
YGR233C	PHO81	0.06502	1e-05
YGR231C	PHB2	-0.05362	1e-05
YGR232W	NAS6	-0.01286	0
YGR230W	BNS1	0.11491	0
YGR229C	SMI1	-0.36964	3e-05
YGR228W	YGR228W	-0.09942	0
YGR259C	YGR259C	-0.03181	0.00012
YGR256W	GND2	-0.00838	0
YGR250C	YGR250C	0.04117	2e-05
YGR249W	MGA1	-0.06772	5e-05
YGR248W	SOL4	-0.01707	1e-05
YGR247W	CPD1	-0.01418	0
YGR244C	LSC2	0.01553	1e-05
YGR243W	FMP43	0.10486	4e-05
YGR242W	YGR242W	0.0025	0
YGR241C	YAP1802	-0.05065	0
YGR239C	PEX21	0.01671	0
YGR282C	BGL2	0.23412	3e-05
YGR281W	YOR1	0.20829	0
YGR279C	SCW4	-0.06397	5e-05
YGR275W	RTT102	-0.10392	1e-05
YGR270W	YTA7	0.21265	0
YGR269W	YGR269W	-0.01312	7e-05
YGR268C	HUA1	-0.04435	0
YGR266W	YGR266W	0.01585	0.00011
YGR263C	SAY1	0.05376	0
YGR261C	APL6	-0.1998	3e-05
YGR260W	TNA1	-0.00889	7e-05
YHL006C	SHU1	-0.23368	2e-05
YHL002W	HSE1	0.0697	5e-05
YGR290W	YGR290W	0.03759	1e-05
YGR288W	MAL13	-0.05763	0
YGR287C	IMA1	-0.0089	0
YGR286C	BIO2	-0.02577	3e-05
YGR284C	ERV29	0.00187	0.00027
YGR283C	YGR283C	-0.03294	0
YHL020C	OPI1	0.07058	4e-05
YHL019C	APM2	-0.06889	0
YHL017W	YHL017W	0.00612	0
YHL016C	DUR3	0.01809	0
YHL014C	YLF2	-0.04752	0
YHL013C	OTU2	0.01552	0
YHL012W	YHL012W	-0.08203	0
YHL010C	ETP1	-0.03763	0
YHL009C	YAP3	0.01499	0
YHL008C	YHL008C	-0.15709	0
YHL031C	GOS1	0.07994	0
YHL029C	OCA5	-0.03674	2e-05
YHL028W	WSC4	-0.0153	0
YHL026C	YHL026C	-0.0183	0
YHL025W	SNF6	0.00112	1e-05
YHL024W	RIM4	-0.12036	0
YHL023C	NPR3	-0.04019	0
YHL022C	SPO11	0.0442	0
YHL021C	AIM17	-0.02632	1e-05
YHL043W	ECM34	0.03244	0.00013
YHL042W	YHL042W	-0.00892	0
YHL041W	YHL041W	-0.02504	0
YHL040C	ARN1	-0.01733	0
YHL039W	EFM1	0.07126	0
YHL037C	YHL037C	0.03126	0
YHL036W	MUP3	-0.08094	0
YHL035C	VMR1	-0.04837	0
YHL034C	SBP1	0.03293	1e-05
YHL033C	RPL8A	-0.11498	8e-05
YHL032C	GUT1	-0.07096	1e-05
YHR012W	VPS29	-0.07628	0
YHR009C	TDA3	0.02915	7e-05
YHR006W	STP2	-0.01235	6e-05
YHR004C	NEM1	0.20283	0
YHR003C	YHR003C	-0.05308	0
YHR001W-A	QCR10	-0.01369	1e-05
YHL047C	ARN2	0.0126	0
YHL046C	PAU13	-0.04717	0
YHL045W	YHL045W	0.05211	0
YHL044W	YHL044W	-0.01259	1e-05
YHR029C	YHI9	-0.0629	0
YHR028C	DAP2	0.00586	2e-05
YHR022C	YHR022C	-0.05649	3e-05
YHR021W-A	ECM12	0.03987	0
YHR021C	RPS27B	0.18736	0
YHR017W	YSC83	0.11655	0
YHR016C	YSC84	0.02419	0
YHR015W	MIP6	0.00778	0
YHR014W	SPO13	0.04644	0
YHR044C	DOG1	-0.03148	0
YHR043C	DOG2	-0.09011	0
YHR041C	SRB2	0.26305	0
YHR039C	MSC7	0.01724	1e-05
YHR037W	PUT2	-0.09545	6e-05
YHR035W	YHR035W	-0.01005	1e-05
YHR034C	PIH1	-0.03807	1e-05
YHR033W	YHR033W	-0.17256	4e-05
YHR032W	ERC1	-0.16286	0
YHR031C	RRM3	-0.1389	2e-05
YHR030C	SLT2	-0.64444	3e-05
YHR066W	SSF1	0.25202	6e-05
YHR061C	GIC1	-0.01904	1e-05
YHR059W	FYV4	0.17681	1e-05
YHR057C	CPR2	0.02011	1e-05
YHR050W	SMF2	-0.06443	0
YHR049W	FSH1	-0.02732	3e-05
YHR049C-A	YHR049C-A	0.04814	2e-05
YHR048W	YHK8	0.08934	1e-05
YHR047C	AAP1	-0.05597	0
YHR046C	INM1	0.03575	0
YHR045W	YHR045W	-0.06105	3e-05
YHR082C	KSP1	-0.13401	1e-05
YHR081W	LRP1	-0.0061	1e-05
YHR080C	YHR080C	0.0119	1e-05
YHR079C-B	YHR079C-B	-0.03835	1e-05
YHR079C	IRE1	-0.05556	0
YHR078W	YHR078W	-0.12451	0
YHR077C	NMD2	0.00154	1e-05
YHR076W	PTC7	0.004	1e-05
YHR075C	PPE1	0.14224	2e-05
YHR073W	OSH3	0.02074	2e-05
YHR067W	HTD2	0.0916	4e-05
YHR105W	YPT35	-0.08435	2e-05
YHR104W	GRE3	-0.05174	0
YHR103W	SBE22	-0.0064	0
YHR097C	YHR097C	0.00577	1e-05
YHR096C	HXT5	-0.09491	1e-05
YHR095W	YHR095W	0.00191	1e-05
YHR094C	HXT1	0.0376	1e-05
YHR093W	YHR093W	-0.04663	1e-05
YHR092C	HXT4	-0.07096	2e-05
YHR087W	RTC3	-0.02059	0
YHR086W	NAM8	0.069	0
YHR117W	TOM71	-0.05438	0
YHR116W	COX23	0.02725	3e-05
YHR114W	BZZ1	-0.01261	0
YHR113W	APE4	0.01769	0
YHR112C	YHR112C	-0.00238	0
YHR111W	UBA4	-0.11996	0
YHR110W	ERP5	-0.01622	0
YHR109W	CTM1	0.0119	1e-05
YHR108W	GGA2	0.04598	0
YHR106W	TRR2	0.1053	0
YHR132W-A	IGO2	0.01594	2e-05
YHR132C	ECM14	-0.04542	1e-05
YHR131C	YHR131C	0.14091	1e-05
YHR130C	YHR130C	0.06435	0
YHR129C	ARP1	0.00523	0
YHR127W	YHR127W	0.09849	2e-05
YHR126C	ANS1	-0.00547	1e-05
YHR125W	YHR125W	-0.03522	0
YHR124W	NDT80	-0.05563	0
YHR123W	EPT1	0.01111	0
YHR121W	LSM12	-0.06816	1e-05
YHR143W	DSE2	0.24445	4e-05
YHR142W	CHS7	0.04208	3e-05
YHR140W	YHR140W	0.04293	0.00011
YHR139C-A	YHR139C-A	0.08677	1e-05
YHR139C	SPS100	0.02325	1e-05
YHR138C	YHR138C	-0.00609	0
YHR137W	ARO9	-0.02787	1e-05
YHR136C	SPL2	0.03664	6e-05
YHR135C	YCK1	-0.09945	0
YHR134W	WSS1	0.01997	1e-05
YHR133C	NSG1	-0.0494	0
YHR159W	TDA11	-0.02631	2e-05
YHR158C	KEL1	0.10189	0
YHR157W	REC104	0.09352	0
YHR156C	LIN1	0.02338	0
YHR155W	YSP1	0.10763	1e-05
YHR154W	RTT107	0.05667	3e-05
YHR153C	SPO16	0.08812	2e-05
YHR152W	SPO12	-0.03162	4e-05
YHR151C	MTC6	0.05552	2e-05
YHR150W	PEX28	0.00841	0
YHR146W	CRP1	0.01107	0
YHR181W	SVP26	0.02627	3e-05
YHR180W	YHR180W	0.25233	1e-05
YHR179W	OYE2	0.01494	0
YHR178W	STB5	-0.23091	8e-05
YHR176W	FMO1	-0.04222	0
YHR171W	ATG7	-0.08736	1e-05
YHR167W	THP2	0.11925	2e-05
YHR163W	SOL3	0.00371	1e-05
YHR162W	MPC2	0.08294	1e-05
YHR161C	YAP1801	0.144	3e-05
YHR160C	PEX18	0.04846	1e-05
YHR200W	RPN10	-0.05532	0
YHR199C	AIM46	-0.07667	1e-05
YHR198C	AIM18	0.01052	1e-05
YHR195W	NVJ1	-0.04679	0
YHR194W	MDM31	0.2197	1e-05
YHR193C	EGD2	0.07323	5e-05
YHR191C	CTF8	0.13969	0
YHR189W	PTH1	0.11829	0
YHR185C	PFS1	0.08668	0
YHR184W	SSP1	0.00713	0.00017
YHR182W	YHR182W	-0.01055	1e-05
YIL006W	YIA6	0.00099	1e-05
YIL005W	EPS1	-0.01948	0
YIL002C	INP51	-0.05066	0
YIL001W	YIL001W	-0.01038	0
YHR210C	YHR210C	-0.04724	0
YHR209W	CRG1	0.0131	0
YHR207C	SET5	0.07441	2e-05
YHR206W	SKN7	0.1237	1e-05
YHR204W	MNL1	-0.00875	0
YHR203C	RPS4B	0.07296	1e-05
YHR202W	YHR202W	0.02068	0
YIL016W	SNL1	0.00958	4e-05
YIL015W	BAR1	-0.16788	3e-05
YIL015C-A	YIL015C-A	-0.14081	0
YIL014W	MNT3	-0.01213	8e-05
YIL013C	PDR11	-0.01559	0
YIL012W	YIL012W	0.05426	0
YIL011W	TIR3	-0.09391	0.00033
YIL010W	DOT5	0.04702	1e-05
YIL009C-A	EST3	0.06289	0
YIL008W	URM1	-0.15077	4e-05
YIL007C	NAS2	-0.02471	0
YIL034C	CAP2	-0.14214	1e-05
YIL032C	YIL032C	-0.08566	0
YIL030C	SSM4	0.02857	2e-05
YIL029C	YIL029C	-0.02913	0
YIL028W	YIL028W	-0.04499	0
YIL027C	EMC5	0.04931	0
YIL025C	YIL025C	0.08443	1e-05
YIL024C	YIL024C	0.10854	2e-05
YIL023C	YKE4	-0.10875	0
YIL017C	VID28	0.02997	4e-05
YIL045W	PIG2	-0.12112	0
YIL044C	AGE2	-0.26729	0
YIL043C	CBR1	0.0155	0
YIL042C	PKP1	0.05543	1e-05
YIL041W	GVP36	-0.04434	1e-05
YIL039W	TED1	-0.01811	1e-05
YIL037C	PRM2	0.0284	0
YIL036W	CST6	-0.00168	5e-05
YIL035C	CKA1	-0.15173	1e-05
YIL059C	YIL059C	0.09491	0
YIL058W	YIL058W	0.02561	3e-05
YIL057C	RGI2	-0.18067	3e-05
YIL056W	VHR1	0.03278	0
YIL055C	YIL055C	-0.16528	1e-05
YIL054W	YIL054W	-0.17431	1e-05
YIL053W	RHR2	-0.12341	6e-05
YIL052C	RPL34B	-0.05839	4e-05
YIL050W	PCL7	0.03424	0
YIL047C	SYG1	0.01365	3e-05
YOR202W	HIS3	0.03236	0
YIL074C	SER33	-0.26172	0.00012
YIL073C	SPO22	-0.06418	2e-05
YIL072W	HOP1	0.04332	4e-05
YIL071C	PCI8	0.06934	1e-05
YIL067C	YIL067C	-0.02155	0
YIL066C	RNR3	0.00166	0
YIL065C	FIS1	-0.02904	0
YIL064W	SEE1	-3e-05	1e-05
YIL095W	PRK1	-0.27289	1e-05
YIL093C	RSM25	0.05457	4e-05
YIL092W	YIL092W	-0.13179	1e-05
YIL090W	ICE2	0.01312	0
YIL089W	YIL089W	0.02317	0
YIL088C	AVT7	0.15965	2e-05
YIL087C	AIM19	-0.01527	2e-05
YIL086C	YIL086C	-0.01287	0
YIL084C	SDS3	0.13377	4e-05
YIL079C	AIR1	0.01742	9e-05
YIL077C	YIL077C	-0.03141	0
YIL110W	HPM1	-0.16833	1e-05
YIL108W	YIL108W	-0.03562	1e-05
YIL107C	PFK26	-0.07472	1e-05
YIL105C	SLM1	0.28755	0
YIL103W	DPH1	-0.03986	0
YIL101C	XBP1	-0.07838	0.00015
YIL100W	YIL100W	0.02038	1e-05
YIL099W	SGA1	0.04562	0
YIL098C	FMC1	-0.07127	0
YIL097W	FYV10	0.0281	0
YIL096C	YIL096C	0.06464	1e-05
YIL130W	ASG1	-0.05508	0
YIL124W	AYR1	0.00679	0
YIL123W	SIM1	0.05171	0
YIL120W	QDR1	0.02837	0
YIL119C	RPI1	0.08757	0
YIL117C	PRM5	0.05366	0
YIL114C	POR2	0.03665	2e-05
YIL113W	SDP1	0.04119	0
YIL112W	HOS4	-0.00513	1e-05
YIL146C	ATG32	0.03424	0
YIL145C	PAN6	-0.02539	0
YIL141W	YIL141W	0.01633	0
YIL140W	AXL2	-0.02974	0
YIL139C	REV7	0.14497	6e-05
YIL138C	TPM2	-0.03031	0
YIL137C	TMA108	0.06283	0.00029
YIL135C	VHS2	0.04563	1e-05
YIL134W	FLX1	0.11502	0
YIL133C	RPL16A	-0.1188	3e-05
YIL132C	CSM2	-0.14864	1e-05
YIL161W	YIL161W	0.10994	5e-05
YIL160C	POT1	-0.05315	1e-05
YIL159W	BNR1	0.03196	1e-05
YIL156W	UBP7	0.0746	0
YIL155C	GUT2	-0.04527	2e-05
YIL154C	IMP2'	-0.00899	0
YIL153W	RRD1	0.09637	0
YIL152W	YIL152W	0.05749	0
YIL149C	MLP2	-0.03882	0
YIR002C	MPH1	0.10849	0.00025
YIR001C	SGN1	0.0683	5e-05
YIL173W	VTH1	-0.06745	0
YIL170W	HXT12	-0.05698	0
YIL168W	YIL168W	-0.0088	4e-05
YIL167W	SDL1	-0.02495	1e-05
YIL166C	YIL166C	0.06844	1e-05
YIL165C	YIL165C	-0.14188	1e-05
YIL164C	NIT1	0.03875	0
YIL163C	YIL163C	-0.01281	1e-05
YIL162W	SUC2	0.09596	0.00013
YIR020C	YIR020C	0.08792	2e-05
YIR019C	FLO11	0.21053	0.00025
YIR018W	YAP5	0.07094	0
YIR017C	MET28	-0.07705	1e-05
YIR016W	YIR016W	0.0071	0
YIR014W	YIR014W	-0.0353	0
YIR013C	GAT4	0.03404	0
YIR007W	YIR007W	0.03008	1e-05
YIR005W	IST3	-0.01052	1e-05
YIR003W	AIM21	-0.16083	0.00022
YIR033W	MGA2	-0.14179	2e-05
YIR032C	DAL3	-0.02217	1e-05
YIR031C	DAL7	0.11607	0
YIR030C	DCG1	-0.01485	9e-05
YIR029W	DAL2	-0.00218	0
YIR028W	DAL4	0.03556	0
YIR027C	DAL1	0.05076	8e-05
YIR025W	MND2	0.09565	4e-05
YIR024C	YIR024C	0.06736	1e-05
YIR023W	DAL81	0.07917	0
YIR020W-B	YIR020W-B	-0.02633	1e-05
YJL007C	YJL007C	0.05819	0.00014
YJL004C	SYS1	-0.0158	4e-05
YIR043C	YIR043C	0.18837	0
YIR042C	YIR042C	-0.04816	0
YIR039C	YPS6	-0.02531	0
YIR038C	GTT1	-0.0132	0
YIR037W	HYR1	0.04499	0
YIR036C	IRC24	-0.00823	1e-05
YIR035C	YIR035C	-0.08022	1e-05
YJL028W	YJL028W	0.0156	2e-05
YJL027C	YJL027C	-0.00058	1e-05
YJL024C	APS3	-0.07448	0
YJL022W	YJL022W	0.0101	3e-05
YJL021C	YJL021C	0.0195	0
YJL020C	BBC1	-0.01257	0
YJL017W	YJL017W	-0.01397	0
YJL016W	YJL016W	0.0025	1e-05
YJL013C	MAD3	-0.07762	2e-05
YJL012C	VTC4	-0.0666	1e-05
YJL048C	UBX6	-0.08516	1e-05
YJL047C	RTT101	0.07107	2e-05
YJL046W	AIM22	-0.03424	0
YJL045W	YJL045W	-0.00568	3e-05
YJL044C	GYP6	0.15637	0
YJL043W	YJL043W	-0.06177	0
YJL042W	MHP1	-0.05578	0
YJL038C	LOH1	0.09858	8e-05
YJL037W	IRC18	-0.0893	0
YJL036W	SNX4	-0.01481	3e-05
YJL030W	MAD2	-0.10493	0.00011
YJL065C	DLS1	0.04752	0
YJL064W	YJL064W	-0.00144	0.10369
YJL062W	LAS21	0.07497	2e-05
YJL060W	BNA3	-0.09828	1e-05
YJL059W	YHC3	-0.03095	0
YJL058C	BIT61	-0.04856	0
YJL057C	IKS1	-0.20025	0
YJL055W	YJL055W	-0.09357	1e-05
YJL053W	PEP8	-0.52584	2e-05
YJL051W	IRC8	0.04556	7e-05
YJL049W	YJL049W	-0.00554	3e-05
YJL084C	ALY2	0.0041	2e-05
YJL083W	TAX4	-0.01547	1e-05
YJL078C	PRY3	-0.37284	0.00065
YJL077C	ICS3	-0.04561	0
YJL073W	JEM1	0.14101	1e-05
YJL070C	YJL070C	-0.00332	6e-05
YJL068C	YJL068C	-0.12313	8e-05
YJL067W	YJL067W	-0.04514	0
YJL066C	MPM1	0.01791	0.00019
YJL110C	GZF3	0.16886	1e-05
YJL108C	PRM10	0.04427	1e-05
YJL105W	SET4	-0.00858	0
YJL101C	GSH1	-0.16273	4e-05
YJL100W	LSB6	-0.13941	1e-05
YJL099W	CHS6	-0.02987	0
YJL098W	SAP185	-0.01134	0
YJL095W	BCK1	0.08234	0
YJL094C	KHA1	0.00239	1e-05
YJL093C	TOK1	0.15466	1e-05
YJL089W	SIP4	-0.04589	0
YJL130C	URA2	0.15299	1e-05
YJL128C	PBS2	0.09191	1e-05
YJL126W	NIT2	0.0695	0
YJL124C	LSM1	0.00777	3e-05
YJL123C	MTC1	0.10102	0
YJL122W	ALB1	0.00384	0
YJL121C	RPE1	0.02426	0
YJL116C	NCA3	0.02658	6e-05
YJL115W	ASF1	-0.02219	0
YJL112W	MDV1	-0.11803	0
YJL144W	YJL144W	0.03467	8e-05
YJL142C	YJL142C	-0.19718	0
YJL141C	YAK1	0.10495	2e-05
YJL139C	YUR1	-0.01901	0
YJL138C	TIF2	-0.04322	0
YJL137C	GLG2	0.0318	0
YJL136C	RPS21B	-0.01649	1e-05
YJL135W	YJL135W	0.01139	1e-05
YJL134W	LCB3	0.03305	0
YJL133W	MRS3	0.08784	1e-05
YJL132W	YJL132W	-0.06047	0
YJL155C	FBP26	0.01923	0
YJL154C	VPS35	0.02756	1e-05
YJL153C	INO1	-0.00248	0.00039
YJL152W	YJL152W	0.02335	0
YJL151C	SNA3	-0.05746	0
YJL150W	YJL150W	0.00719	0
YJL149W	DAS1	0.02869	0
YJL148W	RPA34	-0.01716	5e-05
YJL147C	YJL147C	0.04044	3e-05
YJL146W	IDS2	-0.00927	0
YJL145W	SFH5	0.01523	0
YJL169W	YJL169W	-0.10964	0
YJL168C	SET2	0.00351	0
YJL165C	HAL5	-0.07875	1e-05
YJL164C	TPK1	0.01155	0
YJL163C	YJL163C	0.02942	2e-05
YJL162C	JJJ2	-0.02115	0
YJL161W	FMP33	0.0466	0
YJL160C	YJL160C	0.00289	0
YJL159W	HSP150	-0.01929	0
YJL158C	CIS3	0.17347	3e-05
YJL186W	MNN5	0.08147	0
YJL185C	ATG36	0.04401	2e-05
YJL183W	MNN11	0.1104	1e-05
YJL182C	YJL182C	0.12804	0
YJL181W	YJL181W	0.02931	0
YJL178C	ATG27	0.03694	2e-05
YJL175W	YJL175W	0.01984	0
YJL172W	CPS1	-0.1064	0
YJL171C	YJL171C	0.06827	2e-05
YJL170C	ASG7	-0.16848	7e-05
YJL201W	ECM25	0.3456	0.00065
YJL199C	YJL199C	-0.03789	1e-05
YJL198W	PHO90	0.0152	0
YJL197W	UBP12	-0.00061	0
YJL196C	ELO1	-0.0338	9e-05
YJL193W	YJL193W	-0.02269	0
YJL192C	SOP4	-0.10273	3e-05
YJL191W	RPS14B	-0.02407	0.00015
YJL188C	YJL188C	-0.1029	5e-05
YJL187C	SWE1	-0.01498	6e-05
YJL215C	YJL215C	0.20423	2e-05
YJL214W	HXT8	0.08311	1e-05
YJL213W	YJL213W	-0.11784	1e-05
YJL212C	OPT1	-0.05272	0
YJL211C	YJL211C	-0.06867	0
YJL210W	PEX2	0.04983	0
YJL208C	NUC1	-0.09601	0
YJL206C-A	YJL206C-A	0.01538	1e-05
YJL206C	YJL206C	0.12041	1e-05
YJL204C	RCY1	-0.0089	1e-05
YJR011C	YJR011C	0.10669	0.00015
YJR010W	MET3	0.02476	1e-05
YJR010C-A	SPC1	0.00284	1e-05
YJR009C	TDH2	0.15119	1e-05
YJR008W	MHO1	0.12134	4e-05
YJR005W	APL1	-0.04132	0
YJR003C	YJR003C	-0.03357	2e-05
YJR001W	AVT1	-0.09559	0
YJL218W	YJL218W	-0.16837	2e-05
YJL217W	REE1	-0.15179	1e-05
YJL216C	IMA5	-0.16966	3e-05
YJR032W	CPR7	-0.06281	0.00018
YJR031C	GEA1	-0.11798	2e-05
YJR030C	YJR030C	0.06213	2e-05
YJR025C	BNA1	-0.29113	1e-05
YJR024C	MDE1	0.0312	2e-05
[truncated: 2,130 more rows]

## Sheet: Second screening
Array ORF	Array Name	Score	p-Value
YOR202W	HIS3	0.02896	0
YBL032W	HEK2	0.0713	3e-05
YBL031W	SHE1	-0.10016	7e-05
YBL029W	YBL029W	-0.20418	3e-05
YBL028C	YBL028C	-0.14833	1e-05
YBL027W	RPL19B	-0.82158	0.01265
YBL024W	NCL1	-0.01392	0
YBL021C	HAP3	0.19914	0.00022
YBL019W	APN2	-0.00104	1e-05
YBL017C	PEP1	-0.09781	1e-05
YBL052C	SAS3	-0.01566	1e-05
YBL051C	PIN4	-0.38216	3e-05
YBL049W	MOH1	0.13963	0
YBL048W	YBL048W	-0.00813	0
YBL047C	EDE1	-0.63468	1e-05
YBL046W	PSY4	-0.06119	3e-05
YBL043W	ECM13	-0.07728	1e-05
YBL042C	FUI1	0.07165	1e-05
YAL017W	PSK1	-0.10339	6e-05
YBL039C	URA7	-0.05797	1e-05
YBL037W	APL3	-0.059	0.00011
YBL036C	YBL036C	0.04236	0
YBL064C	PRX1	0.00905	0
YBL063W	KIP1	-0.21035	3e-05
YBL062W	YBL062W	-0.04724	1e-05
YBL061C	SKT5	0.05287	0
YBL060W	YEL1	-0.01711	1e-05
YBL059W	YBL059W	-0.18606	0
YAL015C	NTG1	-0.01316	0.00012
YBL057C	PTH2	-0.14268	1e-05
YBL056W	PTC3	-0.14429	1e-05
YBL055C	YBL055C	0.01989	0
YBL054W	TOD6	0.17268	9e-05
YBL053W	YBL053W	0.19897	8e-05
YBL079W	NUP170	0.07906	0
YBL078C	ATG8	0.1765	1e-05
YBL075C	SSA3	0.18798	0
YBL072C	RPS8A	-0.325	1e-05
YAL014C	SYN8	-0.11038	0.00012
YBL071C	YBL071C	-0.12351	0
YBL070C	YBL070C	-0.071	0
YBL069W	AST1	-0.04564	1e-05
YBL068W	PRS4	-0.11906	0
YBL067C	UBP13	-0.48883	0.0001
YBL066C	SEF1	-0.0863	5e-05
YBL065W	YBL065W	0.0485	1e-05
YBL094C	YBL094C	-0.16083	1e-05
YBL091C-A	SCS22	-0.01309	0
YAL013W	DEP1	0.44064	0
YBL091C	MAP2	-0.10921	2e-05
YBL089W	AVT5	-0.54125	2e-05
YBL088C	TEL1	-0.18021	0
YBL087C	RPL23A	-0.02962	1e-05
YBL086C	YBL086C	0.09393	0
YBL085W	BOI1	0.00923	3e-05
YBL083C	YBL083C	0.11226	1e-05
YBL082C	ALG3	0.23229	1e-05
YBL081W	YBL081W	-0.02518	5e-05
YAL011W	SWC3	0.1615	0
YBR001C	NTH2	-0.26977	0.00065
YBL107C	MIC23	-0.31891	1e-05
YBL106C	SRO77	-0.06214	1e-05
YBL104C	SEA4	-0.02773	0
YBL103C	RTG3	0.03611	1e-05
YBL102W	SFT2	-0.00584	0
YBL101C	ECM21	0.11887	1e-05
YBL100C	YBL100C	0.16141	1e-05
YBL098W	BNA4	-0.05419	0
YBL096C	YBL096C	-0.11741	0
YAL010C	MDM10	0.01091	0
YBL095W	YBL095W	-0.17908	1e-05
YBR016W	YBR016W	0.03367	3e-05
YBR015C	MNN2	-0.03531	0
YBR014C	GRX7	-0.01639	1e-05
YBR013C	YBR013C	0.08422	0
YBR012C	YBR012C	0.15338	0
YBR010W	HHT1	0.18785	0.00024
YBR009C	HHF1	-0.04996	1e-05
YBR008C	FLR1	-0.08898	6e-05
YAL008W	FUN14	0.13328	0
YBR007C	DSF2	-0.25288	1e-05
YBR006W	UGA2	-0.42036	0
YBR005W	RCR1	#NUM!	1e-05
YBR030W	RKM3	0.72201	2e-05
YBR028C	YPK3	-0.15556	4e-05
YBR027C	YBR027C	0.25475	3e-05
YBR026C	ETR1	0.42801	4e-05
YBR025C	OLA1	-0.29395	1e-05
YBR024W	SCO2	0.35445	1e-05
YBR023C	CHS3	0.09634	1e-05
YAL007C	ERP2	0.2283	3e-05
YBR022W	POA1	-0.19987	0.0001
YBR020W	GAL1	-0.19266	0.0002
YBR019C	GAL10	0.01275	0.00059
YBR018C	GAL7	#NUM!	8e-05
YBR045C	GIP1	-0.01045	2e-05
YBR044C	TCM62	-0.06027	4e-05
YBR043C	QDR3	-0.22108	1e-05
YBR042C	CST26	0.02622	0.0001
YBR041W	FAT1	-0.61739	0.00043
YAL005C	SSA1	-0.24918	5e-05
YBR040W	FIG1	0.1296	0
YBR036C	CSG2	-0.16503	1e-05
YBR034C	HMT1	0.10142	0.0001
YBR033W	EDS1	0.006	7e-05
YBR032W	YBR032W	-0.01354	0
YBR031W	RPL4A	-0.0746	0.00035
YBR057C	MUM2	-0.0496	6e-05
YBR056W	YBR056W	0.07052	3e-05
YAL004W	YAL004W	-0.22637	2e-05
YBR054W	YRO2	0.01363	1e-05
YBR053C	YBR053C	-0.21229	2e-05
YBR052C	RFS1	-0.10195	8e-05
YBR051W	YBR051W	0.01174	0
YBR050C	REG2	-0.16624	1e-05
YBR048W	RPS11B	-0.12904	5e-05
YBR047W	FMP23	-0.14405	3e-05
YBR046C	ZTA1	0.0623	0
YBR071W	YBR071W	0.17203	0.0001
YAL002W	VPS8	-0.32319	1e-05
YBR069C	TAT1	-0.2044	0.00019
YBR068C	BAP2	-0.5469	8e-05
YBR067C	TIP1	0.18495	0
YBR066C	NRG2	-0.1355	0
YBR065C	ECM2	0.09881	0
YBR064W	YBR064W	0.05599	0
YBR063C	YBR063C	0.0262	1e-05
YBR062C	YBR062C	-0.06811	0
YBR090C	YBR090C	0.16259	1e-05
YBR084W	MIS1	-0.06285	3e-05
YBR083W	TEC1	-0.02446	0
YBR082C	UBC4	0.12375	0
YBR076W	ECM8	-0.77694	0.00026
YBR075W	YBR075W	-0.00895	1e-05
YBR074W	YBR074W	-0.10568	4e-05
YAL031C	GIP4	-0.1816	7e-05
YBR073W	RDH54	-0.04837	1e-05
YBR072W	HSP26	-0.07544	3e-05
YBR104W	YMC2	-0.32158	3e-05
YBR103W	SIF2	-0.65475	5e-05
YBR100W	YBR100W	-0.01279	3e-05
YBR099C	YBR099C	0.20338	2e-05
YBR098W	MMS4	0.04452	0
YBR095C	RXT2	-0.01902	0
YAL030W	SNC1	0.22673	3e-05
YBR094W	PBY1	0.04939	1e-05
YBR092C	PHO3	-0.28328	1e-05
YBR119W	MUD1	-0.05322	4e-05
YBR116C	YBR116C	0.0945	2e-05
YBR114W	RAD16	-0.18159	1e-05
YAL029C	MYO4	0.22582	4e-05
YBR111C	YSA1	0.46533	1e-05
YBR108W	AIM3	0.08117	2e-05
YBR107C	IML3	0.18526	0
YBR106W	PHO88	-0.04486	2e-05
YBR105C	VID24	-0.17711	6e-05
YAL028W	FRT2	-0.09716	6e-05
YAL027W	SAW1	0.03057	1e-05
YBR138C	YBR138C	0.43674	0
YBR137W	YBR137W	0.05779	3e-05
YBR134W	YBR134W	0.61926	1e-05
YBR132C	AGP2	0.13557	0.00035
YBR131W	CCZ1	0.05119	5e-05
YBR130C	SHE3	0.11401	0
YBR129C	OPY1	-0.05534	0.00012
YBR128C	ATG14	0.12112	2e-05
YBR126C	TPS1	-0.72748	0.00308
YBR125C	PTC4	-0.44952	0.00017
YAL026C	DRS2	-0.02144	2e-05
YBR151W	APD1	0.0127	6e-05
YBR150C	TBS1	-0.04869	6e-05
YBR149W	ARA1	-0.04379	5e-05
YBR148W	YSW1	0.27331	8e-05
YBR147W	RTC2	0.16377	1e-05
YBR145W	ADH5	-0.11059	0.0001
YAL023C	PMT2	0.16424	1e-05
YBR141C	YBR141C	-0.13759	0.00148
YBR139W	YBR139W	-0.0637	3e-05
YBR169C	SSE2	0.11724	3e-05
YBR168W	PEX32	0.11843	3e-05
YBR165W	UBS1	0.22886	0
YBR164C	ARL1	0.0334	1e-05
YBR162W-A	YSY6	0.1023	0
YAL022C	FUN26	0.07002	0
YBR162C	TOS1	0.073	0
YBR161W	CSH1	0.03023	1e-05
YBR158W	AMN1	-0.3778	0.00191
YBR157C	ICS2	-0.38427	4e-05
YBR182C	SMP1	-0.15464	1e-05
YBR181C	RPS6B	-0.07861	7e-05
YBR180W	DTR1	-0.07112	3e-05
YBR178W	YBR178W	-0.08359	3e-05
YAL020C	ATS1	-0.39608	0.00012
YBR177C	EHT1	0.09991	6e-05
YBR176W	ECM31	0.12543	1e-05
YBR172C	SMY2	0.25297	0
YBR171W	SEC66	0.04694	4e-05
YBR170C	NPL4	-0.01075	2e-05
YBR199W	KTR4	0.07887	2e-05
YBR197C	YBR197C	-0.00854	0
YAL019W	FUN30	0.02683	2e-05
YBR195C	MSI1	-0.02021	5e-05
YBR194W	AIM4	0.29943	0
YBR189W	RPS9B	0.02779	1e-05
YBR188C	NTC20	0.18742	1e-05
YBR187W	GDT1	-0.25771	3e-05
YBR186W	PCH2	0.07145	0
YBR185C	MBA1	0.09975	0
YBR184W	YBR184W	-0.07039	4e-05
YBR183W	YPC1	0.21289	0
YAL018C	YAL018C	-0.2792	7e-05
YBR212W	NGR1	0.03919	0
YBR210W	ERV15	0.15615	1e-05
YBR208C	DUR1	0.0692	0
YBR207W	FTH1	0.16178	0
YBR206W	YBR206W	-0.07522	0
YBR205W	KTR3	0.06035	0
YBR204C	LDH1	-0.09449	1e-05
YBR203W	COS111	0.12195	0
YBR201W	DER1	-0.04971	3e-05
YBR223C	TDP1	-0.13112	1e-05
YBR222C	PCS60	0.05403	8e-05
YBR221C	PDB1	-0.09672	6e-05
YBR220C	YBR220C	0.07483	2e-05
YBR219C	YBR219C	0.10172	1e-05
YBR218C	PYC2	-0.08959	0
YBR217W	ATG12	0.09187	0
YBR216C	YBP1	-0.14087	7e-05
YAL054C	ACS1	-0.00471	7e-05
YBR215W	HPC2	0.05137	0
YBR214W	SDS24	-0.00442	1e-05
YBR213W	MET8	-0.35032	1e-05
YAL053W	FLC2	0.21712	4e-05
YAL051W	OAF1	0.06073	3e-05
YAL049C	AIM2	0.1023	0
YAL045C	YAL045C	0.10278	0
YAL043C-A	YAL043C-A	-0.02025	1e-05
YAL042W	ERV46	-0.01604	0
YAL040C	CLN3	0.05943	0
YAL037W	YAL037W	0.05142	0
YAL036C	RBG1	0.0085	3e-05
YAL034C	FUN19	0.10938	4e-05
YAL066W	YAL066W	-0.01252	0
YAL065C	YAL065C	-0.0627	1e-05
YAL064C-A	TDA8	0.20152	0
YAL062W	GDH3	-0.24421	0.00033
YAL061W	BDH2	-0.01939	0
YAL060W	BDH1	0.07783	1e-05
YAL059W	ECM1	-0.04364	0
YAL058W	CNE1	0.07347	0
YAL058C-A	YAL058C-A	0.04681	2e-05
YAL056W	GPB2	0.16793	5e-05
YAL055W	PEX22	0.20991	1e-05
YAR027W	UIP3	-0.05753	0.00011
YAR023C	YAR023C	0.0629	2e-05
YAR020C	PAU7	0.07696	0
YAR018C	KIN3	-0.14658	0
YAR015W	ADE1	0.20924	1e-05
YAR014C	BUD14	-0.00929	0
YAR003W	SWD1	0.03056	0
YAR002W	NUP60	-0.02879	5e-05
YAR002C-A	ERP1	-0.03314	1e-05
YAL068C	PAU8	0.19986	6e-05
YAL067C	SEO1	-0.05752	0
YAR047C	YAR047C	-0.24486	0.00192
YAR044W	YAR044W	0.31037	0
YAR043C	YAR043C	0.15046	6e-05
YAR042W	SWH1	0.16278	0
YAR040C	YAR040C	-0.28427	0
YAR037W	YAR037W	-0.03816	1e-05
YAR035W	YAT1	0.02643	2e-05
YAR031W	PRM9	0.21413	0
YAR030C	YAR030C	0.03662	2e-05
YAR029W	YAR029W	0.08081	2e-05
YAR028W	YAR028W	0.09477	1e-05
YBL015W	ACH1	0.02337	1e-05
YBL013W	FMT1	0.13086	3e-05
YBL011W	SCT1	-0.08226	1e-05
YBL010C	YBL010C	-0.05407	0
YBL009W	ALK2	0.04403	1e-05
YBL008W	HIR1	0.02037	1e-05
YBL007C	SLA1	-0.53397	2e-05
YBL005W	PDR3	0.10052	0
YBL003C	HTA2	-0.03911	3e-05
YBL001C	ECM15	-0.19112	2e-05
YAR050W	FLO1	-0.45648	4e-05
YOR202W	HIS3	0.02397	0
YBR235W	VHC1	0.00213	0.00013
YBR233W	PBP2	-0.05532	2e-05
YBR232C	YBR232C	0.13685	0
YBR231C	SWC5	-0.03361	0
YBR230C	OM14	-0.06506	1e-05
YBR229C	ROT2	0.05189	2e-05
YBR228W	SLX1	-0.02295	0
YBR227C	MCX1	-0.22483	0
YBR226C	YBR226C	-0.26676	9e-05
YBR225W	YBR225W	-0.02871	1e-05
YBR224W	YBR224W	-0.33571	1e-05
YBR250W	SPO23	-0.18801	0.00061
YBR249C	ARO4	-0.27821	0.00031
YBR246W	RRT2	-0.0591	6e-05
YBR245C	ISW1	0.10543	1e-05
YBR244W	GPX2	-0.05526	7e-05
YBR242W	YBR242W	-0.08217	1e-05
YBR241C	YBR241C	0.16678	1e-05
YBR240C	THI2	0.07038	1e-05
YBR239C	ERT1	0.05999	2e-05
YBR238C	YBR238C	0.35821	1e-05
YBR269C	FMP21	-0.21675	8e-05
YBR267W	REI1	0.11775	0
YBR266C	YBR266C	0.18297	0.00016
YBR264C	YPT10	-0.04711	1e-05
YBR263W	SHM1	0.16767	1e-05
YBR262C	AIM5	-0.00144	0
YBR261C	TAE1	-0.00805	1e-05
YBR260C	RGD1	-0.00601	2e-05
YBR259W	YBR259W	0.14607	0
YBR258C	SHG1	-0.10819	0
YBR255W	MTC4	-0.09441	6e-05
YBR281C	DUG2	0.11371	0
YBR280C	SAF1	0.04222	2e-05
YBR278W	DPB3	0.04032	0
YBR277C	YBR277C	-0.01498	1e-05
YBR276C	PPS1	0.06268	1e-05
YBR275C	RIF1	-0.24408	0
YBR274W	CHK1	0.10632	1e-05
YBR273C	UBX7	0.09362	0
YBR272C	HSM3	-0.15043	0
YBR271W	EFM2	-0.03822	6e-05
YBR270C	BIT2	0.04883	5e-05
YBR293W	VBA2	0.06143	3e-05
YBR292C	YBR292C	-0.14869	0
YBR291C	CTP1	0.07706	0
YBR290W	BSD2	0.05619	0
YBR289W	SNF5	-0.2278	0
YBR288C	APM3	-0.39421	0.00029
YBR287W	YBR287W	0.06708	0
YBR286W	APE3	0.10589	0
YBR285W	YBR285W	0.01274	4e-05
YBR284W	YBR284W	0.02652	1e-05
YBR283C	SSH1	0.04443	0
YCL006C	YCL006C	0.12062	0.00019
YCL002C	YCL002C	-0.23602	0.00418
YCL001W-A	YCL001W-A	0.00807	3e-05
YCL001W	RER1	-0.08865	1e-05
YBR301W	PAU24	0.01346	4e-05
YBR300C	YBR300C	-0.03399	6e-05
YBR298C	MAL31	0.01157	1e-05
YBR297W	MAL33	-0.14337	1e-05
YBR296C	PHO89	0.07319	0
YBR295W	PCA1	0.1112	1e-05
YBR294W	SUL1	-0.0228	0.00012
YCL025C	AGP1	0.02717	6e-05
YCL024W	KCC4	0.12969	5e-05
YCL023C	YCL023C	0.04041	0.00012
YCL022C	YCL022C	-0.10608	1e-05
YCL016C	DCC1	-0.09398	4e-05
YCL014W	BUD3	0.0274	4e-05
YCL013W	YCL013W	0.1486	0.00032
YCL012W	YCL012W	0.09031	1e-05
YCL011C	GBP2	0.04685	3e-05
YCL010C	SGF29	-0.37552	0
YCL009C	ILV6	-0.7599	2e-05
YCL036W	GFD2	0.53544	6e-05
YCL035C	GRX1	-0.03414	1e-05
YCL034W	LSB5	-0.0055	0
YCL033C	MXR2	0.11779	1e-05
YCL032W	STE50	-0.12165	0
YCL029C	BIK1	0.03866	0
YCL028W	RNQ1	-0.00632	8e-05
YCL027W	FUS1	-0.04404	0
YCL026C-A	FRM2	-0.2436	1e-05
YCL026C	YCL026C	-0.00191	0
YCL049C	YCL049C	-0.08434	0
YCL048W	SPS22	0.12588	0
YCL047C	POF1	0.05436	1e-05
YCL046W	YCL046W	-0.36427	1e-05
YCL045C	EMC1	0.31978	0
YCL044C	MGR1	0.28169	0
YCL042W	YCL042W	-0.26972	1e-05
YCL040W	GLK1	-0.59141	0.00096
YCL039W	GID7	0.02535	0
YCL038C	ATG22	-0.06736	1e-05
YCL037C	SRO9	-0.49444	0.00056
YCL069W	VBA3	0.12112	3e-05
YCL064C	CHA1	0.02886	3e-05
YCL063W	VAC17	0.01488	1e-05
YCL062W	YCL062W	-0.12257	3e-05
YCL061C	MRC1	-0.25065	1e-05
YCL060C	YCL060C	-0.30458	3e-05
YCL057W	PRD1	0.15776	0
YCL056C	PEX34	0.15395	1e-05
YCL055W	KAR4	0.04756	1e-05
YCL051W	LRE1	0.12245	2e-05
YCL050C	APA1	0.14811	1e-05
YCR011C	ADP1	-0.12757	2e-05
YCR010C	ADY2	-0.07522	0
YCR009C	RVS161	-0.818	0.42265
YCR008W	SAT4	-0.15974	1e-05
YCR007C	YCR007C	-0.10092	1e-05
YCR006C	YCR006C	0.06833	1e-05
YCR005C	CIT2	-0.17784	1e-05
YCR001W	YCR001W	0.10727	0
YCL076W	YCL076W	-0.03457	0
YCL075W	YCL075W	0.10664	1e-05
YCL074W	YCL074W	-0.14641	0.00017
YCR024C-A	PMP1	0.13488	6e-05
YCR023C	YCR023C	-0.13152	3e-05
YCR022C	YCR022C	-0.13483	0
YCR021C	HSP30	0.00579	0
YCR020C-A	MAK31	-0.02562	2e-05
YCR020C	PET18	-0.05968	1e-05
YCR019W	MAK32	0.12399	0
YCR017C	CWH43	-0.08517	0
YCR016W	YCR016W	-0.02298	0
YCR015C	YCR015C	0.04978	0
YCR014C	POL4	-0.12823	0.00023
YCR037C	PHO87	0.13462	0
YCR036W	RBK1	0.06721	0
YCR034W	FEN1	-0.31864	7e-05
YCR033W	SNT1	-0.70419	0.0002
YCR032W	BPH1	-0.05979	1e-05
YCR031C	RPS14A	-0.04471	1e-05
YCR030C	SYP1	0.02068	1e-05
YCR028C-A	RIM1	0.09218	1e-05
YCR027C	RHB1	0.15542	0
YCR026C	NPP1	0.04269	3e-05
YCR025C	YCR025C	-0.11198	0.00011
YCR061W	YCR061W	-0.03322	1e-05
YCR060W	TAH1	0.05707	0.00019
YCR059C	YIH1	0.04222	1e-05
YCR053W	THR4	-0.48545	1e-05
YCR051W	YCR051W	-0.04898	1e-05
YCR050C	YCR050C	0.1517	7e-05
YCR049C	YCR049C	-0.29648	0.00239
YCR048W	ARE1	-0.14019	0.0001
YCR045C	RRT12	-0.02073	0
YCR044C	PER1	-0.46855	1e-05
YCR076C	FUB1	-0.14968	5e-05
YCR075C	ERS1	0.07471	0
YCR073W-A	SOL2	0.08472	1e-05
YCR073C	SSK22	0.12028	0
YCR071C	IMG2	0.09935	2e-05
YCR069W	CPR4	0.00835	0
YCR068W	ATG15	0.0043	1e-05
YCR067C	SED4	0.04087	1e-05
YCR065W	HCM1	-0.15793	0
YCR063W	BUD31	-0.10787	0
YCR062W	YCR062W	-0.34248	0
YCR089W	FIG2	0.29899	6e-05
YCR088W	ABP1	0.25721	1e-05
YCR087W	YCR087W	-0.19984	2e-05
YCR087C-A	YCR087C-A	0.2491	1e-05
YCR086W	CSM1	-0.1386	2e-05
YCR085W	YCR085W	-0.01446	0
YCR083W	TRX3	-0.08417	1e-05
YCR082W	AHC2	0.06977	1e-05
YCR079W	PTC6	-0.08486	0
YCR077C	PAT1	-0.35813	1e-05
YCR105W	ADH7	-0.00211	0.00019
YCR102W-A	YCR102W-A	0.04732	0
YCR102C	YCR102C	0.08607	0
YCR101C	YCR101C	-0.01013	0.00035
YCR100C	YCR100C	0.20129	1e-05
YCR099C	YCR099C	0.03193	9e-05
YCR098C	GIT1	-0.043	0
YCR095C	OCA4	-0.06144	5e-05
YCR092C	MSH3	-0.04764	0
YCR091W	KIN82	0.06298	1e-05
YCR090C	YCR090C	-0.53085	0.00022
YDL020C	RPN4	0.06917	2e-05
YDL019C	OSH2	0.04657	1e-05
YDL018C	ERP3	-0.29701	1e-05
YDL013W	SLX5	-0.33	0.00018
YDL012C	YDL012C	-0.09262	0
YDL011C	YDL011C	0.31059	1e-05
YDL010W	GRX6	-0.0647	2e-05
YDL006W	PTC1	-0.10818	3e-05
YDL002C	NHP10	-0.15581	0
YDL001W	RMD1	0.1465	2e-05
YCR106W	RDS1	0.05431	1e-05
YDL038C	YDL038C	-0.13431	4e-05
YDL037C	BSC1	0.16433	0
YDL036C	PUS9	0.05069	0
YDL035C	GPR1	-0.29718	2e-05
YDL033C	SLM3	0.2202	0
YDL027C	YDL027C	0.1204	0
YDL026W	YDL026W	-0.09001	0
YDL025C	RTK1	0.08718	1e-05
YDL024C	DIA3	0.063	0
YDL023C	YDL023C	-0.19089	2e-05
YDL054C	MCH1	0.2003	0
YDL053C	PBP4	-0.08599	6e-05
YDL051W	LHP1	0.16709	0
YDL048C	STP4	0.08057	0
YDL050C	YDL050C	-0.07116	0.00011
YDL039C	PRM7	-0.04981	7e-05
YDL077C	VAM6	-0.40075	1e-05
YDL076C	RXT3	0.08628	1e-05
YDL074C	BRE1	0.06085	0
YDL071C	YDL071C	0.07706	2e-05
YDL070W	BDF2	-0.0114	2e-05
YDL066W	IDP1	0.11292	2e-05
YDL065C	PEX19	0.128	0
YDL062W	YDL062W	0.19734	1e-05
YDL061C	RPS29B	-0.21697	0
YDL059C	RAD59	0.01696	0
YDL056W	MBP1	0.01777	0
YDL089W	NUR1	0.17612	1e-05
YDL088C	ASM4	0.08111	1e-05
YDL086W	YDL086W	0.13842	0
YDL085W	NDE2	0.02763	0
YDL083C	RPS16B	-0.04712	4e-05
YDL082W	RPL13A	0.02975	0
YDL081C	RPP1A	0.03073	0
YDL080C	THI3	-0.18781	0
YDL079C	MRK1	-0.33797	0.00012
YDL078C	MDH3	-0.13319	5e-05
YDL110C	TMA17	-0.08355	1e-05
YDL109C	YDL109C	-0.05504	3e-05
YDL106C	PHO2	0.01311	0
YDL104C	QRI7	0.22212	1e-05
YDL100C	GET3	-0.051	2e-05
YDL099W	BUG1	-0.50312	7e-05
YDL096C	YDL096C	0.09778	0
YDL095W	PMT1	0.10453	0
YDL094C	YDL094C	-0.06801	1e-05
YDL093W	PMT5	0.08699	5e-05
YDL091C	UBX3	-0.0527	0
YDL125C	HNT1	-0.2291	2e-05
YDL124W	YDL124W	-0.1739	3e-05
YDL123W	SNA4	-0.22108	2e-05
YDL122W	UBP1	-0.04715	1e-05
YDL121C	YDL121C	-0.03522	1e-05
YDL119C	YDL119C	-0.23086	4e-05
YDL118W	YDL118W	-0.30469	0.00047
YDL117W	CYK3	-0.48069	0.0001
YDL114W	YDL114W	0.09038	4e-05
YDL113C	ATG20	-0.09516	3e-05
YDL112W	TRM3	-0.05633	0
YDL135C	RDI1	0.01755	5e-05
YDL134C	PPH21	-0.01249	2e-05
YDL133W	SRF1	-0.07005	2e-05
YDL133C-A	RPL41B	-0.04777	1e-05
YDL131W	LYS21	-0.06924	3e-05
YDL130W-A	STF1	0.12228	1e-05
YDL130W	RPP1B	-0.43117	3e-05
YDL129W	YDL129W	-0.34864	0.00014
YDL128W	VCX1	0.00759	0
YDL127W	PCL2	-0.21717	7e-05
YDL157C	YDL157C	-0.14273	2e-05
YDL156W	CMR1	-0.19162	8e-05
YDL155W	CLB3	0.23458	6e-05
YDL154W	MSH5	0.12447	2e-05
YDL149W	ATG9	0.25983	2e-05
YDL146W	LDB17	-0.10719	1e-05
YDL144C	YDL144C	-0.04725	0
YDL142C	CRD1	0.11435	7e-05
YDL138W	RGT2	0.2114	0
YDL137W	ARF2	0.12228	0
YDL136W	RPL35B	0.05451	4e-05
YDL173W	PAR32	-0.26494	6e-05
YDL172C	YDL172C	-0.1461	5e-05
YDL171C	GLT1	-0.06136	1e-05
YDL170W	UGA3	0.18738	0
YDL169C	UGX2	-0.02866	0
YDL168W	SFA1	0.06852	2e-05
YDL167C	NRP1	0.0016	1e-05
YDL162C	YDL162C	0.06674	0
YDL161W	ENT1	-0.10957	2e-05
YDL184C	RPL41A	0.32573	1e-05
YDL183C	YDL183C	-0.16745	0.00435
YDL182W	LYS20	-0.269	1e-05
YDL181W	INH1	-0.21873	0.00115
YDL180W	YDL180W	0.07042	0
YDL179W	PCL9	0.0077	2e-05
YDL178W	DLD2	-0.18648	0
YDL177C	YDL177C	0.06927	2e-05
YDL176W	YDL176W	-0.16521	0
YDL175C	AIR2	-0.01681	0
YDL174C	DLD1	-0.1319	1e-05
YOR202W	HIS3	0.00876	0
YDR249C	YDR249C	0.0022	1e-05
YDR248C	YDR248C	0.04905	2e-05
YDR247W	VHS1	0.09272	0
YDR245W	MNN10	-0.50993	3e-05
YDR244W	PEX5	-0.01829	1e-05
YDR239C	YDR239C	-0.06667	1e-05
YDR263C	DIN7	0.09764	4e-05
YDR262W	YDR262W	-0.13915	0.00017
YDR261C	EXG2	0.13372	0
YDR260C	SWM1	0.36968	0
YDR259C	YAP6	0.0761	0
YDR258C	HSP78	0.02936	4e-05
YDR257C	RKM4	-0.22037	7e-05
YDR256C	CTA1	0.09079	1e-05
YDR255C	RMD5	0.01096	3e-05
YDR254W	CHL4	0.00442	0
YDR253C	MET32	-0.31549	7e-05
YDR279W	RNH202	-0.27045	9e-05
YDR278C	YDR278C	0.18821	0
YDR277C	MTH1	-0.10397	1e-05
YDR276C	PMP3	0	#NUM!
YDR275W	BSC2	0.04934	0
YDR274C	YDR274C	0.04377	0
YDR273W	DON1	-0.07878	2e-05
YDR272W	GLO2	-0.03749	1e-05
YDR270W	CCC2	0.01112	0
YDR266C	HEL2	-0.00162	0
YDR265W	PEX10	0.01879	0
YDR297W	SUR2	-0.14554	1e-05
YDR294C	DPL1	-0.27478	1e-05
YDR291W	HRQ1	0.1721	1e-05
YDR289C	RTT103	-0.52528	0.0002
YDR287W	INM2	-0.15749	0.00019
YDR286C	YDR286C	0.07148	5e-05
YDR285W	ZIP1	0.01064	1e-05
YDR284C	DPP1	0.23294	0
YDR282C	YDR282C	-0.00649	0
YDR281C	PHM6	0.03364	0
YDR316W	OMS1	0.10163	2e-05
YDR315C	IPK1	0.06731	4e-05
YDR314C	RAD34	0.12809	3e-05
YDR313C	PIB1	0.0288	5e-05
YDR312W	SSF2	0.09978	0.00011
YDR310C	SUM1	0.25223	0
YDR309C	GIC2	-0.02321	8e-05
YDR307W	PMT7	-0.23536	1e-05
YDR306C	YDR306C	0.01708	3e-05
YDR305C	HNT2	-0.20946	0
YDR304C	CPR5	-0.34176	1e-05
YDR335W	MSN5	-0.14612	1e-05
YDR334W	SWR1	-0.13085	2e-05
YDR333C	YDR333C	-0.01967	7e-05
YDR332W	IRC3	0.12728	2e-05
YDR330W	UBX5	0.10629	1e-05
YDR329C	PEX3	0.19617	0
YDR321W	ASP1	-0.04167	0
YDR320C	SWA2	-0.23049	5e-05
YDR319C	YFT2	-0.04451	0
YDR318W	MCM21	-0.04878	1e-05
YDR317W	HIM1	-0.10925	0
YDR354W	TRP4	-0.05844	1e-05
YDR352W	YPQ2	0.08177	0
YDR351W	SBE2	0.08755	0
YDR349C	YPS7	0.01674	3e-05
YDR348C	PAL1	-0.31544	1e-05
YDR346C	SVF1	0.22595	0
YDR345C	HXT3	-0.03463	0
YDR344C	YDR344C	0.13518	2e-05
YDR340W	YDR340W	-0.10153	0.00013
YDR338C	YDR338C	0.12498	1e-05
YDR336W	YDR336W	0.087	0
YDR372C	VPS74	0.12725	1e-05
YDR371W	CTS2	0.16226	0
YDR370C	YDR370C	-0.24222	0
YDR369C	XRS2	-0.03529	2e-05
YDR368W	YPR1	0.00639	0
YDR363W-A	SEM1	0.13244	1e-05
YDR363W	ESC2	-0.12969	1e-05
YDR360W	YDR360W	-0.02266	0.00032
YDR359C	EAF1	-0.01478	0
YDR358W	GGA1	0.21636	0
YDR357C	CNL1	0.1768	0
YDR387C	YDR387C	-0.21304	0
YDR386W	MUS81	0.03214	0
YDR385W	EFT2	0.14955	2e-05
YDR384C	ATO3	-0.09177	0
YDR383C	NKP1	0.09159	1e-05
YDR382W	RPP2B	0.05641	1e-05
YDR380W	ARO10	-0.03243	8e-05
YDR379W	RGA2	0.07548	2e-05
YDR378C	LSM6	-0.20663	1e-05
YDR375C	BCS1	0.15443	0
YDR374C	YDR374C	0.115	1e-05
YDR403W	DIT1	0.15571	0
YDR402C	DIT2	-0.10016	1e-05
YDR401W	YDR401W	0.08261	2e-05
YDR400W	URH1	0.05934	2e-05
YDR399W	HPT1	-0.06696	1e-05
YDR395W	SXM1	-0.24973	4e-05
YDR393W	SHE9	0.05659	1e-05
YDR391C	YDR391C	0.02238	0
YDR389W	SAC7	0.05218	4e-05
YDR388W	RVS167	-0.96904	0.00025
YDR422C	SIP1	0.05567	1e-05
YDR421W	ARO80	0.15378	0
YDR420W	HKR1	-0.18405	1e-05
YDR419W	RAD30	0.08669	1e-05
YDR415C	YDR415C	0.005	1e-05
YDR414C	ERD1	0.08674	0
YDR411C	DFM1	-0.03135	1e-05
YDR409W	SIZ1	-0.15241	0
YDR408C	ADE8	-0.09468	0
YDR406W	PDR15	0.04463	1e-05
YDL199C	YDL199C	0.08566	0
YDL197C	ASF2	-0.36579	4e-05
YDL194W	SNF3	-0.20917	7e-05
YDL191W	RPL35A	-0.04804	0
YDL190C	UFD2	-0.13846	5e-05
YDL189W	RBS1	-0.08914	5e-05
YDL188C	PPH22	-0.2411	1e-05
YDL187C	YDL187C	-0.01004	7e-05
YDL186W	YDL186W	0.16406	4e-05
YDL216C	RRI1	0.16038	0
YDL215C	GDH2	0.07888	1e-05
YDL214C	PRR2	-0.04747	0
YDL213C	NOP6	-0.28609	0.00012
YDL211C	YDL211C	-0.06234	0
YDL210W	UGA4	0.0687	1e-05
YDL206W	YDL206W	-0.05217	0
YDL204W	RTN2	-0.04414	2e-05
YDL203C	ACK1	0.01336	0
YDL201W	TRM8	-0.02698	0
YDL200C	MGT1	0.03038	2e-05
YDL232W	OST4	0.26108	1e-05
YDL231C	BRE4	0.10328	0
YDL230W	PTP1	0.12073	1e-05
YDL229W	SSB1	-0.00124	1e-05
YDL226C	GCS1	-0.01693	3e-05
YDL224C	WHI4	0.02358	2e-05
YDL223C	HBT1	0.44914	0.0001
YDL222C	FMP45	-0.0827	2e-05
YDL219W	DTD1	-0.07991	1e-05
YDL218W	YDL218W	0.05343	2e-05
YDR001C	NTH1	-0.06921	2e-05
YDL243C	AAD4	0.16802	0
YDL242W	YDL242W	-0.03476	1e-05
YDL241W	YDL241W	-0.13509	0
YDL240W	LRG1	0.08274	0
YDL239C	ADY3	0.07916	1e-05
YDL238C	GUD1	-0.02847	6e-05
YDL237W	AIM6	0.16562	1e-05
YDL236W	PHO13	-0.12521	1e-05
YDL234C	GYP7	0.10215	1e-05
YDL233W	MFG1	0.08832	1e-05
YDR015C	YDR015C	0.06472	1e-05
YDR014W	RAD61	-0.12901	2e-05
YDR011W	SNQ2	0.00768	1e-05
YDR010C	YDR010C	-0.0027	0
YDR009W	GAL3	-0.11149	0.00012
YDR007W	TRP1	0.08779	0
YDR006C	SOK1	0.04287	0
YDR005C	MAF1	-0.0345	7e-05
YDR004W	RAD57	-0.03891	1e-05
YDR003W	RCR2	0.27596	2e-05
YDR056C	YDR056C	-0.14834	0
YDR055W	PST1	0.24659	0
YDR051C	DET1	0.02252	0
YDR049W	VMS1	0.01521	0
YDR048C	YDR048C	-0.22631	1e-05
YDR024W	YDR024W	-0.33012	1e-05
YDR022C	ATG31	0.07321	1e-05
YDR020C	DAS2	0.02412	5e-05
YDR019C	GCV1	0.09439	0
YDR018C	YDR018C	0.06157	1e-05
YDR072C	IPT1	0.03409	3e-05
YDR071C	PAA1	-0.29098	0.00011
YDR070C	FMP16	0.09468	1e-05
YDR068W	DOS2	-0.63438	0.00041
YDR067C	OCA6	0.15142	2e-05
YDR066C	RTR2	0.2162	8e-05
YDR063W	AIM7	-0.04165	1e-05
YDR061W	YDR061W	0.04896	0
YDR059C	UBC5	-0.40299	5e-05
YDR058C	TGL2	-0.0844	0
YDR057W	YOS9	-0.0008	1e-05
YDR090C	YDR090C	0.22749	0.00016
YDR089W	YDR089W	0.21505	1e-05
YDR085C	AFR1	0.10602	1e-05
YDR084C	TVP23	-0.01746	1e-05
YDR083W	RRP8	-0.27153	0
YDR080W	VPS41	-0.43438	2e-05
YDR077W	SED1	0.10168	1e-05
YDR076W	RAD55	0.1083	6e-05
YDR075W	PPH3	0.21381	0
YDR074W	TPS2	-0.80747	0.06577
YDR073W	SNF11	-0.33334	0.00015
YDR102C	YDR102C	-0.00444	4e-05
YDR101C	ARX1	-0.20489	1e-05
YDR100W	TVP15	0.06021	0
YDR099W	BMH2	-0.14966	3e-05
YDR098C	GRX3	-0.05833	2e-05
YDR097C	MSH6	-0.18356	3e-05
YDR096W	GIS1	0.09983	0
YDR095C	YDR095C	0.07007	0
YDR094W	YDR094W	0.07403	1e-05
YDR093W	DNF2	0.03554	9e-05
YDR092W	UBC13	-0.42418	3e-05
YDR117C	TMA64	-0.01672	1e-05
YDR116C	MRPL1	-0.04673	1e-05
YDR112W	YDR112W	0.09669	0
YDR111C	ALT2	-0.03389	1e-05
YDR110W	FOB1	0.05189	2e-05
YDR109C	YDR109C	-0.08198	0
YDR108W	TRS85	-0.04883	0
YDR107C	TMN2	-0.02087	3e-05
YDR105C	TMS1	-0.12831	0.00023
YDR104C	SPO71	0.07592	1e-05
YDR130C	FIN1	0.09974	0
YDR128W	MTC5	-0.18312	0.00017
YDR127W	ARO1	0.05798	0
YDR126W	SWF1	-0.64465	0.00021
YDR125C	ECM18	0.02366	0
YDR124W	YDR124W	-0.14826	8e-05
YDR123C	INO2	-0.12254	2e-05
YDR122W	KIN1	0.0266	0.00014
YDR121W	DPB4	-0.18434	0
YDR120C	TRM1	0.00144	2e-05
YDR119W	VBA4	0.13371	0
YDR147W	EKI1	-0.01579	5e-05
YDR146C	SWI5	-0.57466	6e-05
YDR144C	MKC7	0.01242	0
YDR143C	SAN1	-0.1092	2e-05
YDR142C	PEX7	-0.07576	0
YDR139C	RUB1	0.09231	0
YDR135C	YCF1	-0.04939	1e-05
YDR134C	YDR134C	-0.03453	1e-05
YDR133C	YDR133C	0.06759	0
YDR132C	YDR132C	-0.06575	4e-05
YDR131C	YDR131C	0.11564	0
YDR158W	HOM2	-0.52254	1e-05
YDR157W	YDR157W	-0.11114	1e-05
YDR156W	RPA14	-0.13325	0
YDR155C	CPR1	0.01414	0
YDR154C	YDR154C	-0.00528	0
YDR153C	ENT5	-0.21159	1e-05
YDR152W	GIR2	0.09894	1e-05
YDR151C	CTH1	-0.34171	0.0002
YDR150W	NUM1	-0.32979	0.00014
YDR149C	YDR149C	-0.04113	1e-05
YDR148C	KGD2	-0.03091	1e-05
YDR179C	CSN9	-0.09598	0
YDR178W	SDH4	-0.00867	0
YDR171W	HSP42	0.16828	4e-05
YDR169C	STB3	-0.0742	0.00049
YDR165W	TRM82	-0.03861	0.0004
YDR163W	CWC15	0.17298	4e-05
YDR162C	NBP2	0.02504	0
YDR161W	YDR161W	-0.08061	0
YDR159W	SAC3	-0.25048	1e-05
YDR199W	YDR199W	0.08576	2e-05
YDR198C	RKM2	0.09995	0
YDR193W	YDR193W	-0.2007	8e-05
YDR192C	NUP42	-0.08647	1e-05
YDR191W	HST4	0.04683	0
YDR186C	YDR186C	-0.35913	0.00019
YDR185C	UPS3	0.21385	0
YDR184C	ATC1	0.09557	2e-05
YDR183W	PLP1	-0.14251	5e-05
YDR181C	SAS4	-0.24151	1e-05
YDR179W-A	YDR179W-A	-0.15239	0
YDR216W	ADR1	-0.03912	0
YDR215C	YDR215C	0.07471	3e-05
YDR214W	AHA1	0.094	0
YDR213W	UPC2	0.11611	6e-05
YDR210W	YDR210W	-0.0169	1e-05
YDR209C	YDR209C	0.05753	0
YDR207C	UME6	-0.08645	1e-05
YDR206W	EBS1	0.07699	0
YDR205W	MSC2	0.04532	1e-05
YDR203W	YDR203W	-0.10165	1e-05
YDR202C	RAV2	-0.05492	0
YDR233C	RTN1	0.16344	1e-05
YDR229W	IVY1	-0.32462	0.00032
YDR225W	HTA1	0.11175	0
YDR223W	CRF1	0.0159	2e-05
YDR222W	YDR222W	-0.14972	1e-05
YDR221W	GTB1	-0.08746	1e-05
YDR220C	YDR220C	-0.1134	2e-05
YDR219C	MFB1	0.11299	4e-05
YDR218C	SPR28	0.0729	0
YDR217C	RAD9	-0.00493	1e-05
YDR252W	BTT1	0.08478	1e-05
YDR251W	PAM1	-0.35846	0
YDR250C	YDR250C	0.00235	1e-05
YOR202W	HIS3	0.02991	0
YDR438W	THI74	-0.20159	0
YDR436W	PPZ2	0.30211	5e-05
YDR435C	PPM1	-0.00811	0
YDR431W	YDR431W	0.2422	0
YDR430C	CYM1	0.0468	8e-05
YDR428C	BNA7	0.00052	0
YDR426C	YDR426C	0.01554	0
YDR425W	SNX41	-0.04929	0
YDR424C	DYN2	0.03772	2e-05
YDR423C	CAD1	-0.05775	8e-05
YDR459C	PFA5	-0.02147	0
YDR458C	HEH2	-0.17301	1e-05
YDR455C	YDR455C	0.27069	0
YDR453C	TSA2	0.05718	0
YDR452W	PPN1	0.03409	4e-05
YDR451C	YHP1	0.00678	0
YDR447C	RPS17B	0.05886	0
YDR446W	ECM11	0.03406	1e-05
YDR445C	YDR445C	0.04473	3e-05
YDR441C	APT2	-0.04854	1e-05
YDR440W	DOT1	0.41282	3e-05
YDR480W	DIG2	-0.21988	0
YDR479C	PEX29	-0.12481	0
YDR476C	YDR476C	-0.05389	0
YDR475C	JIP4	0.05006	0
YDR474C	YDR474C	0.05151	0
YDR471W	RPL27B	0.04084	0
YDR469W	SDC1	0.02853	0
YDR467C	YDR467C	0.04177	0
YDR466W	PKH3	-0.09711	2e-05
YDR465C	RMT2	-0.03332	2e-05
YDR463W	STP1	0.10029	1e-05
YDR496C	PUF6	0.00079	6e-05
YDR494W	RSM28	0.22717	0
YDR492W	IZH1	-0.04718	2e-05
YDR491C	YDR491C	0.00771	1e-05
YDR490C	PKH1	0.02035	3e-05
YDR488C	PAC11	0.23196	5e-05
YDR486C	VPS60	0.00349	0
YDR485C	VPS72	-0.14146	3e-05
YDR482C	CWC21	0.01108	0
YDR481C	PHO8	-0.0104	4e-05
YDR511W	ACN9	-0.1163	7e-05
YDR509W	YDR509W	-0.15552	0
YDR508C	GNP1	0.10838	5e-05
YDR506C	GMC1	-0.07224	2e-05
YDR505C	PSP1	-0.03694	0
YDR504C	SPG3	-0.05631	1e-05
YDR503C	LPP1	0.13068	0
YDR501W	PLM2	0.03475	1e-05
YDR497C	ITR1	0.04103	1e-05
YDR528W	HLR1	-0.12176	0
YDR525W-A	SNA2	0.14076	2e-05
YDR525W	YDR525W	-0.17041	0
YDR524C	AGE1	0.00811	0
YDR522C	SPS2	0.12465	0
YDR520C	URC2	-0.08766	1e-05
YDR519W	FPR2	-0.09378	0
YDR517W	GRH1	-0.03221	1e-05
YDR516C	EMI2	-0.04506	0
YDR514C	YDR514C	-0.11559	2e-05
YDR513W	GRX2	0.05445	0
YDR541C	YDR541C	0.12603	6e-05
YDR540C	IRC4	0.03371	0
YDR539W	FDC1	-0.03016	2e-05
YDR538W	PAD1	-0.00791	0
YDR537C	YDR537C	0.18455	4e-05
YDR536W	STL1	-0.03022	0
YDR535C	YDR535C	-0.06003	1e-05
YDR534C	FIT1	-0.14599	1e-05
YDR533C	HSP31	-0.06581	0
YDR532C	KRE28	-0.07389	3e-05
YDR530C	APA2	0.14165	5e-05
YEL013W	VAC8	-0.02962	0
YEL012W	UBC8	0.05895	0
YEL011W	GLC3	-0.08043	3e-05
YEL010W	YEL010W	-0.01368	2e-05
YEL008W	YEL008W	0.0569	2e-05
YEL006W	YEA6	0.07286	2e-05
YEL005C	VAB2	-0.00322	3e-05
YEL004W	YEA4	-0.08506	0
YEL003W	GIM4	0.02263	0
YEL001C	IRC22	-0.14475	1e-05
YEL031W	SPF1	0.02514	0
YEL030W	ECM10	-0.06201	0
YEL028W	YEL028W	-0.05618	0
YEL025C	YEL025C	-0.01253	0
YEL023C	YEL023C	-0.00223	1e-05
YEL020C	YEL020C	0.05864	0
YEL017W	GTT3	0.02413	0
YEL017C-A	PMP2	-0.00717	0
YEL016C	NPP2	0.03454	0
YEL015W	EDC3	0.0189	0
YEL014C	YEL014C	-0.04189	0
YEL049W	PAU2	0.14154	0
YEL048C	TCA17	-0.08157	0
YEL047C	FRD1	-0.01474	0
YEL043W	YEL043W	-0.01641	0.00015
YEL042W	GDA1	-0.17382	0
YEL041W	YEF1	-0.02184	0
YEL040W	UTR2	0.0696	0
YEL039C	CYC7	0.06404	2e-05
YEL038W	UTR4	0.01528	1e-05
YEL037C	RAD23	0.08029	0
YEL033W	MTC7	0.08479	0
YEL059W	YEL059W	-0.02297	1e-05
YEL057C	YEL057C	0.14935	0.00011
YEL056W	HAT2	-0.01398	1e-05
YEL053C	MAK10	-0.01167	0
YEL052W	AFG1	0.02901	0.00013
YER010C	YER010C	-0.27367	0
YER007W	PAC2	0.0278	1e-05
YER007C-A	TMA20	-0.07595	0
YER005W	YND1	-0.03934	0.0003
YER004W	FMP52	-0.05288	0
YER002W	NOP16	-0.04781	1e-05
YER001W	MNN1	-0.03462	1e-05
YEL071W	DLD3	-0.01428	3e-05
YEL068C	YEL068C	0.04517	0
YEL067C	YEL067C	0.10227	1e-05
YEL066W	HPA3	0.02642	1e-05
YER032W	FIR1	-0.06872	1e-05
YER031C	YPT31	-0.07596	0
YER030W	CHZ1	-0.02177	0
YER028C	MIG3	0.12763	4e-05
YER027C	GAL83	0.16796	0
YER024W	YAT2	-0.04391	0
YER020W	GPA2	0.0348	0
YER019W	ISC1	-0.20329	2e-05
YER019C-A	SBH2	-0.01147	0
YER016W	BIM1	0.19208	0
YER011W	TIR1	0.01473	0
YER046W	SPO73	0.06679	0
YER045C	ACA1	0.05091	2e-05
YER044C-A	MEI4	0.09619	0
YER042W	MXR1	0.08435	1e-05
YER039C-A	YER039C-A	0.07356	3e-05
YER041W	YEN1	-0.02746	9e-05
YER039C	HVG1	-0.07057	0
YER038W-A	YER038W-A	-0.07182	9e-05
YER035W	EDC2	-0.17512	0
YER034W	YER034W	-0.11463	1e-05
YER033C	ZRG8	0.13997	8e-05
YER056C	FCY2	0.21006	2e-05
YER054C	GIP2	-0.04207	0
YER053C	PIC2	0.09385	0
YER052C	HOM3	-0.15818	0
YER051W	JHD1	0.07457	1e-05
YER049W	TPA1	-0.02173	0
YER048C	CAJ1	-0.00254	1e-05
YER047C	SAP1	-0.24615	1e-05
YER046W-A	YER046W-A	-0.118	3e-05
YER066W	RRT13	0.19385	0
YER066C-A	YER066C-A	0.06743	1e-05
YER065C	ICL1	-0.15299	0
YER064C	VHR2	-0.06733	3e-05
YER063W	THO1	-0.02204	0
YER062C	HOR2	0.0066	0
YER061C	CEM1	0.25516	2e-05
YER060W	FCY21	0.03127	7e-05
YER059W	PCL6	0.04855	0
YER079W	YER079W	0.03794	0
YER078C	ICP55	0.17035	3e-05
YER075C	PTP3	0.05054	1e-05
YER074W	RPS24A	-0.0016	1e-05
YER073W	ALD5	-0.00362	0
YER072W	VTC1	-0.00385	0
YER071C	TDA2	0.05571	3e-05
YER067W	RGI1	-0.02978	0
YER067C-A	YER067C-A	0.0357	1e-05
YER092W	IES5	0.17444	2e-05
YER091C-A	YER091C-A	-0.13504	0
YER091C	MET6	0.0921	1e-05
YER090W	TRP2	-0.04027	0
YER088C	DOT6	-0.08295	2e-05
YER087C-A	YER087C-A	-0.01136	0
YER085C	YER085C	0.01818	2e-05
YER084W	YER084W	-0.068	8e-05
YER083C	GET2	-0.05383	1e-05
YER081W	SER3	0.06276	0
YER080W	AIM9	0.01527	1e-05
YER113C	TMN3	0.22178	1e-05
YER111C	SWI4	0.14109	0
YER109C	FLO8	-0.00298	0
YER108C	YER108C	0.05164	1e-05
YER106W	MAM1	-0.04531	0
YER101C	AST2	-0.06294	0
YER098W	UBP9	-0.09162	0
YER097W	YER097W	-0.04404	0
YER096W	SHC1	0.0047	0
YER095W	RAD51	0.14176	2e-05
YER093C-A	AIM11	0.11014	3e-05
YER124C	DSE1	0.12209	1e-05
YER123W	YCK3	-0.06496	1e-05
YER121W	YER121W	0.14778	0
YER120W	SCS2	-0.14022	1e-05
YER119C-A	YER119C-A	-0.01639	0.06559
YER119C	AVT6	-0.03063	0
YER118C	SHO1	-0.01818	5e-05
YER116C	SLX8	0.02311	1e-05
YER115C	SPR6	-0.12269	0
YER114C	BOI2	-0.00572	0
YER142C	MAG1	-0.03391	3e-05
YER140W	YER140W	0.221	0
YER139C	RTR1	0.04304	0
YER137C	YER137C	-0.01174	1e-05
YER135C	YER135C	0.01606	3e-05
YER134C	YER134C	0.04931	0
YER132C	PMD1	-0.05853	0
YER131W	RPS26B	-0.04454	1e-05
YER130C	YER130C	-0.12962	2e-05
YER129W	SAK1	-0.0128	4e-05
YER128W	VFA1	-0.13368	1e-05
YER158C	YER158C	0.00775	0
YER156C	YER156C	0.20766	2e-05
YER155C	BEM2	0.11577	1e-05
YER153C	PET122	0.10368	0
YER152C	YER152C	0.02141	6e-05
YER151C	UBP3	0.02579	0
YER150W	SPI1	0.01517	0
YER149C	PEA2	0.1599	0
YER145C	FTR1	-0.23083	0
YER144C	UBP5	-0.08617	3e-05
YER143W	DDI1	-0.23926	0
YER176W	ECM32	0.12046	1e-05
YER175C	TMT1	-0.09508	0
YER174C	GRX4	-0.01252	1e-05
YER173W	RAD24	-0.00788	1e-05
YER170W	ADK2	0.02112	0
YER167W	BCK2	-0.05148	0
YER166W	DNF1	-0.0097	0
YER164W	CHD1	0.08307	2e-05
YER163C	GCG1	0.04286	2e-05
YER162C	RAD4	0.05991	3e-05
YER161C	SPT2	-0.0372	0
YER187W	YER187W	0.10018	1e-05
YER186C	YER186C	-0.09242	0
YER185W	PUG1	0.03577	0
YER184C	YER184C	0.00872	3e-05
YER183C	FAU1	0.02131	1e-05
YER182W	FMP10	-0.03994	0
YER181C	YER181C	-0.01674	1e-05
YER180C	ISC10	-0.0342	0
YER179W	DMC1	-0.02796	0
YER178W	PDA1	0.3198	0
YER177W	BMH1	0.06112	0
YFL023W	BUD27	-0.11817	1e-05
YFL021W	GAT1	-0.04744	1e-05
YFL020C	PAU5	0.0318	0
YFL019C	YFL019C	-0.021	0
YFL018C	LPD1	-0.02618	0
YFL015C	YFL015C	0.06038	0
YFL014W	HSP12	-0.06204	0
YFL013W-A	YFL013W-A	-0.01943	0
YFL011W	HXT10	-0.01988	0
YFL006W	YFL006W	0.01004	0
YER188W	YER188W	0.01288	0
YFL036W	RPO41	0.00864	1e-05
YFL034W	YFL034W	-0.03409	0
YFL034C-A	RPL22B	-0.00386	0
YFL032W	YFL032W	0.01324	0
YFL031W	HAC1	-0.00321	0
YFL030W	AGX1	0.01028	0
YFL028C	CAF16	-0.03483	0
YFL027C	GYP8	-0.00622	1e-05
YFL025C	BST1	0.1651	1e-05
YFL051C	YFL051C	0.10042	1e-05
YFL050C	ALR2	-0.01341	1e-05
YFL049W	SWP82	0.13939	0
YFL048C	EMP47	-0.00879	2e-05
YFL047W	RGD2	-0.05139	1e-05
YFL046W	FMP32	0.06462	1e-05
YFL044C	OTU1	0.06514	1e-05
YFL043C	YFL043C	0.04472	0
YFL042C	YFL042C	-0.05257	2e-05
YFL041W	FET5	-0.07945	4e-05
YFL040W	YFL040W	-0.02781	0
YFR011C	AIM13	0.20186	1e-05
YFR010W	UBP6	0.09021	1e-05
YFR009W	GCN20	0.18568	2e-05
YFR008W	FAR7	-0.03315	0.00013
YFR007W	YFH7	0.05455	1e-05
YFR006W	YFR006W	0.02795	0
YFL056C	AAD6	-0.08901	8e-05
YFL055W	AGP3	-0.17211	0
YFL054C	YFL054C	-0.19499	0.00579
YFL053W	DAK2	-0.14483	0
YFL052W	YFL052W	0.02117	2e-05
YOR202W	HIS3	0.02363	0
YFR022W	ROG3	-0.04825	0
YFR021W	ATG18	-0.09243	4e-05
YFR020W	YFR020W	0.07764	0
YFR019W	FAB1	0.26709	0
YFR018C	YFR018C	0.13408	1e-05
YFR017C	IGD1	0.03854	0
YFR016C	YFR016C	0.04245	1e-05
YFR015C	GSY1	0.00477	1e-05
YFR014C	CMK1	-0.02401	1e-05
YFR013W	IOC3	0.02127	1e-05
YFR012W	DCV1	0.11568	0
YFR034C	PHO4	0.02866	0
YFR033C	QCR6	-0.04752	2e-05
YFR032C-A	RPL29	0.09991	0
YFR032C	RRT5	-0.11891	2e-05
YFR031C-A	RPL2A	-0.01689	0
YFR030W	MET10	0.00179	0
YFR026C	ULI1	-0.03999	1e-05
YFR024C-A	LSB3	0.02021	0
YFR024C	YFR024C	0.01146	1e-05
YFR023W	PES4	-0.03037	2e-05
YFR048W	RMD8	0.11158	0
YFR047C	BNA6	-0.0692	0
YFR046C	CNN1	0.05353	0
YFR045W	YFR045W	0.05273	1e-05
YFR044C	DUG1	-0.02304	0
YFR041C	ERJ5	-0.06905	0
YFR040W	SAP155	0.06788	0
YFR039C	YFR039C	-0.03597	1e-05
YFR038W	IRC5	-0.08655	1e-05
YFR035C	YFR035C	0.00591	0
YGL007W	YGL007W	0.36932	0
YGL006W	PMC1	-0.12494	9e-05
YGL005C	COG7	0.03375	1e-05
YGL004C	RPN14	0.01435	0
YGL002W	ERP6	0.0958	0
YFR057W	YFR057W	0.01611	0
YFR056C	YFR056C	-0.00118	0
YFR055W	IRC7	0.03699	0
YFR054C	YFR054C	0.04003	0
YFR053C	HXK1	0.0521	1e-05
YFR049W	YMR31	0.06481	0
YGL023C	PIB2	0.27218	1e-05
YGL021W	ALK1	-0.03417	0
YGL020C	GET1	-0.21791	0
YGL019W	CKB1	0.06766	0
YGL017W	ATE1	0.0303	0
YGL016W	KAP122	0.06168	1e-05
YGL015C	YGL015C	0.05993	1e-05
YGL014W	PUF4	0.04712	0
YGL013C	PDR1	0.00976	0
YGL010W	YGL010W	-0.04578	0
YGL009C	LEU1	-0.03796	1e-05
YGL041C	YGL041C	0.22448	1e-05
YGL039W	YGL039W	0.00098	0
YGL036W	YGL036W	-0.09367	0
YGL035C	MIG1	0.04667	0
YGL034C	YGL034C	-0.02254	0
YGL032C	AGA2	-0.01335	2e-05
YGL031C	RPL24A	0.15001	2e-05
YGL028C	SCW11	-0.06149	1e-05
YGL027C	CWH41	0.04231	1e-05
YGL024W	YGL024W	-0.09975	2e-05
YGL059W	PKP2	0.30018	1e-05
YGL057C	GEP7	0.01753	0
YGL056C	SDS23	-0.01336	0
YGL054C	ERV14	-0.03147	0
YGL053W	PRM8	0.10299	0
YGL051W	MST27	0.05154	0
YGL050W	TYW3	0.05198	1e-05
YGL046W	YGL046W	-0.00457	0
YGL045W	RIM8	-0.09314	2e-05
YGL043W	DST1	-0.09234	3e-05
YGL083W	SCY1	-0.06216	4e-05
YGL082W	YGL082W	0.02829	0
YGL081W	YGL081W	0.15457	1e-05
YGL080W	FMP37	-0.04031	0
YGL079W	KXD1	-0.0562	0
YGL078C	DBP3	0.20611	0
YGL077C	HNM1	0.03944	0
YGL067W	NPY1	-0.08994	1e-05
YGL066W	SGF73	0.03737	2e-05
YGL062W	PYC1	-0.06297	0
YGL060W	YBP2	0.01708	0.00011
YGL109W	YGL109W	-0.03236	0
YGL108C	YGL108C	0.02241	1e-05
YGL105W	ARC1	0.05604	1e-05
YGL104C	VPS73	-0.08989	1e-05
YGL101W	YGL101W	0.16198	0
YGL090W	LIF1	-0.02268	3e-05
YGL089C	MF(ALPHA)2	-0.00573	0
YGL087C	MMS2	0.0721	0
YGL086W	MAD1	-0.0469	0
YGL085W	LCL3	0.04312	0
YGL084C	GUP1	0.12239	2e-05
YGL131C	SNT2	-0.10225	0
YGL126W	SCS3	0.1357	0
YGL125W	MET13	0.02339	0
YGL124C	MON1	0.05922	1e-05
YGL121C	GPG1	0.03785	3e-05
YGL118C	YGL118C	-0.03009	0
YGL117W	YGL117W	-0.07766	0
YGL115W	SNF4	-0.09737	0.00013
YGL114W	YGL114W	0.05384	0
YGL110C	CUE3	0.08821	4e-05
YGL148W	ARO2	-0.31201	2e-05
YGL147C	RPL9A	-0.18653	1e-05
YGL146C	RRT6	0.01398	2e-05
YGL144C	ROG1	-0.09229	1e-05
YGL141W	HUL5	-0.03392	8e-05
YGL140C	YGL140C	-0.01961	0
YGL139W	FLC3	-0.01394	0
YGL138C	YGL138C	0.00971	1e-05
YGL136C	MRM2	0.07378	0
YGL133W	ITC1	-0.0027	0
YGL132W	YGL132W	0.03453	1e-05
YGL161C	YIP5	-0.1138	2e-05
YGL160W	AIM14	-0.11221	0
YGL159W	YGL159W	0.03129	1e-05
YGL158W	RCK1	0.0171	0
YGL157W	ARI1	-0.07005	0
YGL156W	AMS1	-0.03055	2e-05
YGL153W	PEX14	0.05256	2e-05
YGL152C	YGL152C	-0.01791	0
YGL151W	NUT1	-0.00538	0
YGL149W	YGL149W	0.04456	2e-05
YGL175C	SAE2	0.00562	0
YGL174W	BUD13	-0.09498	2e-05
YGL173C	XRN1	0.00905	1e-05
YGL170C	SPO74	-0.03974	1e-05
YGL168W	HUR1	0.01388	1e-05
YGL167C	PMR1	0.06406	2e-05
YGL166W	CUP2	-0.05351	1e-05
YGL165C	YGL165C	-0.00929	0
YGL164C	YRB30	-0.06779	0
YGL163C	RAD54	0.04294	3e-05
YGL162W	SUT1	-0.0257	0
YGL199C	YGL199C	0.1511	2e-05
YGL198W	YIP4	-0.05103	2e-05
YGL197W	MDS3	0.03158	0
YGL196W	DSD1	-0.08732	1e-05
YGL195W	GCN1	-0.03983	3e-05
YGL194C	HOS2	0.12028	0
YGL181W	GTS1	0.0183	0
YGL180W	ATG1	-0.05682	0
YGL179C	TOS3	-0.07534	5e-05
YGL177W	YGL177W	-0.04535	2e-05
YGL176C	YGL176C	-0.2341	0
YGL215W	CLG1	-0.00179	0
YGL214W	YGL214W	-0.01934	0
YGL213C	SKI8	0.18294	1e-05
YGL212W	VAM7	0.008	3e-05
YGL211W	NCS6	0.25961	1e-05
YGL210W	YPT32	0.04153	3e-05
YGL209W	MIG2	0.06048	4e-05
YGL208W	SIP2	0.0041	1e-05
YGL205W	POX1	-0.03198	0
YGL203C	KEX1	-0.06747	4e-05
YGL202W	ARO8	-0.10367	1e-05
YGL228W	SHE10	-0.16762	0
YGL227W	VID30	0.12572	6e-05
YGL226W	MTC3	0.04039	1e-05
YGL226C-A	OST5	-0.12446	1e-05
YGL224C	SDT1	-0.01141	0
YGL222C	EDC1	-0.01392	0
YGL221C	NIF3	-0.02327	0
YGL219C	MDM34	0.00024	0
YGL217C	YGL217C	0.0984	0
YGL216W	KIP3	0.06387	3e-05
YGL243W	TAD1	-0.01133	0
YGL242C	YGL242C	-0.06362	0
YGL241W	KAP114	-0.02794	1e-05
YGL237C	HAP2	0.06071	0
YGL236C	MTO1	-0.05749	0
YGL235W	YGL235W	0.04898	0
YGL234W	ADE5	-0.01508	1e-05
YGL232W	TAN1	-0.03288	1e-05
YGL231C	EMC4	-0.00589	2e-05
YGL230C	YGL230C	0.03144	0
YGL229C	SAP4	-0.04481	1e-05
YGL257C	MNT2	-0.02309	0
YGL256W	ADH4	0.15619	1e-05
YGL254W	FZF1	0.11045	0
YGL253W	HXK2	-0.11159	0
YGL252C	RTG2	-0.08529	0
YGL251C	HFM1	-0.00167	0
YGL250W	RMR1	-0.04648	1e-05
YGL249W	ZIP2	0.02902	0
YGL248W	PDE1	0.14987	0.00041
YGL244W	RTF1	0.06815	1e-05
YGR008C	STF2	0.1052	1e-05
YGR007W	ECT1	0.06777	0
YGR004W	PEX31	-0.00309	2e-05
YGR003W	CUL3	-0.11123	1e-05
YGR001C	YGR001C	-0.03612	1e-05
YGL263W	COS12	-0.02661	5e-05
YGL262W	YGL262W	0.03426	0
YGL261C	PAU11	-0.01507	1e-05
YGL260W	YGL260W	-0.01497	1e-05
YGL259W	YPS5	-0.02156	2e-05
YGL258W	VEL1	-0.05133	0
YGR022C	YGR022C	0.08743	0
YGR021W	YGR021W	0.08477	3e-05
YGR019W	UGA1	0.0047	0
YGR018C	YGR018C	0.05763	2e-05
YGR017W	YGR017W	0.01168	1e-05
YGR016W	YGR016W	-0.0092	0
YGR015C	YGR015C	-0.02893	1e-05
YGR014W	MSB2	-0.04696	0
YGR012W	YGR012W	0.00013	1e-05
YGR011W	YGR011W	-0.05134	2e-05
YGR010W	NMA2	0.0002	0
YGR037C	ACB1	0.11342	0.00018
YGR035C	YGR035C	0.13549	0.00017
YGR034W	RPL26B	0.13898	3e-05
YGR033C	TIM21	-0.0309	1e-05
YGR032W	GSC2	-0.03103	0
YGR031W	IMO32	-0.01682	0
YGR028W	MSP1	-0.0951	1e-05
YGR027C	RPS25A	-0.01272	1e-05
YGR026W	YGR026W	-0.09949	0
YGR025W	YGR025W	-0.084	1e-05
YGR023W	MTL1	-0.08749	0
YGR051C	YGR051C	0.13742	0
YGR050C	YGR050C	0.0206	4e-05
YGR049W	SCM4	-0.10571	1e-05
YGR045C	YGR045C	0.09663	0
YGR044C	RME1	-0.11632	2e-05
YGR043C	NQM1	0.00261	0
YGR042W	YGR042W	0.00411	0
YGR041W	BUD9	-0.07458	0
YGR040W	KSS1	-0.0738	0
YGR039W	YGR039W	-0.02904	1e-05
YGR038W	ORM1	-0.03475	1e-05
YGR077C	PEX8	0.12925	0
YGR072W	UPF3	0.01506	0
YGR071C	ENV11	-0.15848	0
YGR070W	ROM1	0.03224	0
YGR069W	YGR069W	-0.10709	0
YGR066C	YGR066C	0.00038	0
YGR059W	SPR3	-0.00249	0
YGR058W	PEF1	-0.03366	4e-05
YGR054W	YGR054W	-0.13533	1e-05
YGR053C	YGR053C	0.03924	0
YGR052W	FMP48	0.02261	1e-05
YGR092W	DBF2	0.56219	0
YGR089W	NNF2	-0.02171	0
YGR088W	CTT1	0.04434	0
YGR087C	PDC6	0.03512	1e-05
YGR086C	PIL1	0.08311	0
YGR085C	RPL11B	-0.00572	1e-05
YGR084C	MRP13	0.01838	1e-05
YGR081C	SLX9	0.02008	0
YGR080W	TWF1	0.06125	0
YGR079W	YGR079W	0.01865	0
YGR078C	PAC10	0.07447	1e-05
YGR110W	CLD1	0.21455	2e-05
YGR109C	CLB6	0.09623	1e-05
YGR108W	CLB1	-0.03968	0
YGR107W	YGR107W	0.08424	2e-05
YGR106C	VOA1	0.02345	2e-05
YGR105W	VMA21	0.19243	4e-05
YGR100W	MDR1	-0.01636	3e-05
YGR097W	ASK10	0.01335	3e-05
YGR096W	TPC1	0.00478	1e-05
YGR093W	YGR093W	0.01337	0
YGR130C	YGR130C	-0.06806	5e-05
YGR129W	SYF2	0.10763	0
YGR127W	YGR127W	-0.02169	3e-05
YGR126W	YGR126W	-0.05718	1e-05
YGR124W	ASN2	-0.09723	0
YGR123C	PPT1	0.00743	0
YGR121C	MEP1	-0.03148	0
YGR118W	RPS23A	-0.01279	1e-05
YGR117C	YGR117C	0.08575	0
YGR111W	YGR111W	0.03283	0
YGR142W	BTN2	-0.08359	0
YGR141W	VPS62	-0.0175	1e-05
YGR139W	YGR139W	-0.08338	2e-05
YGR138C	TPO2	-0.05722	0
YGR137W	YGR137W	-0.00922	1e-05
YGR136W	LSB1	0.03473	0
YGR135W	PRE9	-0.07031	3e-05
YGR134W	CAF130	0.04271	2e-05
YGR133W	PEX4	0.08018	2e-05
YGR132C	PHB1	0.06687	3e-05
YGR131W	FHN1	-0.04774	0
YGR161C	RTS3	-0.02743	1e-05
YGR157W	CHO2	-0.10263	7e-05
YGR154C	GTO1	-0.0135	1e-05
YGR153W	YGR153W	0.01135	0
YGR152C	RSR1	0.08343	0
YGR151C	YGR151C	0.06599	1e-05
YGR149W	YGR149W	-0.00932	0
YGR148C	RPL24B	-0.01626	0
YGR146C	ECL1	-0.03349	0
YGR144W	THI4	-0.11622	3e-05
YGR143W	SKN1	-0.05803	3e-05
YOR202W	HIS3	0.01681	0
YGR178C	PBP1	0.16234	2e-05
YGR177C	ATF2	0.00799	1e-05
YGR176W	YGR176W	0.00097	1e-05
YGR174C	CBP4	0.01241	0
YGR173W	RBG2	0.04961	0
YGR170W	PSD2	0.01518	0
YGR169C	PUS6	0.0493	0
YGR166W	TRS65	-0.05498	0
YGR164W	YGR164W	-0.01022	2e-05
YGR163W	GTR2	-0.43637	0.0001
YGR196C	FYV8	-0.05207	1e-05
YGR194C	XKS1	0.07747	2e-05
YGR193C	PDX1	0.00595	3e-05
YGR192C	TDH3	0.04653	1e-05
YGR189C	CRH1	-0.0127	0
YGR188C	BUB1	0.094	0
YGR187C	HGH1	0.01511	2e-05
YGR184C	UBR1	-0.04615	0
YGR183C	QCR9	0.05942	0
YGR182C	YGR182C	0.08166	0
YGR181W	TIM13	-0.03673	1e-05
YGR209C	TRX2	-0.03637	0
YGR208W	SER2	-0.49529	0.0002
YGR207C	CIR1	-0.02417	0
YGR206W	MVB12	-0.04577	0
YGR205W	TDA10	0.00479	0
YGR203W	YCH1	-0.01306	0
YGR202C	PCT1	-0.03204	0
YGR201C	YGR201C	-0.0294	2e-05
YGR200C	ELP2	-0.04223	5e-05
YGR199W	PMT6	-0.01297	4e-05
YGR197C	SNG1	0.0357	6e-05
YGR227W	DIE2	0.02277	1e-05
YGR226C	YGR226C	-0.03895	0
YGR225W	AMA1	-0.0558	2e-05
YGR224W	AZR1	-0.0413	0
YGR223C	HSV2	-0.05485	1e-05
YGR221C	TOS2	-0.07341	0
YGR217W	CCH1	0.03477	0
YGR214W	RPS0A	-0.04311	0
YGR213C	RTA1	0.02145	1e-05
YGR212W	SLI1	0.00182	0.0001
YGR210C	YGR210C	0.05418	0
YGR238C	KEL2	0.12061	1e-05
YGR237C	YGR237C	0.07588	0
YGR236C	SPG1	-0.08598	0
YGR235C	MOS2	-0.02119	1e-05
YGR234W	YHB1	-0.00152	0
YGR233C	PHO81	0.0656	1e-05
YGR231C	PHB2	-0.04744	9e-05
YGR232W	NAS6	0.03912	1e-05
YGR230W	BNS1	0.06852	0
YGR229C	SMI1	-0.19524	0.00014
YGR228W	YGR228W	-0.05682	0
YGR259C	YGR259C	-0.01409	1e-05
YGR256W	GND2	0.00903	0
YGR250C	YGR250C	0.09983	5e-05
YGR249W	MGA1	0.01603	1e-05
YGR248W	SOL4	-0.00115	1e-05
YGR247W	CPD1	0.0299	0
YGR244C	LSC2	-0.01751	1e-05
YGR243W	FMP43	0.04403	2e-05
YGR242W	YGR242W	-0.01413	1e-05
YGR241C	YAP1802	-0.02361	1e-05
YGR239C	PEX21	-0.04584	0
YGR282C	BGL2	-0.04461	1e-05
YGR281W	YOR1	0.0373	2e-05
YGR279C	SCW4	0.12719	9e-05
YGR275W	RTT102	0.01441	1e-05
YGR270W	YTA7	0.07693	0
YGR269W	YGR269W	0.02845	0
YGR268C	HUA1	0.02383	0
YGR266W	YGR266W	0.02928	1e-05
YGR263C	SAY1	0.02794	2e-05
YGR261C	APL6	-0.2373	0
YGR260W	TNA1	-0.18533	2e-05
YHL006C	SHU1	-0.02337	1e-05
YHL002W	HSE1	0.09685	0
YGR290W	YGR290W	0.06284	1e-05
YGR288W	MAL13	-0.03404	0
YGR287C	IMA1	-0.07168	0
YGR286C	BIO2	-0.10103	1e-05
YGR284C	ERV29	-0.09654	1e-05
YGR283C	YGR283C	-0.25177	5e-05
YHL020C	OPI1	0.03699	0
YHL019C	APM2	-0.0448	0
YHL017W	YHL017W	-0.00213	0.0001
YHL016C	DUR3	0.02653	4e-05
YHL014C	YLF2	-0.00116	0
YHL013C	OTU2	-0.009	0
YHL012W	YHL012W	-0.04874	1e-05
YHL010C	ETP1	-0.0269	0
YHL009C	YAP3	0.04835	0
YHL008C	YHL008C	-0.08134	0
YHL031C	GOS1	-0.05252	2e-05
YHL029C	OCA5	0.00455	0
YHL028W	WSC4	-0.04369	0
YHL026C	YHL026C	-0.03832	1e-05
YHL025W	SNF6	-0.16111	6e-05
YHL024W	RIM4	-0.10847	0
YHL023C	NPR3	-0.02146	3e-05
YHL022C	SPO11	0.05783	1e-05
YHL021C	AIM17	0.05793	5e-05
YHL043W	ECM34	0.04331	0
YHL042W	YHL042W	-0.00538	0
YHL041W	YHL041W	-0.03102	0
YHL040C	ARN1	0.05935	0
YHL039W	EFM1	0.05999	0
YHL037C	YHL037C	0.04912	0
YHL036W	MUP3	-0.07733	2e-05
YHL035C	VMR1	0.00947	0
YHL034C	SBP1	0.05437	3e-05
YHL033C	RPL8A	-0.15726	1e-05
YHL032C	GUT1	0.04244	0
YHR012W	VPS29	-0.20396	0
YHR009C	TDA3	0.00824	2e-05
YHR006W	STP2	-0.0849	1e-05
YHR004C	NEM1	0.0325	0
YHR003C	YHR003C	-0.07037	0
YHR001W-A	QCR10	-0.01361	0
YHL047C	ARN2	0.03071	0
YHL046C	PAU13	0.02209	0
YHL045W	YHL045W	0.01848	4e-05
YHL044W	YHL044W	-0.03631	3e-05
YHR029C	YHI9	-0.04695	0
YHR028C	DAP2	-0.00308	1e-05
YHR022C	YHR022C	-0.00427	0
YHR021W-A	ECM12	0.04812	0
YHR021C	RPS27B	-0.06442	2e-05
YHR017W	YSC83	0.09399	0
YHR016C	YSC84	0.02889	0
YHR015W	MIP6	0.00411	0
YHR014W	SPO13	0.03523	0
YHR044C	DOG1	-0.12695	6e-05
YHR043C	DOG2	0.05327	0
YHR041C	SRB2	0.05916	0.00013
YHR039C	MSC7	-0.00118	0
YHR037W	PUT2	-0.0475	0
YHR035W	YHR035W	0.02526	0
YHR034C	PIH1	-0.07899	1e-05
YHR033W	YHR033W	-0.09094	0
YHR032W	ERC1	-0.11701	0
YHR031C	RRM3	-0.19775	1e-05
YHR030C	SLT2	-0.86448	0.00024
YHR066W	SSF1	0.13433	2e-05
YHR061C	GIC1	0.051	0
YHR059W	FYV4	0.00661	0
YHR057C	CPR2	-0.0187	2e-05
YHR050W	SMF2	0.00711	0
YHR049W	FSH1	-0.01429	1e-05
YHR049C-A	YHR049C-A	0.04521	0
YHR048W	YHK8	-0.03385	8e-05
YHR047C	AAP1	-0.18285	0
YHR046C	INM1	-0.2082	1e-05
YHR045W	YHR045W	-0.31773	6e-05
YHR082C	KSP1	0.00121	6e-05
YHR081W	LRP1	-0.1519	1e-05
YHR080C	YHR080C	0.00155	1e-05
YHR079C-B	YHR079C-B	0.01205	0
YHR079C	IRE1	-0.04162	1e-05
YHR078W	YHR078W	-0.04756	1e-05
YHR077C	NMD2	-0.02123	4e-05
YHR076W	PTC7	0.02768	0
YHR075C	PPE1	0.04182	0
YHR073W	OSH3	0.01923	6e-05
YHR067W	HTD2	-0.03047	0.00013
YHR105W	YPT35	-0.02746	0
YHR104W	GRE3	0.01153	0
YHR103W	SBE22	-0.01992	0
YHR097C	YHR097C	-0.01687	0
YHR096C	HXT5	-0.09407	1e-05
YHR095W	YHR095W	-0.03765	0
YHR094C	HXT1	0.01446	1e-05
YHR093W	YHR093W	-0.05612	4e-05
YHR092C	HXT4	-0.04924	6e-05
YHR087W	RTC3	-0.01395	0
YHR086W	NAM8	0.06789	1e-05
YHR117W	TOM71	0.00308	0
YHR116W	COX23	0.12188	2e-05
YHR114W	BZZ1	0.02204	2e-05
YHR113W	APE4	-0.02651	0
YHR112C	YHR112C	-0.06769	0
YHR111W	UBA4	-0.10173	0
YHR110W	ERP5	-0.01254	0
YHR109W	CTM1	0.02499	0
YHR108W	GGA2	-0.02144	1e-05
YHR106W	TRR2	0.11534	2e-05
YHR132W-A	IGO2	0.03639	0
YHR132C	ECM14	-0.00439	1e-05
YHR131C	YHR131C	0.0031	1e-05
YHR130C	YHR130C	0.00233	1e-05
YHR129C	ARP1	0.06623	0
YHR127W	YHR127W	0.04391	0
YHR126C	ANS1	-0.09124	0.0001
YHR125W	YHR125W	-0.01007	0
YHR124W	NDT80	-0.02904	0
YHR123W	EPT1	0.0453	0
YHR121W	LSM12	-0.0165	1e-05
YHR143W	DSE2	0.11021	0
YHR142W	CHS7	-0.0309	1e-05
YHR140W	YHR140W	-0.06018	0
YHR139C-A	YHR139C-A	0.00411	1e-05
YHR139C	SPS100	0.05784	0
YHR138C	YHR138C	0.05092	1e-05
YHR137W	ARO9	0.0457	0
YHR136C	SPL2	0.04599	1e-05
YHR135C	YCK1	-0.00133	0
YHR134W	WSS1	0.09863	4e-05
YHR133C	NSG1	0.03357	1e-05
YHR159W	TDA11	-0.15168	1e-05
YHR158C	KEL1	-0.04273	2e-05
YHR157W	REC104	0.25589	0
YHR156C	LIN1	0.06316	3e-05
YHR155W	YSP1	0.0225	1e-05
YHR154W	RTT107	0.03869	1e-05
YHR153C	SPO16	0.05833	1e-05
YHR152W	SPO12	0.02735	0
YHR151C	MTC6	0.02815	1e-05
YHR150W	PEX28	0.12935	0
YHR146W	CRP1	-0.09127	0
YHR181W	SVP26	0.05744	1e-05
YHR180W	YHR180W	0.07801	0
YHR179W	OYE2	-0.01562	0
YHR178W	STB5	-0.21969	0
YHR176W	FMO1	-0.07173	0
YHR171W	ATG7	-0.04455	0
YHR167W	THP2	-0.01529	1e-05
YHR163W	SOL3	-0.02207	1e-05
YHR162W	MPC2	-0.15537	4e-05
YHR161C	YAP1801	-0.1486	2e-05
YHR160C	PEX18	#NUM!	1e-05
YHR200W	RPN10	0.01027	0
YHR199C	AIM46	-0.03979	2e-05
YHR198C	AIM18	0.0035	0
YHR195W	NVJ1	0.0058	0
YHR194W	MDM31	0.15655	1e-05
YHR193C	EGD2	0.12808	0.00013
YHR191C	CTF8	0.05002	0
YHR189W	PTH1	0.04447	1e-05
YHR185C	PFS1	0.04096	0
YHR184W	SSP1	0.00852	2e-05
YHR182W	YHR182W	-0.18448	3e-05
YIL006W	YIA6	0.00983	1e-05
YIL005W	EPS1	-0.01364	1e-05
YIL002C	INP51	0.02103	2e-05
YIL001W	YIL001W	-0.02617	0
YHR210C	YHR210C	-0.03832	0
YHR209W	CRG1	-0.01228	0
YHR207C	SET5	0.06292	0
YHR206W	SKN7	0.08696	0
YHR204W	MNL1	-0.00564	0
YHR203C	RPS4B	0.0413	0
YHR202W	YHR202W	-0.02821	0
YIL016W	SNL1	-0.00263	0.00011
YIL015W	BAR1	-0.0391	0
YIL015C-A	YIL015C-A	-0.07085	0
YIL014W	MNT3	-0.02935	0
YIL013C	PDR11	-0.02751	1e-05
YIL012W	YIL012W	0.1286	5e-05
YIL011W	TIR3	0.10411	2e-05
YIL010W	DOT5	0.04444	1e-05
YIL009C-A	EST3	0.08393	1e-05
YIL008W	URM1	-0.1481	0
YIL007C	NAS2	0.04756	0
YIL034C	CAP2	-0.03995	1e-05
YIL032C	YIL032C	-0.09454	0
YIL030C	SSM4	0.06869	2e-05
YIL029C	YIL029C	-0.03081	0
YIL028W	YIL028W	0.0017	1e-05
YIL027C	EMC5	-0.03936	1e-05
YIL025C	YIL025C	0.06715	0
YIL024C	YIL024C	0.05003	0
YIL023C	YKE4	-0.04464	0
YIL017C	VID28	-0.02318	2e-05
YIL045W	PIG2	0.00993	1e-05
YIL044C	AGE2	-0.17832	0
YIL043C	CBR1	-0.04929	2e-05
YIL042C	PKP1	0.05594	0
YIL041W	GVP36	-0.0007	0
YIL039W	TED1	0.31145	2e-05
YIL037C	PRM2	0.1099	1e-05
YIL036W	CST6	-0.01317	8e-05
YIL035C	CKA1	-0.02745	3e-05
YIL059C	YIL059C	-0.0315	1e-05
YIL058W	YIL058W	0.07629	0
YIL057C	RGI2	0.00693	1e-05
YIL056W	VHR1	0.04582	1e-05
YIL055C	YIL055C	-0.08339	2e-05
YIL054W	YIL054W	-0.0636	2e-05
YIL053W	RHR2	-0.1156	0
YIL052C	RPL34B	-0.02614	0
YIL050W	PCL7	-0.01451	1e-05
YIL047C	SYG1	-0.05392	0
YOR202W	HIS3	0.02952	0
YIL074C	SER33	-0.31847	6e-05
YIL073C	SPO22	-0.0213	1e-05
YIL072W	HOP1	0.02946	1e-05
YIL071C	PCI8	0.07161	0
YIL067C	YIL067C	-0.0247	0
YIL066C	RNR3	-0.01758	0
YIL065C	FIS1	-0.03419	0
YIL064W	SEE1	0.02724	0
YIL095W	PRK1	-0.05173	0
YIL093C	RSM25	0.00206	0
YIL092W	YIL092W	-0.08665	0
YIL090W	ICE2	0.00527	0
YIL089W	YIL089W	-0.01287	0
YIL088C	AVT7	0.12292	0
YIL087C	AIM19	0.03026	0
YIL086C	YIL086C	-0.03184	0
YIL084C	SDS3	0.00546	1e-05
YIL079C	AIR1	0.04285	5e-05
YIL077C	YIL077C	-0.05652	0
YIL110W	HPM1	-0.02514	0
YIL108W	YIL108W	-0.07618	1e-05
YIL107C	PFK26	-0.05049	0
YIL105C	SLM1	0.11946	0
YIL103W	DPH1	-0.04868	1e-05
YIL101C	XBP1	-0.07922	2e-05
YIL100W	YIL100W	-0.06763	1e-05
YIL099W	SGA1	0.02016	0
YIL098C	FMC1	-0.13391	7e-05
YIL097W	FYV10	0.01402	0
YIL096C	YIL096C	0.07198	0
YIL130W	ASG1	-0.02533	1e-05
YIL124W	AYR1	0.03671	0
YIL123W	SIM1	-0.0058	0
YIL120W	QDR1	0.02245	0
YIL119C	RPI1	0.03369	2e-05
YIL117C	PRM5	-0.03638	0
YIL114C	POR2	0.035	0
YIL113W	SDP1	0.05843	0
YIL112W	HOS4	-0.05423	4e-05
YIL146C	ATG32	0.00795	0
YIL145C	PAN6	0.09989	0
YIL141W	YIL141W	-0.01735	1e-05
YIL140W	AXL2	-0.14423	0
YIL139C	REV7	0.09145	0
YIL138C	TPM2	-0.01105	0
YIL137C	TMA108	-0.06393	1e-05
YIL135C	VHS2	0.09029	0
YIL134W	FLX1	-0.02583	0
YIL133C	RPL16A	0.00079	0
YIL132C	CSM2	-0.25441	2e-05
YIL161W	YIL161W	0.0519	1e-05
YIL160C	POT1	0.01302	1e-05
YIL159W	BNR1	0.05418	0
YIL156W	UBP7	0.01783	0
YIL155C	GUT2	-0.02502	0
YIL154C	IMP2'	-0.04469	0
YIL153W	RRD1	0.03217	1e-05
YIL152W	YIL152W	0.03951	1e-05
YIL149C	MLP2	0.15457	3e-05
YIR002C	MPH1	-0.03425	0.00031
YIR001C	SGN1	0.01421	2e-05
YIL173W	VTH1	-0.03047	0
YIL170W	HXT12	0.01422	1e-05
YIL168W	YIL168W	0.01358	1e-05
YIL167W	SDL1	0.00131	0
YIL166C	YIL166C	0.03332	0
YIL165C	YIL165C	-0.12789	1e-05
YIL164C	NIT1	0.12628	0
YIL163C	YIL163C	0.16721	0
YIL162W	SUC2	-0.01292	1e-05
YIR020C	YIR020C	0.00113	0
YIR019C	FLO11	0.11728	0
YIR018W	YAP5	0.08789	0
YIR017C	MET28	-0.05412	1e-05
YIR016W	YIR016W	-0.05809	0
YIR014W	YIR014W	-0.01156	0
YIR013C	GAT4	-0.00352	0
YIR007W	YIR007W	0.01307	1e-05
YIR005W	IST3	0.03354	4e-05
YIR003W	AIM21	-0.02948	5e-05
YIR033W	MGA2	0.0202	0
YIR032C	DAL3	-0.07756	0
YIR031C	DAL7	0.05834	2e-05
YIR030C	DCG1	-0.07014	1e-05
YIR029W	DAL2	-0.00224	0
YIR028W	DAL4	-0.06039	0
YIR027C	DAL1	0.0102	1e-05
YIR025W	MND2	0.03823	2e-05
YIR024C	YIR024C	0.0733	0
YIR023W	DAL81	0.02508	2e-05
YIR020W-B	YIR020W-B	0.04386	0
YJL007C	YJL007C	0.05046	0
YJL004C	SYS1	0.00267	0
YIR043C	YIR043C	0.07048	0
YIR042C	YIR042C	-0.04995	1e-05
YIR039C	YPS6	-0.04941	0
YIR038C	GTT1	-0.06629	0
YIR037W	HYR1	-0.02952	0
YIR036C	IRC24	-0.04815	3e-05
YIR035C	YIR035C	-0.12804	1e-05
YJL028W	YJL028W	0.0358	0
YJL027C	YJL027C	-0.00304	0
YJL024C	APS3	-0.04702	0
YJL022W	YJL022W	0.03221	0
YJL021C	YJL021C	0.02412	0
YJL020C	BBC1	-0.04273	0
YJL017W	YJL017W	0.08689	1e-05
YJL016W	YJL016W	0.03935	0
YJL013C	MAD3	-0.067	0
YJL012C	VTC4	-0.08905	3e-05
YJL048C	UBX6	0.01604	0
YJL047C	RTT101	0.08392	0
YJL046W	AIM22	-0.12793	3e-05
YJL045W	YJL045W	-0.08144	0
YJL044C	GYP6	-0.05264	1e-05
YJL043W	YJL043W	-0.01171	0
YJL042W	MHP1	0.0263	0
YJL038C	LOH1	0.09953	0
YJL037W	IRC18	0.02571	0
YJL036W	SNX4	0.04427	2e-05
YJL030W	MAD2	-0.01368	3e-05
YJL065C	DLS1	0.01848	0
YJL064W	YJL064W	-0.31838	0.06731
YJL062W	LAS21	-0.0199	3e-05
YJL060W	BNA3	-0.18809	4e-05
YJL059W	YHC3	0.02596	0
YJL058C	BIT61	-0.06902	0
YJL057C	IKS1	-0.35768	0
YJL055W	YJL055W	-0.02895	1e-05
YJL053W	PEP8	-0.62344	1e-05
YJL051W	IRC8	0.01013	1e-05
YJL049W	YJL049W	-0.03035	0
YJL084C	ALY2	-0.00361	2e-05
YJL083W	TAX4	0.01289	0
YJL078C	PRY3	-0.32605	0
YJL077C	ICS3	0.05606	0
YJL073W	JEM1	0.0204	0
YJL070C	YJL070C	-0.01848	1e-05
YJL068C	YJL068C	-0.0264	1e-05
YJL067W	YJL067W	-0.01142	0
YJL066C	MPM1	-0.26699	0
YJL110C	GZF3	-0.29173	1e-05
YJL108C	PRM10	-0.11888	2e-05
YJL105W	SET4	-0.00564	0
YJL101C	GSH1	0.0488	0
YJL100W	LSB6	-0.04966	0
YJL099W	CHS6	0.06119	1e-05
YJL098W	SAP185	0.03326	0
YJL095W	BCK1	0.10634	0
YJL094C	KHA1	-0.02646	1e-05
YJL093C	TOK1	-0.04991	1e-05
YJL089W	SIP4	-0.06466	7e-05
YJL130C	URA2	0.00576	1e-05
YJL128C	PBS2	0.0232	2e-05
YJL126W	NIT2	0.07935	1e-05
YJL124C	LSM1	0.09787	2e-05
YJL123C	MTC1	0.08004	0
YJL122W	ALB1	0.0369	3e-05
YJL121C	RPE1	0.03175	0
YJL116C	NCA3	0.07844	0
YJL115W	ASF1	-0.08262	0
YJL112W	MDV1	-0.06536	0.00019
YJL144W	YJL144W	0.11155	0
YJL142C	YJL142C	-0.14813	0
YJL141C	YAK1	0.03423	1e-05
YJL139C	YUR1	0.01734	1e-05
YJL138C	TIF2	-0.00419	1e-05
YJL137C	GLG2	-0.02671	1e-05
YJL136C	RPS21B	-0.03161	2e-05
YJL135W	YJL135W	0.0121	0
YJL134W	LCB3	0.08292	0
YJL133W	MRS3	0.03951	2e-05
YJL132W	YJL132W	0.09206	0
YJL155C	FBP26	0.09461	0
YJL154C	VPS35	0.02229	0
YJL153C	INO1	0.11062	7e-05
YJL152W	YJL152W	-0.04536	0
YJL151C	SNA3	-0.035	2e-05
YJL150W	YJL150W	-0.00774	0
YJL149W	DAS1	0.01084	0
YJL148W	RPA34	-0.04602	1e-05
YJL147C	YJL147C	-0.04138	0.00012
YJL146W	IDS2	0.07456	0
YJL145W	SFH5	0.0936	2e-05
YJL169W	YJL169W	0.06432	0
YJL168C	SET2	0.03134	1e-05
YJL165C	HAL5	-0.08342	0
YJL164C	TPK1	-0.03957	0
YJL163C	YJL163C	0.04484	0
YJL162C	JJJ2	-0.01574	0
YJL161W	FMP33	-0.01919	1e-05
YJL160C	YJL160C	-0.02907	0
YJL159W	HSP150	0.00661	0
YJL158C	CIS3	-0.0608	0
YJL186W	MNN5	0.0344	0
YJL185C	ATG36	-0.04844	1e-05
YJL183W	MNN11	0.04355	0
YJL182C	YJL182C	0.07081	0
YJL181W	YJL181W	0.01259	1e-05
YJL178C	ATG27	0.02613	1e-05
YJL175W	YJL175W	0.00046	1e-05
YJL172W	CPS1	0.00464	0
YJL171C	YJL171C	0.04128	0
YJL170C	ASG7	-0.2054	1e-05
YJL201W	ECM25	0.03899	5e-05
YJL199C	YJL199C	-0.20462	0
YJL198W	PHO90	-0.00348	1e-05
YJL197W	UBP12	-0.00645	0
YJL196C	ELO1	-0.0177	7e-05
YJL193W	YJL193W	0.00512	1e-05
YJL192C	SOP4	-0.03873	4e-05
YJL191W	RPS14B	0.00097	0
YJL188C	YJL188C	-0.06322	0
YJL187C	SWE1	-0.08639	1e-05
YJL215C	YJL215C	-0.13832	1e-05
YJL214W	HXT8	-0.01426	1e-05
YJL213W	YJL213W	-0.00976	0
YJL212C	OPT1	0.02744	1e-05
YJL211C	YJL211C	-0.00257	0
YJL210W	PEX2	0.13046	0
YJL208C	NUC1	0.05496	0
YJL206C-A	YJL206C-A	-0.06259	0
YJL206C	YJL206C	0.04253	1e-05
YJL204C	RCY1	-0.12789	0
YJR011C	YJR011C	0.3166	8e-05
YJR010W	MET3	0.02107	1e-05
YJR010C-A	SPC1	0.06111	0
YJR009C	TDH2	0.00745	6e-05
YJR008W	MHO1	0.02527	2e-05
YJR005W	APL1	0.00078	0
YJR003C	YJR003C	-0.08419	2e-05
YJR001W	AVT1	-0.04136	0
YJL218W	YJL218W	-0.14156	0
YJL217W	REE1	-0.10677	1e-05
YJL216C	IMA5	-0.03404	0
YJR032W	CPR7	0.02798	1e-05
YJR031C	GEA1	-0.13317	0
YJR030C	YJR030C	0.03376	0
YJR025C	BNA1	-0.38595	3e-05
YJR024C	MDE1	-0.01311	0
[truncated: 2,130 more rows]

## Sheet: Third screening
Array ORF	Array Name	Score	p-Value
YOR202W	HIS3	0.00419	0
YBL032W	HEK2	0.01641	0
YBL031W	SHE1	0.13077	0
YBL029W	YBL029W	0.0428	2e-05
YBL028C	YBL028C	0.07986	2e-05
YBL027W	RPL19B	-0.3377	1e-05
YBL024W	NCL1	-0.23573	5e-05
YBL021C	HAP3	0.08455	2e-05
YBL019W	APN2	0.12746	2e-05
YBL017C	PEP1	0.11062	0
YBL052C	SAS3	0.08057	0
YBL051C	PIN4	-0.13716	0
YBL049W	MOH1	-0.05801	1e-05
YBL048W	YBL048W	0.09752	0
YBL047C	EDE1	-0.34367	1e-05
YBL046W	PSY4	-0.02386	0
YBL043W	ECM13	0.0009	1e-05
YBL042C	FUI1	0.00333	1e-05
YAL017W	PSK1	-0.15281	0
YBL039C	URA7	0.04781	1e-05
YBL037W	APL3	-0.12848	0.00013
YBL036C	YBL036C	-0.11446	0
YBL064C	PRX1	-0.11026	5e-05
YBL063W	KIP1	0.08048	0
YBL062W	YBL062W	-0.03154	0
YBL061C	SKT5	-0.03317	0
YBL060W	YEL1	0.04357	1e-05
YBL059W	YBL059W	0.00098	0
YAL015C	NTG1	-0.02496	1e-05
YBL057C	PTH2	0.01897	2e-05
YBL056W	PTC3	0.04584	2e-05
YBL055C	YBL055C	0.01333	2e-05
YBL054W	TOD6	-0.02657	5e-05
YBL053W	YBL053W	0.0946	7e-05
YBL079W	NUP170	0.17949	1e-05
YBL078C	ATG8	-0.08782	0
YBL075C	SSA3	-0.03693	0
YBL072C	RPS8A	-0.1981	4e-05
YAL014C	SYN8	0.05243	0
YBL071C	YBL071C	0.01852	2e-05
YBL070C	YBL070C	0.10104	0
YBL069W	AST1	0.04846	5e-05
YBL068W	PRS4	-0.02777	2e-05
YBL067C	UBP13	-0.21705	0
YBL066C	SEF1	0.02785	1e-05
YBL065W	YBL065W	0.0272	2e-05
YBL094C	YBL094C	0.01428	2e-05
YBL091C-A	SCS22	0.09284	0
YAL013W	DEP1	0.11153	1e-05
YBL091C	MAP2	-0.00777	0
YBL089W	AVT5	-0.25368	1e-05
YBL088C	TEL1	0.02468	3e-05
YBL087C	RPL23A	-0.04735	5e-05
YBL086C	YBL086C	0.13986	1e-05
YBL085W	BOI1	-0.04967	0.0001
YBL083C	YBL083C	-0.06185	3e-05
YBL082C	ALG3	-0.0618	1e-05
YBL081W	YBL081W	0.06774	2e-05
YAL011W	SWC3	-0.14004	0
YBR001C	NTH2	-0.08793	6e-05
YBL107C	MIC23	-0.02998	0
YBL106C	SRO77	-0.01037	1e-05
YBL104C	SEA4	0.02197	2e-05
YBL103C	RTG3	-0.12375	1e-05
YBL102W	SFT2	0.0199	1e-05
YBL101C	ECM21	-0.08904	5e-05
YBL100C	YBL100C	-0.08044	3e-05
YBL098W	BNA4	0.0669	2e-05
YBL096C	YBL096C	0.04383	4e-05
YAL010C	MDM10	0.11982	1e-05
YBL095W	YBL095W	-0.10596	0.00047
YBR016W	YBR016W	-0.06445	0
YBR015C	MNN2	-0.16558	1e-05
YBR014C	GRX7	0.06852	1e-05
YBR013C	YBR013C	0.06722	0
YBR012C	YBR012C	-0.06536	0.00041
YBR010W	HHT1	0.16741	0.00053
YBR009C	HHF1	0.02482	2e-05
YBR008C	FLR1	-0.07016	2e-05
YAL008W	FUN14	0.07065	3e-05
YBR007C	DSF2	0.00319	1e-05
YBR006W	UGA2	0.01755	7e-05
YBR005W	RCR1	0.01918	2e-05
YBR030W	RKM3	-0.11096	3e-05
YBR028C	YPK3	0.04245	1e-05
YBR027C	YBR027C	0.11879	2e-05
YBR026C	ETR1	-0.07428	2e-05
YBR025C	OLA1	-0.07198	9e-05
YBR024W	SCO2	-0.05392	3e-05
YBR023C	CHS3	0.02488	0
YAL007C	ERP2	-0.05513	1e-05
YBR022W	POA1	0.04891	1e-05
YBR020W	GAL1	0.12219	0
YBR019C	GAL10	-0.14781	0.00021
YBR018C	GAL7	-0.1817	5e-05
YBR045C	GIP1	-0.04834	5e-05
YBR044C	TCM62	0.00485	1e-05
YBR043C	QDR3	0.09033	1e-05
YBR042C	CST26	0.13212	0
YBR041W	FAT1	-0.18725	0
YAL005C	SSA1	0.03648	0
YBR040W	FIG1	-0.0384	1e-05
YBR036C	CSG2	0.02787	0
YBR034C	HMT1	0.13047	0
YBR033W	EDS1	0.11237	1e-05
YBR032W	YBR032W	0.07083	2e-05
YBR031W	RPL4A	0.00024	1e-05
YBR057C	MUM2	0.12804	0
YBR056W	YBR056W	0.02543	2e-05
YAL004W	YAL004W	-0.00802	1e-05
YBR054W	YRO2	-0.00031	0
YBR053C	YBR053C	-0.00153	0
YBR052C	RFS1	0.06927	0
YBR051W	YBR051W	0.01212	0
YBR050C	REG2	0.04552	0
YBR048W	RPS11B	-0.08704	1e-05
YBR047W	FMP23	0.08619	0
YBR046C	ZTA1	0.05248	5e-05
YBR071W	YBR071W	0.14834	1e-05
YAL002W	VPS8	-0.12425	0
YBR069C	TAT1	-0.22437	0
YBR068C	BAP2	-0.19686	3e-05
YBR067C	TIP1	-0.01725	0
YBR066C	NRG2	0.12562	0.00011
YBR065C	ECM2	-0.06677	2e-05
YBR064W	YBR064W	-0.01618	0
YBR063C	YBR063C	0.02898	3e-05
YBR062C	YBR062C	0.04714	0
YBR090C	YBR090C	0.08842	0
YBR084W	MIS1	0.00607	0
YBR083W	TEC1	0.12957	6e-05
YBR082C	UBC4	0.06453	0
YBR076W	ECM8	-0.48833	2e-05
YBR075W	YBR075W	-0.06419	0
YBR074W	YBR074W	0.02169	1e-05
YAL031C	GIP4	-0.12499	4e-05
YBR073W	RDH54	0.00522	0
YBR072W	HSP26	0.01498	1e-05
YBR104W	YMC2	0.00024	1e-05
YBR103W	SIF2	-0.39125	3e-05
YBR100W	YBR100W	0.04065	1e-05
YBR099C	YBR099C	0.11189	1e-05
YBR098W	MMS4	-0.05998	4e-05
YBR095C	RXT2	0.10677	1e-05
YAL030W	SNC1	0.0184	1e-05
YBR094W	PBY1	-0.01847	9e-05
YBR092C	PHO3	-0.06147	3e-05
YBR119W	MUD1	-0.09893	2e-05
YBR116C	YBR116C	0.14493	0
YBR114W	RAD16	-0.03301	3e-05
YAL029C	MYO4	-0.08291	1e-05
YBR111C	YSA1	-0.02863	0.00024
YBR108W	AIM3	-0.04995	5e-05
YBR107C	IML3	-0.07274	1e-05
YBR106W	PHO88	-0.10849	1e-05
YBR105C	VID24	-0.08872	7e-05
YAL028W	FRT2	0.1022	1e-05
YAL027W	SAW1	0.1054	1e-05
YBR138C	YBR138C	0.08469	1e-05
YBR137W	YBR137W	0.12449	0
YBR134W	YBR134W	-0.13861	6e-05
YBR132C	AGP2	-0.06099	2e-05
YBR131W	CCZ1	-0.05596	4e-05
YBR130C	SHE3	0.04755	1e-05
YBR129C	OPY1	0.04029	1e-05
YBR128C	ATG14	-0.05447	0
YBR126C	TPS1	-0.36304	2e-05
YBR125C	PTC4	-0.12224	6e-05
YAL026C	DRS2	0.058	0
YBR151W	APD1	0.06499	0
YBR150C	TBS1	0.11447	0
YBR149W	ARA1	-0.03128	0
YBR148W	YSW1	0.14727	2e-05
YBR147W	RTC2	-0.04091	1e-05
YBR145W	ADH5	0.07484	0
YAL023C	PMT2	0.00502	0
YBR141C	YBR141C	-0.051	3e-05
YBR139W	YBR139W	-0.1129	2e-05
YBR169C	SSE2	0.04153	0
YBR168W	PEX32	0.08788	0
YBR165W	UBS1	-0.04563	0
YBR164C	ARL1	0.06646	0
YBR162W-A	YSY6	0.03158	0
YAL022C	FUN26	0.05662	2e-05
YBR162C	TOS1	-0.08965	2e-05
YBR161W	CSH1	0.08665	1e-05
YBR158W	AMN1	-0.13185	3e-05
YBR157C	ICS2	-0.23445	1e-05
YBR182C	SMP1	-0.0237	0
YBR181C	RPS6B	-0.14837	4e-05
YBR180W	DTR1	0.08143	1e-05
YBR178W	YBR178W	0.11613	0.00034
YAL020C	ATS1	-0.16265	1e-05
YBR177C	EHT1	0.01607	6e-05
YBR176W	ECM31	-0.02878	1e-05
YBR172C	SMY2	0.10817	0.00014
YBR171W	SEC66	0.07128	0.00013
YBR170C	NPL4	0.00615	6e-05
YBR199W	KTR4	0.04165	0
YBR197C	YBR197C	0.03917	4e-05
YAL019W	FUN30	0.07791	3e-05
YBR195C	MSI1	0.14238	0
YBR194W	AIM4	0.02871	2e-05
YBR189W	RPS9B	0.01748	4e-05
YBR188C	NTC20	0.15944	2e-05
YBR187W	GDT1	-0.02767	2e-05
YBR186W	PCH2	-0.03178	1e-05
YBR185C	MBA1	-0.02087	2e-05
YBR184W	YBR184W	-0.00486	2e-05
YBR183W	YPC1	-0.01836	0
YAL018C	YAL018C	0.00478	1e-05
YBR212W	NGR1	0.11187	0
YBR210W	ERV15	-0.0253	0
YBR208C	DUR1	0.04593	1e-05
YBR207W	FTH1	0.12709	0
YBR206W	YBR206W	-0.02071	1e-05
YBR205W	KTR3	-0.13135	0
YBR204C	LDH1	0.06539	0
YBR203W	COS111	-0.09902	7e-05
YBR201W	DER1	-0.01672	0.00012
YBR223C	TDP1	0.08809	7e-05
YBR222C	PCS60	0.00553	0.00011
YBR221C	PDB1	-0.18113	3e-05
YBR220C	YBR220C	-0.09146	5e-05
YBR219C	YBR219C	-0.05666	3e-05
YBR218C	PYC2	0.03032	6e-05
YBR217W	ATG12	0.13925	2e-05
YBR216C	YBP1	0.11489	1e-05
YAL054C	ACS1	0.06101	0
YBR215W	HPC2	0.08296	0
YBR214W	SDS24	-0.13671	3e-05
YBR213W	MET8	0.11332	3e-05
YAL053W	FLC2	0.15153	0
YAL051W	OAF1	0.08303	0
YAL049C	AIM2	-0.08206	0
YAL045C	YAL045C	-0.01325	1e-05
YAL043C-A	YAL043C-A	-0.03199	5e-05
YAL042W	ERV46	-0.02864	0
YAL040C	CLN3	0.0289	1e-05
YAL037W	YAL037W	-0.13164	0
YAL036C	RBG1	0.09217	0
YAL034C	FUN19	-0.00724	2e-05
YAL066W	YAL066W	0.06685	0.00053
YAL065C	YAL065C	-0.17414	0
YAL064C-A	TDA8	-0.07526	0
YAL062W	GDH3	0.0455	0
YAL061W	BDH2	0.05575	0
YAL060W	BDH1	0.02818	0
YAL059W	ECM1	-0.07426	3e-05
YAL058W	CNE1	0.0816	1e-05
YAL058C-A	YAL058C-A	0.07287	0
YAL056W	GPB2	0.03472	3e-05
YAL055W	PEX22	0.10043	1e-05
YAR027W	UIP3	0.05071	0
YAR023C	YAR023C	-0.03745	0
YAR020C	PAU7	0.02341	1e-05
YAR018C	KIN3	-0.05841	4e-05
YAR015W	ADE1	-0.0054	1e-05
YAR014C	BUD14	-0.04221	2e-05
YAR003W	SWD1	0.10777	0
YAR002W	NUP60	0.057	0.0001
YAR002C-A	ERP1	0.14689	0
YAL068C	PAU8	0.00226	2e-05
YAL067C	SEO1	0.13813	1e-05
YAR047C	YAR047C	-0.09963	0.00055
YAR044W	YAR044W	0.20618	2e-05
YAR043C	YAR043C	0.10825	1e-05
YAR042W	SWH1	-0.07164	1e-05
YAR040C	YAR040C	0.01063	0
YAR037W	YAR037W	0.08981	2e-05
YAR035W	YAT1	-0.16177	4e-05
YAR031W	PRM9	0.08996	2e-05
YAR030C	YAR030C	0.02489	0
YAR029W	YAR029W	0.01864	0
YAR028W	YAR028W	-0.12754	0.00012
YBL015W	ACH1	-0.12753	6e-05
YBL013W	FMT1	0.01011	2e-05
YBL011W	SCT1	-0.00572	1e-05
YBL010C	YBL010C	-0.06438	0
YBL009W	ALK2	0.00936	0
YBL008W	HIR1	0.10812	1e-05
YBL007C	SLA1	-0.47286	0.00042
YBL005W	PDR3	-0.06003	0
YBL003C	HTA2	0.05118	0
YBL001C	ECM15	-0.05373	0
YAR050W	FLO1	0.0279	3e-05
YOR202W	HIS3	0.00663	0
YBR235W	VHC1	-0.24627	0.0001
YBR233W	PBP2	0.06668	8e-05
YBR232C	YBR232C	0.0081	3e-05
YBR231C	SWC5	-0.12069	1e-05
YBR230C	OM14	0.08069	0
YBR229C	ROT2	0.06977	0.0001
YBR228W	SLX1	0.01524	1e-05
YBR227C	MCX1	-0.1306	2e-05
YBR226C	YBR226C	0.04908	1e-05
YBR225W	YBR225W	0.12889	0
YBR224W	YBR224W	0.02503	0
YBR250W	SPO23	-0.02524	3e-05
YBR249C	ARO4	-0.00114	1e-05
YBR246W	RRT2	-0.21397	0
YBR245C	ISW1	0.15818	0.00025
YBR244W	GPX2	0.01962	0
YBR242W	YBR242W	0.06692	0
YBR241C	YBR241C	0.02046	2e-05
YBR240C	THI2	0.01717	0
YBR239C	ERT1	0.06243	1e-05
YBR238C	YBR238C	0.11089	0
YBR269C	FMP21	0.02694	0
YBR267W	REI1	0.04311	0
YBR266C	YBR266C	-0.06392	0
YBR264C	YPT10	0.06497	2e-05
YBR263W	SHM1	-0.0048	0
YBR262C	AIM5	0.04751	0
YBR261C	TAE1	0.01161	1e-05
YBR260C	RGD1	-0.00339	7e-05
YBR259W	YBR259W	0.06754	1e-05
YBR258C	SHG1	-0.02225	0
YBR255W	MTC4	0.03244	3e-05
YBR281C	DUG2	0.00713	0
YBR280C	SAF1	-0.06121	1e-05
YBR278W	DPB3	0.0508	0
YBR277C	YBR277C	0.0511	1e-05
YBR276C	PPS1	-0.02388	0
YBR275C	RIF1	-0.122	0
YBR274W	CHK1	-0.0694	0
YBR273C	UBX7	-0.01845	1e-05
YBR272C	HSM3	-0.02105	0
YBR271W	EFM2	-0.01338	0
YBR270C	BIT2	0.03581	6e-05
YBR293W	VBA2	0.02487	1e-05
YBR292C	YBR292C	0.02927	0
YBR291C	CTP1	-0.03331	1e-05
YBR290W	BSD2	-0.06248	8e-05
YBR289W	SNF5	0.00747	1e-05
YBR288C	APM3	-0.231	2e-05
YBR287W	YBR287W	-0.01376	1e-05
YBR286W	APE3	0.00011	0
YBR285W	YBR285W	0.03761	0
YBR284W	YBR284W	-0.00486	0
YBR283C	SSH1	0.0384	8e-05
YCL006C	YCL006C	0.05748	9e-05
YCL002C	YCL002C	-0.15068	1e-05
YCL001W-A	YCL001W-A	-0.04766	0
YCL001W	RER1	0.07626	1e-05
YBR301W	PAU24	-0.01937	2e-05
YBR300C	YBR300C	-0.01194	0
YBR298C	MAL31	-0.07192	1e-05
YBR297W	MAL33	-0.02077	1e-05
YBR296C	PHO89	0.05778	1e-05
YBR295W	PCA1	0.0432	0
YBR294W	SUL1	0.13113	0
YCL025C	AGP1	-0.2914	0
YCL024W	KCC4	0.0346	5e-05
YCL023C	YCL023C	0.08836	1e-05
YCL022C	YCL022C	-0.00144	4e-05
YCL016C	DCC1	-0.02277	0
YCL014W	BUD3	0.07719	1e-05
YCL013W	YCL013W	0.01556	3e-05
YCL012W	YCL012W	0.06838	0
YCL011C	GBP2	0.11493	5e-05
YCL010C	SGF29	-0.24749	0.00011
YCL009C	ILV6	-0.29592	2e-05
YCL036W	GFD2	0.11461	1e-05
YCL035C	GRX1	0.11077	0
YCL034W	LSB5	-0.05907	1e-05
YCL033C	MXR2	0.04485	1e-05
YCL032W	STE50	-0.03514	1e-05
YCL029C	BIK1	-0.08962	0
YCL028W	RNQ1	-0.07132	1e-05
YCL027W	FUS1	-0.17008	1e-05
YCL026C-A	FRM2	0.02698	0
YCL026C	YCL026C	-0.00914	1e-05
YCL049C	YCL049C	0.0328	0
YCL048W	SPS22	-0.03985	0
YCL047C	POF1	-0.00082	2e-05
YCL046W	YCL046W	-0.08125	1e-05
YCL045C	EMC1	0.06925	0
YCL044C	MGR1	0.055	0
YCL042W	YCL042W	0.0873	1e-05
YCL040W	GLK1	-0.04686	0.00072
YCL039W	GID7	0.02256	1e-05
YCL038C	ATG22	-0.13719	0
YCL037C	SRO9	-0.32648	0.00016
YCL069W	VBA3	0.02916	1e-05
YCL064C	CHA1	0.0444	3e-05
YCL063W	VAC17	-0.05165	0
YCL062W	YCL062W	-0.05149	0
YCL061C	MRC1	-0.13136	1e-05
YCL060C	YCL060C	-0.02752	1e-05
YCL057W	PRD1	-0.01518	0
YCL056C	PEX34	0.10047	0
YCL055W	KAR4	0.02777	0
YCL051W	LRE1	-0.06307	1e-05
YCL050C	APA1	0.07684	9e-05
YCR011C	ADP1	0.07465	0.00024
YCR010C	ADY2	0.11362	1e-05
YCR009C	RVS161	-0.39197	0
YCR008W	SAT4	0.06229	1e-05
YCR007C	YCR007C	-0.02025	0
YCR006C	YCR006C	0.03502	0
YCR005C	CIT2	-0.00028	0
YCR001W	YCR001W	0.02602	2e-05
YCL076W	YCL076W	0.00259	1e-05
YCL075W	YCL075W	0.10184	1e-05
YCL074W	YCL074W	-0.11171	5e-05
YCR024C-A	PMP1	0.03431	0
YCR023C	YCR023C	-0.00393	5e-05
YCR022C	YCR022C	0.07714	0
YCR021C	HSP30	0.18431	2e-05
YCR020C-A	MAK31	0.03112	1e-05
YCR020C	PET18	0.03631	0
YCR019W	MAK32	0.02027	0
YCR017C	CWH43	-0.06741	0
YCR016W	YCR016W	0.05861	1e-05
YCR015C	YCR015C	0.06452	1e-05
YCR014C	POL4	0.10595	6e-05
YCR037C	PHO87	-0.10607	1e-05
YCR036W	RBK1	-0.06456	2e-05
YCR034W	FEN1	-0.13176	1e-05
YCR033W	SNT1	-0.35597	9e-05
YCR032W	BPH1	0.07867	0
YCR031C	RPS14A	-0.03691	4e-05
YCR030C	SYP1	0.0377	1e-05
YCR028C-A	RIM1	-0.01995	0
YCR027C	RHB1	0.04147	1e-05
YCR026C	NPP1	0.00922	4e-05
YCR025C	YCR025C	0.09843	0
YCR061W	YCR061W	-0.26554	0
YCR060W	TAH1	-0.06519	2e-05
YCR059C	YIH1	0.01187	0
YCR053W	THR4	-0.52242	2e-05
YCR051W	YCR051W	0.00358	2e-05
YCR050C	YCR050C	0.00996	1e-05
YCR049C	YCR049C	-0.04906	1e-05
YCR048W	ARE1	0.13018	0
YCR045C	RRT12	0.0314	4e-05
YCR044C	PER1	-0.32553	2e-05
YCR076C	FUB1	0.08647	2e-05
YCR075C	ERS1	0.03323	4e-05
YCR073W-A	SOL2	0.03843	1e-05
YCR073C	SSK22	0.16158	2e-05
YCR071C	IMG2	0.0848	1e-05
YCR069W	CPR4	0.04444	2e-05
YCR068W	ATG15	-0.0339	1e-05
YCR067C	SED4	0.19955	0
YCR065W	HCM1	-0.01196	1e-05
YCR063W	BUD31	-0.04864	0
YCR062W	YCR062W	-0.20374	6e-05
YCR089W	FIG2	0.02236	8e-05
YCR088W	ABP1	-0.05654	2e-05
YCR087W	YCR087W	0.14315	0
YCR087C-A	YCR087C-A	0.07291	0
YCR086W	CSM1	0.05074	1e-05
YCR085W	YCR085W	0.11058	0
YCR083W	TRX3	0.07964	0
YCR082W	AHC2	-0.0091	3e-05
YCR079W	PTC6	-0.14663	4e-05
YCR077C	PAT1	-0.43005	4e-05
YCR105W	ADH7	0.11573	1e-05
YCR102W-A	YCR102W-A	0.12875	3e-05
YCR102C	YCR102C	0.00177	0
YCR101C	YCR101C	0.01547	6e-05
YCR100C	YCR100C	-0.07664	2e-05
YCR099C	YCR099C	0.05511	0
YCR098C	GIT1	0.00949	0
YCR095C	OCA4	-0.04652	5e-05
YCR092C	MSH3	0.23544	0
YCR091W	KIN82	-0.07977	2e-05
YCR090C	YCR090C	-0.11476	0
YDL020C	RPN4	0.07455	0
YDL019C	OSH2	0.00294	0
YDL018C	ERP3	0.0394	0
YDL013W	SLX5	-0.06128	2e-05
YDL012C	YDL012C	0.04757	1e-05
YDL011C	YDL011C	0.04319	0
YDL010W	GRX6	0.02132	1e-05
YDL006W	PTC1	0.07239	0
YDL002C	NHP10	-0.06779	2e-05
YDL001W	RMD1	0.02102	3e-05
YCR106W	RDS1	-0.04735	1e-05
YDL038C	YDL038C	0.06232	5e-05
YDL037C	BSC1	-0.07173	2e-05
YDL036C	PUS9	-0.11466	3e-05
YDL035C	GPR1	-0.12054	0
YDL033C	SLM3	0.20227	2e-05
YDL027C	YDL027C	0.00804	1e-05
YDL026W	YDL026W	0.02619	1e-05
YDL025C	RTK1	-0.02766	0
YDL024C	DIA3	0.01141	0
YDL023C	YDL023C	-0.48095	3e-05
YDL054C	MCH1	-0.04511	0
YDL053C	PBP4	-0.0227	0
YDL051W	LHP1	0.00036	2e-05
YDL048C	STP4	0.07902	0
YDL050C	YDL050C	0.03932	0
YDL039C	PRM7	-0.0366	0
YDL077C	VAM6	-0.32964	1e-05
YDL076C	RXT3	0.17375	0
YDL074C	BRE1	0.1096	0.00013
YDL071C	YDL071C	0.13375	1e-05
YDL070W	BDF2	0.02361	4e-05
YDL066W	IDP1	0.00116	2e-05
YDL065C	PEX19	-0.01668	0
YDL062W	YDL062W	0.09939	4e-05
YDL061C	RPS29B	0.15062	5e-05
YDL059C	RAD59	0.04737	3e-05
YDL056W	MBP1	0.1999	1e-05
YDL089W	NUR1	0.01306	0
YDL088C	ASM4	-0.01355	2e-05
YDL086W	YDL086W	-0.06586	0
YDL085W	NDE2	-0.07405	1e-05
YDL083C	RPS16B	-0.05731	0
YDL082W	RPL13A	-0.02999	0
YDL081C	RPP1A	-0.17628	1e-05
YDL080C	THI3	-0.13374	1e-05
YDL079C	MRK1	0.01776	0
YDL078C	MDH3	-0.29047	1e-05
YDL110C	TMA17	0.00209	1e-05
YDL109C	YDL109C	0.09127	0
YDL106C	PHO2	-0.01687	1e-05
YDL104C	QRI7	0.10884	1e-05
YDL100C	GET3	-0.09489	0
YDL099W	BUG1	-0.13227	0
YDL096C	YDL096C	-0.04877	4e-05
YDL095W	PMT1	0.05406	4e-05
YDL094C	YDL094C	0.03908	2e-05
YDL093W	PMT5	0.02105	4e-05
YDL091C	UBX3	-0.1131	2e-05
YDL125C	HNT1	-0.03312	1e-05
YDL124W	YDL124W	0.02291	0
YDL123W	SNA4	-0.03523	1e-05
YDL122W	UBP1	0.04486	1e-05
YDL121C	YDL121C	0.01601	1e-05
YDL119C	YDL119C	-0.21019	0
YDL118W	YDL118W	-0.13001	0
YDL117W	CYK3	-0.37228	1e-05
YDL114W	YDL114W	0.00918	1e-05
YDL113C	ATG20	0.09475	0
YDL112W	TRM3	0.09322	3e-05
YDL135C	RDI1	0.02541	1e-05
YDL134C	PPH21	0.11633	2e-05
YDL133W	SRF1	0.077	0
YDL133C-A	RPL41B	0.04693	0
YDL131W	LYS21	0.01654	1e-05
YDL130W-A	STF1	-0.04559	1e-05
YDL130W	RPP1B	-0.02387	0
YDL129W	YDL129W	-0.13609	1e-05
YDL128W	VCX1	0.04845	0
YDL127W	PCL2	0.00507	5e-05
YDL157C	YDL157C	-0.00336	0
YDL156W	CMR1	0.00187	0
YDL155W	CLB3	0.07713	1e-05
YDL154W	MSH5	-0.0463	0.00013
YDL149W	ATG9	0.10809	1e-05
YDL146W	LDB17	-0.02929	0
YDL144C	YDL144C	0.04285	0
YDL142C	CRD1	-0.07452	1e-05
YDL138W	RGT2	0.07371	2e-05
YDL137W	ARF2	0.11478	0
YDL136W	RPL35B	-0.04751	0.00032
YDL173W	PAR32	-0.02513	5e-05
YDL172C	YDL172C	-0.09226	3e-05
YDL171C	GLT1	0.09631	0.00011
YDL170W	UGA3	0.04326	0
YDL169C	UGX2	0.07752	1e-05
YDL168W	SFA1	0.15179	0
YDL167C	NRP1	5e-05	0
YDL162C	YDL162C	0.1017	1e-05
YDL161W	ENT1	-0.07047	5e-05
YDL184C	RPL41A	0.05976	1e-05
YDL183C	YDL183C	-0.11101	2e-05
YDL182W	LYS20	-0.14204	1e-05
YDL181W	INH1	-0.0183	1e-05
YDL180W	YDL180W	0.02908	0
YDL179W	PCL9	0.13188	1e-05
YDL178W	DLD2	0.07009	1e-05
YDL177C	YDL177C	-0.04387	1e-05
YDL176W	YDL176W	-0.07072	0
YDL175C	AIR2	-0.0329	0
YDL174C	DLD1	0.03238	5e-05
YOR202W	HIS3	0.01461	0
YDR249C	YDR249C	0.01732	0
YDR248C	YDR248C	-0.0745	4e-05
YDR247W	VHS1	0.08976	0
YDR245W	MNN10	-0.39607	1e-05
YDR244W	PEX5	0.07086	1e-05
YDR239C	YDR239C	-0.04474	1e-05
YDR263C	DIN7	0.09998	0
YDR262W	YDR262W	-0.02243	4e-05
YDR261C	EXG2	0.0253	1e-05
YDR260C	SWM1	0.07933	0
YDR259C	YAP6	0.05992	3e-05
YDR258C	HSP78	-0.09074	4e-05
YDR257C	RKM4	-0.14484	0.00011
YDR256C	CTA1	0.03007	0
YDR255C	RMD5	0.05355	2e-05
YDR254W	CHL4	-0.02104	0
YDR253C	MET32	-0.0355	3e-05
YDR279W	RNH202	-0.10145	2e-05
YDR278C	YDR278C	0.02742	3e-05
YDR277C	MTH1	-0.05774	0
YDR276C	PMP3	0	#NUM!
YDR275W	BSC2	0.00072	0
YDR274C	YDR274C	-0.00374	1e-05
YDR273W	DON1	0.0565	4e-05
YDR272W	GLO2	0.05972	0
YDR270W	CCC2	0.0155	1e-05
YDR266C	HEL2	-0.10169	2e-05
YDR265W	PEX10	0.11813	1e-05
YDR297W	SUR2	-0.08389	4e-05
YDR294C	DPL1	0.01584	6e-05
YDR291W	HRQ1	0.04321	2e-05
YDR289C	RTT103	-0.28329	2e-05
YDR287W	INM2	-0.05339	1e-05
YDR286C	YDR286C	0.11249	0
YDR285W	ZIP1	-0.0255	3e-05
YDR284C	DPP1	0.06846	2e-05
YDR282C	YDR282C	0.03622	7e-05
YDR281C	PHM6	-0.0657	1e-05
YDR316W	OMS1	-0.1069	0
YDR315C	IPK1	0.02064	1e-05
YDR314C	RAD34	0.05085	1e-05
YDR313C	PIB1	-0.00701	1e-05
YDR312W	SSF2	0.0894	0
YDR310C	SUM1	0.11664	3e-05
YDR309C	GIC2	0.02418	6e-05
YDR307W	PMT7	0.00273	1e-05
YDR306C	YDR306C	-0.06331	3e-05
YDR305C	HNT2	0.0887	2e-05
YDR304C	CPR5	0.07284	1e-05
YDR335W	MSN5	-0.02552	1e-05
YDR334W	SWR1	-0.12432	0.00018
YDR333C	YDR333C	0.01855	1e-05
YDR332W	IRC3	0.16056	0.00063
YDR330W	UBX5	0.09485	2e-05
YDR329C	PEX3	0.07514	5e-05
YDR321W	ASP1	0.09295	0
YDR320C	SWA2	-0.09313	0
YDR319C	YFT2	0.0537	0
YDR318W	MCM21	0.0077	6e-05
YDR317W	HIM1	0.01468	1e-05
YDR354W	TRP4	-0.03266	2e-05
YDR352W	YPQ2	0.01606	5e-05
YDR351W	SBE2	-0.03116	0
YDR349C	YPS7	0.10438	1e-05
YDR348C	PAL1	-0.18452	2e-05
YDR346C	SVF1	0.02055	1e-05
YDR345C	HXT3	-0.06527	0
YDR344C	YDR344C	0.05957	1e-05
YDR340W	YDR340W	-0.05705	6e-05
YDR338C	YDR338C	0.06011	1e-05
YDR336W	YDR336W	0.11088	2e-05
YDR372C	VPS74	0.07214	0
YDR371W	CTS2	-0.01993	1e-05
YDR370C	YDR370C	-0.02616	0.00031
YDR369C	XRS2	0.05497	1e-05
YDR368W	YPR1	-0.02783	1e-05
YDR363W-A	SEM1	0.0532	0
YDR363W	ESC2	-0.02515	1e-05
YDR360W	YDR360W	-0.11519	0
YDR359C	EAF1	-0.04714	1e-05
YDR358W	GGA1	-0.05034	3e-05
YDR357C	CNL1	0.06776	0
YDR387C	YDR387C	-0.00503	1e-05
YDR386W	MUS81	0.04088	3e-05
YDR385W	EFT2	-0.04055	4e-05
YDR384C	ATO3	-0.0985	1e-05
YDR383C	NKP1	0.0418	0
YDR382W	RPP2B	0.04235	0.00012
YDR380W	ARO10	0.02295	0
YDR379W	RGA2	-0.11996	1e-05
YDR378C	LSM6	-0.12039	0.00014
YDR375C	BCS1	0.10429	3e-05
YDR374C	YDR374C	-0.0133	0.00056
YDR403W	DIT1	-0.03727	0
YDR402C	DIT2	0.0888	0
YDR401W	YDR401W	-0.03097	1e-05
YDR400W	URH1	0.07646	4e-05
YDR399W	HPT1	-0.01683	0
YDR395W	SXM1	-0.03508	1e-05
YDR393W	SHE9	0.01432	2e-05
YDR391C	YDR391C	0.00679	5e-05
YDR389W	SAC7	0.0239	4e-05
YDR388W	RVS167	-0.58548	3e-05
YDR422C	SIP1	0.00973	4e-05
YDR421W	ARO80	-0.05117	0.00024
YDR420W	HKR1	0.04166	1e-05
YDR419W	RAD30	-0.00335	2e-05
YDR415C	YDR415C	-0.11847	6e-05
YDR414C	ERD1	-0.02886	1e-05
YDR411C	DFM1	-0.02346	0
YDR409W	SIZ1	-0.23654	1e-05
YDR408C	ADE8	0.01596	5e-05
YDR406W	PDR15	-0.16564	1e-05
YDL199C	YDL199C	-0.03287	0
YDL197C	ASF2	-0.02319	0
YDL194W	SNF3	-0.01396	0
YDL191W	RPL35A	-0.06048	1e-05
YDL190C	UFD2	0.0599	0
YDL189W	RBS1	0.00509	0
YDL188C	PPH22	-0.10355	0
YDL187C	YDL187C	-0.04498	0
YDL186W	YDL186W	0.0077	1e-05
YDL216C	RRI1	0.04531	1e-05
YDL215C	GDH2	-0.00695	1e-05
YDL214C	PRR2	0.07929	1e-05
YDL213C	NOP6	-0.0139	0
YDL211C	YDL211C	-0.09171	1e-05
YDL210W	UGA4	0.0097	1e-05
YDL206W	YDL206W	0.05581	2e-05
YDL204W	RTN2	-0.02489	0
YDL203C	ACK1	-0.00986	0
YDL201W	TRM8	0.10333	0
YDL200C	MGT1	-0.01889	0
YDL232W	OST4	-0.02335	6e-05
YDL231C	BRE4	0.0635	0
YDL230W	PTP1	-0.02946	1e-05
YDL229W	SSB1	-0.04183	3e-05
YDL226C	GCS1	0.07321	0
YDL224C	WHI4	0.06761	3e-05
YDL223C	HBT1	-0.11617	0.00036
YDL222C	FMP45	-0.04509	1e-05
YDL219W	DTD1	-0.00105	2e-05
YDL218W	YDL218W	-0.00335	4e-05
YDR001C	NTH1	0.01618	1e-05
YDL243C	AAD4	0.07775	2e-05
YDL242W	YDL242W	-0.04049	0
YDL241W	YDL241W	-0.05668	0
YDL240W	LRG1	0.00883	1e-05
YDL239C	ADY3	0.01634	8e-05
YDL238C	GUD1	0.00161	0
YDL237W	AIM6	0.13802	1e-05
YDL236W	PHO13	-0.09288	4e-05
YDL234C	GYP7	-0.00886	1e-05
YDL233W	MFG1	0.06844	0
YDR015C	YDR015C	0.07955	1e-05
YDR014W	RAD61	0.03561	0
YDR011W	SNQ2	0.03009	0
YDR010C	YDR010C	-0.01632	1e-05
YDR009W	GAL3	-0.0612	0
YDR007W	TRP1	0.01672	0
YDR006C	SOK1	-0.06503	0
YDR005C	MAF1	-0.15667	2e-05
YDR004W	RAD57	0.04314	1e-05
YDR003W	RCR2	0.09272	0
YDR056C	YDR056C	0.05312	0
YDR055W	PST1	-0.01107	4e-05
YDR051C	DET1	0.02423	2e-05
YDR049W	VMS1	-0.0365	2e-05
YDR048C	YDR048C	-0.00057	2e-05
YDR024W	YDR024W	-0.13168	1e-05
YDR022C	ATG31	-0.01579	1e-05
YDR020C	DAS2	-0.01443	5e-05
YDR019C	GCV1	-0.00029	0
YDR018C	YDR018C	0.04614	1e-05
YDR072C	IPT1	0.20158	0
YDR071C	PAA1	-0.15686	7e-05
YDR070C	FMP16	0.09449	1e-05
YDR068W	DOS2	-0.31924	6e-05
YDR067C	OCA6	0.01561	3e-05
YDR066C	RTR2	0.07428	1e-05
YDR063W	AIM7	0.09928	0
YDR061W	YDR061W	-0.06079	2e-05
YDR059C	UBC5	0.12988	1e-05
YDR058C	TGL2	0.11783	0
YDR057W	YOS9	-0.06791	7e-05
YDR090C	YDR090C	-0.08518	3e-05
YDR089W	YDR089W	-0.04594	4e-05
YDR085C	AFR1	0.02597	2e-05
YDR084C	TVP23	-0.0632	9e-05
YDR083W	RRP8	-0.01837	0
YDR080W	VPS41	-0.13784	0
YDR077W	SED1	0.0704	1e-05
YDR076W	RAD55	0.06818	1e-05
YDR075W	PPH3	0.08599	1e-05
YDR074W	TPS2	-0.73302	0.00205
YDR073W	SNF11	0.05585	0
YDR102C	YDR102C	-0.00804	6e-05
YDR101C	ARX1	0.09928	8e-05
YDR100W	TVP15	0.00848	6e-05
YDR099W	BMH2	-0.11154	1e-05
YDR098C	GRX3	-0.05653	2e-05
YDR097C	MSH6	-0.02186	0
YDR096W	GIS1	-0.04717	1e-05
YDR095C	YDR095C	0.01402	0
YDR094W	YDR094W	0.07128	3e-05
YDR093W	DNF2	0.00708	2e-05
YDR092W	UBC13	-0.26532	1e-05
YDR117C	TMA64	-0.00552	1e-05
YDR116C	MRPL1	0.12378	0
YDR112W	YDR112W	-0.02003	0.00023
YDR111C	ALT2	-0.02374	2e-05
YDR110W	FOB1	0.02959	0
YDR109C	YDR109C	-0.02034	2e-05
YDR108W	TRS85	-0.11736	0
YDR107C	TMN2	-0.06503	0
YDR105C	TMS1	-0.02836	1e-05
YDR104C	SPO71	0.01686	2e-05
YDR130C	FIN1	0.03583	3e-05
YDR128W	MTC5	-0.02733	0
YDR127W	ARO1	-0.06462	1e-05
YDR126W	SWF1	-0.26945	0
YDR125C	ECM18	0.00427	5e-05
YDR124W	YDR124W	-0.10644	0
YDR123C	INO2	-0.17519	0
YDR122W	KIN1	0.03729	0
YDR121W	DPB4	-0.10138	1e-05
YDR120C	TRM1	-0.02102	0
YDR119W	VBA4	0.02009	3e-05
YDR147W	EKI1	-0.01971	2e-05
YDR146C	SWI5	-0.25419	0
YDR144C	MKC7	0.1294	0
YDR143C	SAN1	-0.05535	0
YDR142C	PEX7	-0.0254	0
YDR139C	RUB1	0.09726	2e-05
YDR135C	YCF1	-0.01682	1e-05
YDR134C	YDR134C	-0.00887	1e-05
YDR133C	YDR133C	-0.00763	3e-05
YDR132C	YDR132C	-0.05723	4e-05
YDR131C	YDR131C	0.08183	4e-05
YDR158W	HOM2	-0.31549	1e-05
YDR157W	YDR157W	-0.09896	0.00017
YDR156W	RPA14	0.10287	3e-05
YDR155C	CPR1	0.11939	1e-05
YDR154C	YDR154C	0.04172	1e-05
YDR153C	ENT5	-0.02604	4e-05
YDR152W	GIR2	0.00146	1e-05
YDR151C	CTH1	0.04804	1e-05
YDR150W	NUM1	-0.28815	1e-05
YDR149C	YDR149C	-0.04232	0.00012
YDR148C	KGD2	-0.0679	7e-05
YDR179C	CSN9	0.19334	0
YDR178W	SDH4	-0.00794	1e-05
YDR171W	HSP42	0.11106	1e-05
YDR169C	STB3	0.02633	5e-05
YDR165W	TRM82	0.06775	1e-05
YDR163W	CWC15	0.1198	1e-05
YDR162C	NBP2	0.12698	8e-05
YDR161W	YDR161W	0.04228	0
YDR159W	SAC3	-0.17827	0
YDR199W	YDR199W	-0.24643	0
YDR198C	RKM2	-0.09627	1e-05
YDR193W	YDR193W	0.0083	2e-05
YDR192C	NUP42	-0.02414	5e-05
YDR191W	HST4	-0.04001	1e-05
YDR186C	YDR186C	-0.17145	7e-05
YDR185C	UPS3	-0.00528	6e-05
YDR184C	ATC1	0.06755	3e-05
YDR183W	PLP1	0.02719	5e-05
YDR181C	SAS4	-0.00994	1e-05
YDR179W-A	YDR179W-A	0.04811	1e-05
YDR216W	ADR1	-0.04785	0
YDR215C	YDR215C	0.08733	1e-05
YDR214W	AHA1	-0.0254	2e-05
YDR213W	UPC2	-0.0016	5e-05
YDR210W	YDR210W	-0.014	1e-05
YDR209C	YDR209C	0.01643	3e-05
YDR207C	UME6	-0.04642	6e-05
YDR206W	EBS1	0.11248	1e-05
YDR205W	MSC2	0.06897	2e-05
YDR203W	YDR203W	-0.08668	1e-05
YDR202C	RAV2	-0.16836	0
YDR233C	RTN1	-0.0538	2e-05
YDR229W	IVY1	-0.08999	1e-05
YDR225W	HTA1	0.11351	0
YDR223W	CRF1	-0.00062	0
YDR222W	YDR222W	-0.04989	1e-05
YDR221W	GTB1	-0.0227	0
YDR220C	YDR220C	-0.03494	0
YDR219C	MFB1	-0.01396	4e-05
YDR218C	SPR28	-0.02914	0
YDR217C	RAD9	0.0471	1e-05
YDR252W	BTT1	0.05305	4e-05
YDR251W	PAM1	-0.06274	0
YDR250C	YDR250C	-0.03411	1e-05
YOR202W	HIS3	0.01215	0
YDR438W	THI74	-0.0855	0
YDR436W	PPZ2	0.1108	2e-05
YDR435C	PPM1	-0.08532	0
YDR431W	YDR431W	0.07276	0
YDR430C	CYM1	-0.05889	0
YDR428C	BNA7	0.07277	0
YDR426C	YDR426C	-0.06347	0
YDR425W	SNX41	0.14825	1e-05
YDR424C	DYN2	-0.03962	0.00039
YDR423C	CAD1	0.08221	1e-05
YDR459C	PFA5	0.2578	0
YDR458C	HEH2	0.00971	0
YDR455C	YDR455C	-0.17841	8e-05
YDR453C	TSA2	0.04783	0
YDR452W	PPN1	-0.03884	0
YDR451C	YHP1	0.06823	1e-05
YDR447C	RPS17B	0.04613	1e-05
YDR446W	ECM11	-0.05168	8e-05
YDR445C	YDR445C	0.02822	2e-05
YDR441C	APT2	-0.16303	8e-05
YDR440W	DOT1	-0.24269	#NUM!
YDR480W	DIG2	0.09149	0
YDR479C	PEX29	-0.06113	0
YDR476C	YDR476C	-0.0984	1e-05
YDR475C	JIP4	0.04995	1e-05
YDR474C	YDR474C	0.08076	0
YDR471W	RPL27B	0.02653	2e-05
YDR469W	SDC1	0.03057	1e-05
YDR467C	YDR467C	0.07256	0
YDR466W	PKH3	-0.15102	7e-05
YDR465C	RMT2	-0.12244	8e-05
YDR463W	STP1	-0.07625	0.00038
YDR496C	PUF6	-0.11987	0
YDR494W	RSM28	-0.00727	1e-05
YDR492W	IZH1	-0.06226	2e-05
YDR491C	YDR491C	-0.03851	0
YDR490C	PKH1	-0.06359	9e-05
YDR488C	PAC11	-0.02127	0
YDR486C	VPS60	-0.09802	0
YDR485C	VPS72	-0.16499	0
YDR482C	CWC21	0.05924	1e-05
YDR481C	PHO8	-0.0054	2e-05
YDR511W	ACN9	0.0014	3e-05
YDR509W	YDR509W	0.05401	1e-05
YDR508C	GNP1	0.02887	5e-05
YDR506C	GMC1	0.01518	0
YDR505C	PSP1	-0.02222	2e-05
YDR504C	SPG3	0.02532	0
YDR503C	LPP1	-0.04851	1e-05
YDR501W	PLM2	0.07532	1e-05
YDR497C	ITR1	-0.02887	0.00018
YDR528W	HLR1	0.00982	0
YDR525W-A	SNA2	0.07651	0
YDR525W	YDR525W	-0.00121	0
YDR524C	AGE1	0.00025	0
YDR522C	SPS2	0.01635	1e-05
YDR520C	URC2	-0.08293	1e-05
YDR519W	FPR2	-0.02142	0
YDR517W	GRH1	-0.02742	6e-05
YDR516C	EMI2	-0.06942	1e-05
YDR514C	YDR514C	0.1398	1e-05
YDR513W	GRX2	0.01217	5e-05
YDR541C	YDR541C	0.08373	2e-05
YDR540C	IRC4	-0.01335	4e-05
YDR539W	FDC1	-0.05455	0
YDR538W	PAD1	-0.0395	2e-05
YDR537C	YDR537C	0.18465	0
YDR536W	STL1	-0.11201	0
YDR535C	YDR535C	-0.22407	4e-05
YDR534C	FIT1	-8e-05	0
YDR533C	HSP31	0.02324	0
YDR532C	KRE28	-0.32904	0.002
YDR530C	APA2	-0.27085	0.0001
YEL013W	VAC8	-0.12378	1e-05
YEL012W	UBC8	0.03662	1e-05
YEL011W	GLC3	-0.04772	2e-05
YEL010W	YEL010W	-0.02369	0
YEL008W	YEL008W	0.09609	3e-05
YEL006W	YEA6	-0.06869	0
YEL005C	VAB2	-0.03599	0.00029
YEL004W	YEA4	0.11581	4e-05
YEL003W	GIM4	-0.12192	2e-05
YEL001C	IRC22	0.13639	7e-05
YEL031W	SPF1	-0.00558	0
YEL030W	ECM10	0.01879	2e-05
YEL028W	YEL028W	-0.08543	0
YEL025C	YEL025C	-0.06521	1e-05
YEL023C	YEL023C	0.07832	2e-05
YEL020C	YEL020C	-0.03552	1e-05
YEL017W	GTT3	0.02723	2e-05
YEL017C-A	PMP2	-0.10799	1e-05
YEL016C	NPP2	0.05636	7e-05
YEL015W	EDC3	-0.08802	0.00017
YEL014C	YEL014C	0.15752	2e-05
YEL049W	PAU2	0.06414	1e-05
YEL048C	TCA17	-0.0123	0
YEL047C	FRD1	0.09902	0
YEL043W	YEL043W	-0.00444	0
YEL042W	GDA1	-0.14206	4e-05
YEL041W	YEF1	0.22993	0
YEL040W	UTR2	0.03431	1e-05
YEL039C	CYC7	-0.0009	2e-05
YEL038W	UTR4	-0.0149	2e-05
YEL037C	RAD23	0.12958	0.00015
YEL033W	MTC7	0.02669	0.00044
YEL059W	YEL059W	-0.17395	3e-05
YEL057C	YEL057C	0.08138	0.0001
YEL056W	HAT2	-0.09849	9e-05
YEL053C	MAK10	0.11499	2e-05
YEL052W	AFG1	0.07514	0
YER010C	YER010C	0.05119	0
YER007W	PAC2	-0.06355	1e-05
YER007C-A	TMA20	-0.05749	0
YER005W	YND1	-0.04729	0
YER004W	FMP52	0.07793	0.00011
YER002W	NOP16	-0.0168	1e-05
YER001W	MNN1	-0.09582	2e-05
YEL071W	DLD3	0.02021	2e-05
YEL068C	YEL068C	0.08158	3e-05
YEL067C	YEL067C	0.17568	6e-05
YEL066W	HPA3	0.04469	0
YER032W	FIR1	-0.28303	1e-05
YER031C	YPT31	0.10943	1e-05
YER030W	CHZ1	0.13342	0
YER028C	MIG3	0.00961	1e-05
YER027C	GAL83	-0.05777	3e-05
YER024W	YAT2	-0.02453	0
YER020W	GPA2	0.10651	2e-05
YER019W	ISC1	-0.40481	0.0005
YER019C-A	SBH2	-0.09565	5e-05
YER016W	BIM1	-0.19578	0
YER011W	TIR1	-0.12194	7e-05
YER046W	SPO73	0.19404	1e-05
YER045C	ACA1	-0.0725	1e-05
YER044C-A	MEI4	0.006	0
YER042W	MXR1	0.02109	0.00011
YER039C-A	YER039C-A	0.11832	1e-05
YER041W	YEN1	-0.02392	6e-05
YER039C	HVG1	0.03687	1e-05
YER038W-A	YER038W-A	0.02361	4e-05
YER035W	EDC2	0.03307	0
YER034W	YER034W	-0.25095	0.00026
YER033C	ZRG8	-0.52846	0.00088
YER056C	FCY2	-0.00224	1e-05
YER054C	GIP2	-0.02659	0
YER053C	PIC2	0.01252	0
YER052C	HOM3	-0.61245	1e-05
YER051W	JHD1	0.12849	1e-05
YER049W	TPA1	-0.07915	6e-05
YER048C	CAJ1	0.01235	1e-05
YER047C	SAP1	-0.0979	3e-05
YER046W-A	YER046W-A	-0.10026	0.0017
YER066W	RRT13	0.06823	1e-05
YER066C-A	YER066C-A	0.04879	0
YER065C	ICL1	-0.00964	0
YER064C	VHR2	-0.05261	0
YER063W	THO1	-0.04012	3e-05
YER062C	HOR2	-0.05128	0
YER061C	CEM1	0.05912	7e-05
YER060W	FCY21	-0.03155	4e-05
YER059W	PCL6	0.04409	4e-05
YER079W	YER079W	-0.0983	3e-05
YER078C	ICP55	0.01001	1e-05
YER075C	PTP3	0.06099	0
YER074W	RPS24A	-0.06612	0
YER073W	ALD5	0.00728	7e-05
YER072W	VTC1	0.00331	0
YER071C	TDA2	-0.18661	3e-05
YER067W	RGI1	0.00348	3e-05
YER067C-A	YER067C-A	-0.02129	3e-05
YER092W	IES5	-0.16126	0
YER091C-A	YER091C-A	0.00785	2e-05
YER091C	MET6	-0.07762	0
YER090W	TRP2	0.0195	0
YER088C	DOT6	0.03378	0
YER087C-A	YER087C-A	0.04507	0
YER085C	YER085C	0.03351	0
YER084W	YER084W	-0.05116	1e-05
YER083C	GET2	-0.24513	2e-05
YER081W	SER3	0.02371	6e-05
YER080W	AIM9	-0.04989	1e-05
YER113C	TMN3	-0.0904	0
YER111C	SWI4	-0.11064	0
YER109C	FLO8	0.08906	1e-05
YER108C	YER108C	-0.09858	2e-05
YER106W	MAM1	0.03839	0
YER101C	AST2	-0.06738	0.0001
YER098W	UBP9	0.03058	1e-05
YER097W	YER097W	0.03555	0.0001
YER096W	SHC1	-0.06733	0
YER095W	RAD51	-0.16284	0.00013
YER093C-A	AIM11	0.10481	0.00016
YER124C	DSE1	0.04047	0
YER123W	YCK3	-0.01763	0
YER121W	YER121W	0.05438	0
YER120W	SCS2	-0.01128	0.00012
YER119C-A	YER119C-A	0.08167	0.00222
YER119C	AVT6	0.09235	0
YER118C	SHO1	-0.0498	1e-05
YER116C	SLX8	-0.08512	1e-05
YER115C	SPR6	-0.01968	2e-05
YER114C	BOI2	0.04707	0.00019
YER142C	MAG1	0.02717	3e-05
YER140W	YER140W	0.15341	1e-05
YER139C	RTR1	0.02286	0
YER137C	YER137C	0.12496	1e-05
YER135C	YER135C	-0.07145	0
YER134C	YER134C	0.13012	5e-05
YER132C	PMD1	-0.11943	1e-05
YER131W	RPS26B	0.11869	1e-05
YER130C	YER130C	-0.0239	3e-05
YER129W	SAK1	-0.11177	3e-05
YER128W	VFA1	-0.33632	5e-05
YER158C	YER158C	-0.0382	2e-05
YER156C	YER156C	-0.05175	1e-05
YER155C	BEM2	-0.08842	0
YER153C	PET122	0.13433	1e-05
YER152C	YER152C	-0.02074	3e-05
YER151C	UBP3	0.12253	0
YER150W	SPI1	0.11778	1e-05
YER149C	PEA2	0.13841	0
YER145C	FTR1	-0.10111	6e-05
YER144C	UBP5	0.02819	0.00088
YER143W	DDI1	-0.03475	2e-05
YER176W	ECM32	0.04275	1e-05
YER175C	TMT1	-0.0899	1e-05
YER174C	GRX4	-0.04658	0
YER173W	RAD24	0.05684	2e-05
YER170W	ADK2	0.08711	0
YER167W	BCK2	-0.01415	2e-05
YER166W	DNF1	0.00982	2e-05
YER164W	CHD1	-0.07902	2e-05
YER163C	GCG1	-0.09025	1e-05
YER162C	RAD4	0.34312	0.00025
YER161C	SPT2	-0.02166	2e-05
YER187W	YER187W	0.00277	0
YER186C	YER186C	-0.02164	4e-05
YER185W	PUG1	0.05741	2e-05
YER184C	YER184C	-0.04752	3e-05
YER183C	FAU1	-0.00116	0
YER182W	FMP10	-0.06055	0
YER181C	YER181C	0.03552	0
YER180C	ISC10	-0.00059	0
YER179W	DMC1	0.00729	0.00011
YER178W	PDA1	0.00611	4e-05
YER177W	BMH1	0.05618	1e-05
YFL023W	BUD27	0.08099	0
YFL021W	GAT1	0.01657	0
YFL020C	PAU5	0.02459	0
YFL019C	YFL019C	0.08499	2e-05
YFL018C	LPD1	-0.0038	1e-05
YFL015C	YFL015C	-0.00453	0
YFL014W	HSP12	-0.04833	3e-05
YFL013W-A	YFL013W-A	-0.12727	0
YFL011W	HXT10	0.01933	0
YFL006W	YFL006W	-0.02554	1e-05
YER188W	YER188W	0.07805	0.00017
YFL036W	RPO41	0.05487	2e-05
YFL034W	YFL034W	-0.00478	0
YFL034C-A	RPL22B	0.0831	0
YFL032W	YFL032W	0.08166	0
YFL031W	HAC1	-0.07178	1e-05
YFL030W	AGX1	0.04736	4e-05
YFL028C	CAF16	0.13816	0
YFL027C	GYP8	0.07884	4e-05
YFL025C	BST1	-0.27846	9e-05
YFL051C	YFL051C	0.06519	1e-05
YFL050C	ALR2	-0.02569	7e-05
YFL049W	SWP82	-0.02802	3e-05
YFL048C	EMP47	-0.04773	6e-05
YFL047W	RGD2	0.02895	0
YFL046W	FMP32	-0.07313	0
YFL044C	OTU1	0.06681	1e-05
YFL043C	YFL043C	0.11733	6e-05
YFL042C	YFL042C	0.06859	0
YFL041W	FET5	0.00187	1e-05
YFL040W	YFL040W	0.04714	1e-05
YFR011C	AIM13	0.04377	1e-05
YFR010W	UBP6	-0.0102	0
YFR009W	GCN20	0.055	0
YFR008W	FAR7	0.13513	1e-05
YFR007W	YFH7	0.10469	2e-05
YFR006W	YFR006W	0.18929	2e-05
YFL056C	AAD6	-0.06039	0.00028
YFL055W	AGP3	-0.00928	4e-05
YFL054C	YFL054C	-0.02157	2e-05
YFL053W	DAK2	-0.16807	0
YFL052W	YFL052W	-0.33248	3e-05
YOR202W	HIS3	0.00398	0
YFR022W	ROG3	-0.29359	0
YFR021W	ATG18	-0.01672	0
YFR020W	YFR020W	0.06206	8e-05
YFR019W	FAB1	0.13894	1e-05
YFR018C	YFR018C	0.12043	0
YFR017C	IGD1	0.09023	1e-05
YFR016C	YFR016C	0.04977	0
YFR015C	GSY1	0.08035	3e-05
YFR014C	CMK1	0.05815	1e-05
YFR013W	IOC3	0.05437	2e-05
YFR012W	DCV1	0.02147	3e-05
YFR034C	PHO4	-0.00748	0
YFR033C	QCR6	0.03086	5e-05
YFR032C-A	RPL29	-0.10816	1e-05
YFR032C	RRT5	-0.01454	7e-05
YFR031C-A	RPL2A	-0.03839	0
YFR030W	MET10	0.00935	1e-05
YFR026C	ULI1	0.02824	0
YFR024C-A	LSB3	0.00868	3e-05
YFR024C	YFR024C	-0.00846	0
YFR023W	PES4	-0.09761	0
YFR048W	RMD8	0.1454	0
YFR047C	BNA6	-0.04172	0
YFR046C	CNN1	0.05484	2e-05
YFR045W	YFR045W	0.07807	0
YFR044C	DUG1	0.02403	2e-05
YFR041C	ERJ5	-0.2012	1e-05
YFR040W	SAP155	-0.00877	0
YFR039C	YFR039C	-0.03055	0
YFR038W	IRC5	-0.01153	1e-05
YFR035C	YFR035C	-0.02744	2e-05
YGL007W	YGL007W	0.03876	1e-05
YGL006W	PMC1	-0.05913	0
YGL005C	COG7	0.02788	0
YGL004C	RPN14	0.06446	3e-05
YGL002W	ERP6	0.06035	0
YFR057W	YFR057W	0.10007	1e-05
YFR056C	YFR056C	0.06061	1e-05
YFR055W	IRC7	0.02248	0
YFR054C	YFR054C	0.01909	1e-05
YFR053C	HXK1	-0.07517	9e-05
YFR049W	YMR31	0.07751	0
YGL023C	PIB2	-0.16142	2e-05
YGL021W	ALK1	0.08165	2e-05
YGL020C	GET1	-0.28537	1e-05
YGL019W	CKB1	-0.00937	2e-05
YGL017W	ATE1	0.00174	2e-05
YGL016W	KAP122	0.01816	2e-05
YGL015C	YGL015C	0.04069	2e-05
YGL014W	PUF4	0.12607	0
YGL013C	PDR1	0.03571	0
YGL010W	YGL010W	-0.04465	0
YGL009C	LEU1	0.00719	0
YGL041C	YGL041C	-0.09033	1e-05
YGL039W	YGL039W	0.11837	1e-05
YGL036W	YGL036W	0.03755	1e-05
YGL035C	MIG1	0.05189	1e-05
YGL034C	YGL034C	0.05576	0
YGL032C	AGA2	0.07527	0
YGL031C	RPL24A	0.09565	3e-05
YGL028C	SCW11	0.04109	0
YGL027C	CWH41	0.06285	2e-05
YGL024W	YGL024W	-0.06933	1e-05
YGL059W	PKP2	-0.27884	5e-05
YGL057C	GEP7	0.06095	0
YGL056C	SDS23	-0.09933	1e-05
YGL054C	ERV14	-0.22168	4e-05
YGL053W	PRM8	-0.08919	0
YGL051W	MST27	0.15274	0
YGL050W	TYW3	0.11011	3e-05
YGL046W	YGL046W	0.05743	8e-05
YGL045W	RIM8	0.05687	1e-05
YGL043W	DST1	-0.21436	0.00014
YGL083W	SCY1	-0.18982	0
YGL082W	YGL082W	0.02126	0.0001
YGL081W	YGL081W	0.21915	0
YGL080W	FMP37	0.00954	1e-05
YGL079W	KXD1	-0.04451	1e-05
YGL078C	DBP3	-0.00589	1e-05
YGL077C	HNM1	0.02012	1e-05
YGL067W	NPY1	-0.06822	0
YGL066W	SGF73	-0.0546	0
YGL062W	PYC1	-0.03301	0
YGL060W	YBP2	0.00761	0
YGL109W	YGL109W	0.04425	0.00066
YGL108C	YGL108C	0.05076	0
YGL105W	ARC1	0.07564	2e-05
YGL104C	VPS73	-0.07701	0
YGL101W	YGL101W	0.13149	0
YGL090W	LIF1	-0.00595	4e-05
YGL089C	MF(ALPHA)2	0.01903	0
YGL087C	MMS2	0.01357	4e-05
YGL086W	MAD1	0.00513	1e-05
YGL085W	LCL3	0.02323	0
YGL084C	GUP1	0.13968	0
YGL131C	SNT2	0.06156	1e-05
YGL126W	SCS3	-0.03853	1e-05
YGL125W	MET13	0.10136	1e-05
YGL124C	MON1	-0.19661	0.00062
YGL121C	GPG1	0.06289	0
YGL118C	YGL118C	0.00961	0
YGL117W	YGL117W	-0.08387	0
YGL115W	SNF4	-0.28467	4e-05
YGL114W	YGL114W	0.06245	2e-05
YGL110C	CUE3	0.19372	1e-05
YGL148W	ARO2	-0.0712	0
YGL147C	RPL9A	0.01163	0
YGL146C	RRT6	-0.0754	1e-05
YGL144C	ROG1	-0.06178	2e-05
YGL141W	HUL5	-0.12123	0
YGL140C	YGL140C	-0.04327	2e-05
YGL139W	FLC3	-0.03968	0
YGL138C	YGL138C	-0.13159	1e-05
YGL136C	MRM2	0.10745	2e-05
YGL133W	ITC1	0.02471	1e-05
YGL132W	YGL132W	0.08049	0
YGL161C	YIP5	0.00881	3e-05
YGL160W	AIM14	-0.06453	0
YGL159W	YGL159W	0.18851	1e-05
YGL158W	RCK1	0.02976	0
YGL157W	ARI1	-0.00972	1e-05
YGL156W	AMS1	-0.03673	0
YGL153W	PEX14	-0.01919	1e-05
YGL152C	YGL152C	-0.11773	0
YGL151W	NUT1	0.04031	2e-05
YGL149W	YGL149W	-0.0065	1e-05
YGL175C	SAE2	0.01207	0.00011
YGL174W	BUD13	0.03553	0
YGL173C	XRN1	-0.0949	3e-05
YGL170C	SPO74	-0.02671	7e-05
YGL168W	HUR1	-0.10469	2e-05
YGL167C	PMR1	-0.10132	1e-05
YGL166W	CUP2	0.05512	8e-05
YGL165C	YGL165C	-0.01906	0
YGL164C	YRB30	-0.01881	3e-05
YGL163C	RAD54	-0.05628	1e-05
YGL162W	SUT1	0.08977	0
YGL199C	YGL199C	-0.33169	2e-05
YGL198W	YIP4	-0.26478	2e-05
YGL197W	MDS3	0.11998	1e-05
YGL196W	DSD1	-0.02169	1e-05
YGL195W	GCN1	-0.11482	3e-05
YGL194C	HOS2	-0.07564	1e-05
YGL181W	GTS1	0.04398	1e-05
YGL180W	ATG1	-9e-05	0.00015
YGL179C	TOS3	-0.07628	4e-05
YGL177W	YGL177W	0.10914	1e-05
YGL176C	YGL176C	-0.29962	4e-05
YGL215W	CLG1	-0.17058	4e-05
YGL214W	YGL214W	-0.33662	1e-05
YGL213C	SKI8	-0.0923	5e-05
YGL212W	VAM7	-0.12688	0
YGL211W	NCS6	-0.20399	8e-05
YGL210W	YPT32	0.01488	2e-05
YGL209W	MIG2	0.07906	0
YGL208W	SIP2	0.05762	1e-05
YGL205W	POX1	0.00387	0
YGL203C	KEX1	-0.04835	0.00016
YGL202W	ARO8	-0.02782	3e-05
YGL228W	SHE10	-0.18876	0
YGL227W	VID30	0.08201	0
YGL226W	MTC3	0.04196	0.00031
YGL226C-A	OST5	-0.02531	2e-05
YGL224C	SDT1	0.1042	2e-05
YGL222C	EDC1	-0.02423	1e-05
YGL221C	NIF3	-0.02546	1e-05
YGL219C	MDM34	0.0489	0.0004
YGL217C	YGL217C	-0.00921	1e-05
YGL216W	KIP3	0.00864	2e-05
YGL243W	TAD1	0.06342	1e-05
YGL242C	YGL242C	-0.02092	1e-05
YGL241W	KAP114	0.00561	2e-05
YGL237C	HAP2	0.03905	1e-05
YGL236C	MTO1	-0.06562	1e-05
YGL235W	YGL235W	0.00384	3e-05
YGL234W	ADE5	-0.05954	1e-05
YGL232W	TAN1	-0.12313	0
YGL231C	EMC4	-0.03564	5e-05
YGL230C	YGL230C	0.03644	0
YGL229C	SAP4	-0.00407	2e-05
YGL257C	MNT2	0.06456	1e-05
YGL256W	ADH4	0.02744	1e-05
YGL254W	FZF1	0.01475	0.0022
YGL253W	HXK2	-0.30415	2e-05
YGL252C	RTG2	0.01837	2e-05
YGL251C	HFM1	-0.03022	5e-05
YGL250W	RMR1	0.01202	2e-05
YGL249W	ZIP2	-0.00901	0.00013
YGL248W	PDE1	0.11622	0.00063
YGL244W	RTF1	0.11156	1e-05
YGR008C	STF2	0.15239	0
YGR007W	ECT1	0.04976	2e-05
YGR004W	PEX31	-0.05981	0.00017
YGR003W	CUL3	-0.13389	5e-05
YGR001C	YGR001C	-0.07057	0
YGL263W	COS12	-0.04805	0
YGL262W	YGL262W	0.0413	0
YGL261C	PAU11	0.06419	0
YGL260W	YGL260W	-0.03765	0
YGL259W	YPS5	-0.03798	3e-05
YGL258W	VEL1	-0.10942	1e-05
YGR022C	YGR022C	0.17752	0
YGR021W	YGR021W	-0.10491	2e-05
YGR019W	UGA1	-0.02178	2e-05
YGR018C	YGR018C	0.02275	5e-05
YGR017W	YGR017W	0.01113	1e-05
YGR016W	YGR016W	0.066	0
YGR015C	YGR015C	-0.06497	0
YGR014W	MSB2	-0.0246	1e-05
YGR012W	YGR012W	-0.06997	2e-05
YGR011W	YGR011W	0.02585	2e-05
YGR010W	NMA2	0.07858	0
YGR037C	ACB1	-0.13929	0.00013
YGR035C	YGR035C	-0.00779	2e-05
YGR034W	RPL26B	0.14621	0
YGR033C	TIM21	0.1105	0
YGR032W	GSC2	0.10538	0
YGR031W	IMO32	0.07462	2e-05
YGR028W	MSP1	0.02506	1e-05
YGR027C	RPS25A	-0.25013	2e-05
YGR026W	YGR026W	0.10673	9e-05
YGR025W	YGR025W	0.07765	1e-05
YGR023W	MTL1	0.0434	2e-05
YGR051C	YGR051C	-0.16416	0
YGR050C	YGR050C	0.03616	0
YGR049W	SCM4	-0.06187	0
YGR045C	YGR045C	0.05811	1e-05
YGR044C	RME1	-0.0569	2e-05
YGR043C	NQM1	-0.03616	4e-05
YGR042W	YGR042W	-0.03505	8e-05
YGR041W	BUD9	-0.07033	0
YGR040W	KSS1	0.07667	7e-05
YGR039W	YGR039W	-0.02727	0
YGR038W	ORM1	-0.06635	0.00016
YGR077C	PEX8	0.0662	1e-05
YGR072W	UPF3	-0.03776	2e-05
YGR071C	ENV11	0.03849	0
YGR070W	ROM1	0.10694	0
YGR069W	YGR069W	-0.06825	0
YGR066C	YGR066C	-0.01402	2e-05
YGR059W	SPR3	0.03257	2e-05
YGR058W	PEF1	0.04371	2e-05
YGR054W	YGR054W	0.00609	2e-05
YGR053C	YGR053C	0.02733	9e-05
YGR052W	FMP48	0.03378	0
YGR092W	DBF2	0.05143	0.00016
YGR089W	NNF2	0.0842	0
YGR088W	CTT1	0.06974	2e-05
YGR087C	PDC6	0.03175	1e-05
YGR086C	PIL1	0.12341	1e-05
YGR085C	RPL11B	-0.16907	1e-05
YGR084C	MRP13	-0.02296	0
YGR081C	SLX9	0.05513	1e-05
YGR080W	TWF1	0.01625	0
YGR079W	YGR079W	0.04405	2e-05
YGR078C	PAC10	-0.00644	2e-05
YGR110W	CLD1	0.17118	1e-05
YGR109C	CLB6	-0.1228	0
YGR108W	CLB1	0.10823	0
YGR107W	YGR107W	0.12989	1e-05
YGR106C	VOA1	0.12802	0
YGR105W	VMA21	-0.058	0
YGR100W	MDR1	0.03913	0
YGR097W	ASK10	-0.03683	0
YGR096W	TPC1	-0.04108	1e-05
YGR093W	YGR093W	0.12872	0
YGR130C	YGR130C	0.01698	6e-05
YGR129W	SYF2	0.07909	0
YGR127W	YGR127W	0.08529	0
YGR126W	YGR126W	-0.08113	1e-05
YGR124W	ASN2	-0.04631	0
YGR123C	PPT1	-0.00484	1e-05
YGR121C	MEP1	-0.02123	1e-05
YGR118W	RPS23A	-0.0231	4e-05
YGR117C	YGR117C	-0.00648	1e-05
YGR111W	YGR111W	0.0164	0
YGR142W	BTN2	0.05152	1e-05
YGR141W	VPS62	0.03857	1e-05
YGR139W	YGR139W	-0.02587	3e-05
YGR138C	TPO2	-0.079	2e-05
YGR137W	YGR137W	-0.00405	0
YGR136W	LSB1	-0.05101	0
YGR135W	PRE9	-0.14006	2e-05
YGR134W	CAF130	0.1178	0
YGR133W	PEX4	-0.07769	0.00016
YGR132C	PHB1	-0.10057	0.0001
YGR131W	FHN1	0.02271	1e-05
YGR161C	RTS3	-0.14596	0
YGR157W	CHO2	-0.21706	1e-05
YGR154C	GTO1	0.01959	3e-05
YGR153W	YGR153W	-0.06813	0
YGR152C	RSR1	0.04251	7e-05
YGR151C	YGR151C	0.18632	0
YGR149W	YGR149W	-0.0536	2e-05
YGR148C	RPL24B	-0.13797	9e-05
YGR146C	ECL1	-0.00739	1e-05
YGR144W	THI4	0.04396	2e-05
YGR143W	SKN1	-0.15631	1e-05
YOR202W	HIS3	0.02855	0
YGR178C	PBP1	-0.16394	1e-05
YGR177C	ATF2	-0.06936	1e-05
YGR176W	YGR176W	-0.02635	0
YGR174C	CBP4	0.07933	4e-05
YGR173W	RBG2	0.07804	0
YGR170W	PSD2	0.06174	1e-05
YGR169C	PUS6	0.07949	3e-05
YGR166W	TRS65	-0.01476	3e-05
YGR164W	YGR164W	0.10873	1e-05
YGR163W	GTR2	-0.67115	0.0002
YGR196C	FYV8	-0.09128	1e-05
YGR194C	XKS1	0.02652	1e-05
YGR193C	PDX1	-0.01645	0
YGR192C	TDH3	0.17109	3e-05
YGR189C	CRH1	-0.03413	2e-05
YGR188C	BUB1	0.10322	2e-05
YGR187C	HGH1	0.01976	1e-05
YGR184C	UBR1	0.18407	0.00019
YGR183C	QCR9	0.08476	0
YGR182C	YGR182C	-0.01208	0
YGR181W	TIM13	0.00553	0
YGR209C	TRX2	0.05894	2e-05
YGR208W	SER2	-0.59241	9e-05
YGR207C	CIR1	0.0285	0
YGR206W	MVB12	-0.12505	1e-05
YGR205W	TDA10	0.05464	0
YGR203W	YCH1	0.04619	8e-05
YGR202C	PCT1	-0.00603	0.00012
YGR201C	YGR201C	-0.029	0
YGR200C	ELP2	-0.0484	0
YGR199W	PMT6	-0.02702	3e-05
YGR197C	SNG1	0.06058	1e-05
YGR227W	DIE2	0.07384	0.00012
YGR226C	YGR226C	-0.07308	0
YGR225W	AMA1	-0.0149	0
YGR224W	AZR1	-0.05983	2e-05
YGR223C	HSV2	0.01469	1e-05
YGR221C	TOS2	-0.12617	2e-05
YGR217W	CCH1	-0.08475	7e-05
YGR214W	RPS0A	-0.09309	0
YGR213C	RTA1	-0.02583	2e-05
YGR212W	SLI1	-0.11877	4e-05
YGR210C	YGR210C	0.04472	7e-05
YGR238C	KEL2	0.01728	2e-05
YGR237C	YGR237C	0.08732	0
YGR236C	SPG1	-0.03116	1e-05
YGR235C	MOS2	-0.03558	9e-05
YGR234W	YHB1	0.0026	3e-05
YGR233C	PHO81	-0.00217	7e-05
YGR231C	PHB2	0.01065	2e-05
YGR232W	NAS6	-0.07542	0.0001
YGR230W	BNS1	-0.01534	4e-05
YGR229C	SMI1	-0.32017	0.0002
YGR228W	YGR228W	-0.15922	1e-05
YGR259C	YGR259C	0.03311	3e-05
YGR256W	GND2	-0.01469	0
YGR250C	YGR250C	0.06562	2e-05
YGR249W	MGA1	0.00826	0
YGR248W	SOL4	-0.01092	5e-05
YGR247W	CPD1	0.02145	2e-05
YGR244C	LSC2	-0.04614	2e-05
YGR243W	FMP43	-0.00541	6e-05
YGR242W	YGR242W	0.00508	5e-05
YGR241C	YAP1802	0.08582	1e-05
YGR239C	PEX21	0.0264	0
YGR282C	BGL2	-0.09372	0
YGR281W	YOR1	0.10215	0
YGR279C	SCW4	0.05443	4e-05
YGR275W	RTT102	0.00867	0
YGR270W	YTA7	0.04055	1e-05
YGR269W	YGR269W	0.00351	0
YGR268C	HUA1	0.08645	1e-05
YGR266W	YGR266W	0.06485	7e-05
YGR263C	SAY1	0.03156	0
YGR261C	APL6	-0.22574	0.00052
YGR260W	TNA1	-0.24165	8e-05
YHL006C	SHU1	-0.07659	5e-05
YHL002W	HSE1	0.11117	1e-05
YGR290W	YGR290W	0.04513	2e-05
YGR288W	MAL13	-0.00532	2e-05
YGR287C	IMA1	-0.03165	1e-05
YGR286C	BIO2	-0.04158	2e-05
YGR284C	ERV29	-0.09261	0.00022
YGR283C	YGR283C	-0.11976	2e-05
YHL020C	OPI1	0.04557	0
YHL019C	APM2	-0.05833	0
YHL017W	YHL017W	0.03909	1e-05
YHL016C	DUR3	0.09614	0
YHL014C	YLF2	-0.05425	0
YHL013C	OTU2	0.00848	1e-05
YHL012W	YHL012W	-0.05004	2e-05
YHL010C	ETP1	-0.10157	0
YHL009C	YAP3	-0.01762	1e-05
YHL008C	YHL008C	-0.19563	1e-05
YHL031C	GOS1	-0.04222	9e-05
YHL029C	OCA5	0.00646	0
YHL028W	WSC4	-0.0575	4e-05
YHL026C	YHL026C	-0.04522	1e-05
YHL025W	SNF6	-0.14425	2e-05
YHL024W	RIM4	-0.1225	2e-05
YHL023C	NPR3	-0.0218	1e-05
YHL022C	SPO11	0.14686	1e-05
YHL021C	AIM17	0.15489	0.00013
YHL043W	ECM34	0.03262	1e-05
YHL042W	YHL042W	0.05965	1e-05
YHL041W	YHL041W	0.05191	0
YHL040C	ARN1	0.02178	0
YHL039W	EFM1	0.11857	0
YHL037C	YHL037C	0.06543	2e-05
YHL036W	MUP3	-0.06082	1e-05
YHL035C	VMR1	-0.12766	0.00019
YHL034C	SBP1	0.16184	6e-05
YHL033C	RPL8A	-0.268	0
YHL032C	GUT1	-0.02425	4e-05
YHR012W	VPS29	-0.23839	0
YHR009C	TDA3	0.07483	1e-05
YHR006W	STP2	-0.08459	0
YHR004C	NEM1	0.10285	1e-05
YHR003C	YHR003C	-0.04512	1e-05
YHR001W-A	QCR10	-0.04382	2e-05
YHL047C	ARN2	0.01739	1e-05
YHL046C	PAU13	-0.01485	1e-05
YHL045W	YHL045W	0.03215	1e-05
YHL044W	YHL044W	-0.04022	0
YHR029C	YHI9	-0.02213	0
YHR028C	DAP2	0.00517	0
YHR022C	YHR022C	-0.02626	7e-05
YHR021W-A	ECM12	0.08195	4e-05
YHR021C	RPS27B	0.06231	0
YHR017W	YSC83	-0.02474	1e-05
YHR016C	YSC84	0.01604	1e-05
YHR015W	MIP6	0.0181	0.00014
YHR014W	SPO13	0.00533	1e-05
YHR044C	DOG1	-0.08221	0
YHR043C	DOG2	-0.03532	2e-05
YHR041C	SRB2	0.00907	6e-05
YHR039C	MSC7	0.06427	2e-05
YHR037W	PUT2	0.01161	0
YHR035W	YHR035W	0.05825	0
YHR034C	PIH1	-0.08047	0.00028
YHR033W	YHR033W	-0.24794	0.00019
YHR032W	ERC1	-0.00864	0.0001
YHR031C	RRM3	-0.26039	1e-05
YHR030C	SLT2	-1.22447	0.00167
YHR066W	SSF1	-0.22364	8e-05
YHR061C	GIC1	-0.0695	1e-05
YHR059W	FYV4	0.04022	7e-05
YHR057C	CPR2	0.07097	5e-05
YHR050W	SMF2	-0.13659	1e-05
YHR049W	FSH1	0.03116	1e-05
YHR049C-A	YHR049C-A	0.12028	7e-05
YHR048W	YHK8	0.1843	1e-05
YHR047C	AAP1	0.0942	0
YHR046C	INM1	0.07239	3e-05
YHR045W	YHR045W	-0.11974	6e-05
YHR082C	KSP1	-0.11626	0.00011
YHR081W	LRP1	-0.08498	0.00013
YHR080C	YHR080C	0.00695	0.00014
YHR079C-B	YHR079C-B	0.09088	1e-05
YHR079C	IRE1	-0.01207	1e-05
YHR078W	YHR078W	-0.13211	8e-05
YHR077C	NMD2	0.02816	5e-05
YHR076W	PTC7	-0.02708	1e-05
YHR075C	PPE1	0.11829	1e-05
YHR073W	OSH3	-0.00867	1e-05
YHR067W	HTD2	0.22353	1e-05
YHR105W	YPT35	0.10878	3e-05
YHR104W	GRE3	0.01804	0.00015
YHR103W	SBE22	0.0192	1e-05
YHR097C	YHR097C	-0.00707	0
YHR096C	HXT5	0.10798	1e-05
YHR095W	YHR095W	0.04725	0
YHR094C	HXT1	0.00799	4e-05
YHR093W	YHR093W	-0.08756	1e-05
YHR092C	HXT4	-0.06527	0.00019
YHR087W	RTC3	0.02335	2e-05
YHR086W	NAM8	-0.04061	2e-05
YHR117W	TOM71	0.13161	1e-05
YHR116W	COX23	0.13066	9e-05
YHR114W	BZZ1	0.0079	0
YHR113W	APE4	-0.0427	2e-05
YHR112C	YHR112C	-0.0381	2e-05
YHR111W	UBA4	-0.12803	4e-05
YHR110W	ERP5	-0.02427	1e-05
YHR109W	CTM1	0.0627	9e-05
YHR108W	GGA2	-0.00353	6e-05
YHR106W	TRR2	-0.01384	0.00014
YHR132W-A	IGO2	0.06471	0
YHR132C	ECM14	-0.00193	1e-05
YHR131C	YHR131C	0.08708	1e-05
YHR130C	YHR130C	-0.06056	0
YHR129C	ARP1	-0.01983	0.00018
YHR127W	YHR127W	0.12953	1e-05
YHR126C	ANS1	-0.05291	0
YHR125W	YHR125W	0.01237	1e-05
YHR124W	NDT80	0.00016	4e-05
YHR123W	EPT1	0.02401	3e-05
YHR121W	LSM12	-0.02013	0.00018
YHR143W	DSE2	0.10059	2e-05
YHR142W	CHS7	0.08583	0
YHR140W	YHR140W	-0.05007	6e-05
YHR139C-A	YHR139C-A	0.04241	0
YHR139C	SPS100	0.00631	2e-05
YHR138C	YHR138C	0.00367	0
YHR137W	ARO9	-0.0433	1e-05
YHR136C	SPL2	-0.01766	0
YHR135C	YCK1	-0.03519	0
YHR134W	WSS1	-0.05373	0.00013
YHR133C	NSG1	0.02268	1e-05
YHR159W	TDA11	-0.11712	1e-05
YHR158C	KEL1	0.10927	5e-05
YHR157W	REC104	0.06467	2e-05
YHR156C	LIN1	0.0333	2e-05
YHR155W	YSP1	-0.015	0
YHR154W	RTT107	0.05405	8e-05
YHR153C	SPO16	0.11882	1e-05
YHR152W	SPO12	0.01407	0.00015
YHR151C	MTC6	-0.07105	2e-05
YHR150W	PEX28	0.11426	1e-05
YHR146W	CRP1	-0.02083	2e-05
YHR181W	SVP26	-0.15994	4e-05
YHR180W	YHR180W	0.08711	0
YHR179W	OYE2	-0.03128	2e-05
YHR178W	STB5	-0.44973	0.00017
YHR176W	FMO1	-0.02541	0
YHR171W	ATG7	-0.03658	0
YHR167W	THP2	-0.10146	4e-05
YHR163W	SOL3	0.05328	2e-05
YHR162W	MPC2	0.08468	1e-05
YHR161C	YAP1801	0.08705	3e-05
YHR160C	PEX18	0.01482	7e-05
YHR200W	RPN10	0.0579	0
YHR199C	AIM46	-0.00039	2e-05
YHR198C	AIM18	-0.03592	3e-05
YHR195W	NVJ1	-0.04831	0
YHR194W	MDM31	0.28626	2e-05
YHR193C	EGD2	0.14464	7e-05
YHR191C	CTF8	0.07747	0
YHR189W	PTH1	0.17532	1e-05
YHR185C	PFS1	0.0247	0
YHR184W	SSP1	-0.03164	1e-05
YHR182W	YHR182W	0.03531	0
YIL006W	YIA6	0.01637	7e-05
YIL005W	EPS1	0.03346	0
YIL002C	INP51	-0.04401	0
YIL001W	YIL001W	0.02841	4e-05
YHR210C	YHR210C	-0.11376	0
YHR209W	CRG1	-0.07911	0
YHR207C	SET5	-0.04212	3e-05
YHR206W	SKN7	0.12714	2e-05
YHR204W	MNL1	-0.06634	2e-05
YHR203C	RPS4B	0.0866	3e-05
YHR202W	YHR202W	0.00663	0.0001
YIL016W	SNL1	0.02757	3e-05
YIL015W	BAR1	-0.0714	0
YIL015C-A	YIL015C-A	-0.08857	2e-05
YIL014W	MNT3	-0.10747	1e-05
YIL013C	PDR11	0.00132	8e-05
YIL012W	YIL012W	0.22916	1e-05
YIL011W	TIR3	0.13614	3e-05
YIL010W	DOT5	-0.0073	3e-05
YIL009C-A	EST3	0.05522	0
YIL008W	URM1	-0.18788	1e-05
YIL007C	NAS2	-0.03092	0.00018
YIL034C	CAP2	0.0106	0
YIL032C	YIL032C	-0.13738	1e-05
YIL030C	SSM4	0.03149	5e-05
YIL029C	YIL029C	-0.03629	6e-05
YIL028W	YIL028W	-0.01345	2e-05
YIL027C	EMC5	0.00414	6e-05
YIL025C	YIL025C	0.0442	6e-05
YIL024C	YIL024C	0.01588	3e-05
YIL023C	YKE4	-0.05767	5e-05
YIL017C	VID28	0.07098	0
YIL045W	PIG2	0.00715	0
YIL044C	AGE2	-0.21911	5e-05
YIL043C	CBR1	-0.0158	2e-05
YIL042C	PKP1	0.05976	2e-05
YIL041W	GVP36	0.01533	3e-05
YIL039W	TED1	0.13674	6e-05
YIL037C	PRM2	0.04247	5e-05
YIL036W	CST6	0.06595	5e-05
YIL035C	CKA1	-0.30849	0.00023
YIL059C	YIL059C	0.08783	2e-05
YIL058W	YIL058W	0.05012	0
YIL057C	RGI2	-0.041	6e-05
YIL056W	VHR1	-0.02363	1e-05
YIL055C	YIL055C	-0.06665	2e-05
YIL054W	YIL054W	-0.14612	0
YIL053W	RHR2	-0.14865	0
YIL052C	RPL34B	-0.02337	4e-05
YIL050W	PCL7	0.08883	7e-05
YIL047C	SYG1	-0.09889	4e-05
YOR202W	HIS3	0.01584	0
YIL074C	SER33	-0.33194	4e-05
YIL073C	SPO22	-0.02672	1e-05
YIL072W	HOP1	0.02082	1e-05
YIL071C	PCI8	0.0299	2e-05
YIL067C	YIL067C	-0.00496	1e-05
YIL066C	RNR3	-0.06142	4e-05
YIL065C	FIS1	-0.02749	4e-05
YIL064W	SEE1	0.07354	0
YIL095W	PRK1	-0.00824	1e-05
YIL093C	RSM25	0.00495	8e-05
YIL092W	YIL092W	-0.07121	6e-05
YIL090W	ICE2	0.08684	1e-05
YIL089W	YIL089W	0.0107	0
YIL088C	AVT7	0.07177	0
YIL087C	AIM19	0.00509	0
YIL086C	YIL086C	-0.07677	2e-05
YIL084C	SDS3	0.12158	0
YIL079C	AIR1	0.08707	0.0003
YIL077C	YIL077C	-0.03525	5e-05
YIL110W	HPM1	-0.11517	1e-05
YIL108W	YIL108W	-0.13596	1e-05
YIL107C	PFK26	-0.02407	2e-05
YIL105C	SLM1	0.14704	0
YIL103W	DPH1	-0.16007	1e-05
YIL101C	XBP1	-0.12525	0.00029
YIL100W	YIL100W	-0.11934	5e-05
YIL099W	SGA1	-0.02249	0.00013
YIL098C	FMC1	-0.0526	1e-05
YIL097W	FYV10	0.05188	1e-05
YIL096C	YIL096C	0.08091	0.0001
YIL130W	ASG1	-0.01472	0
YIL124W	AYR1	-0.02054	1e-05
YIL123W	SIM1	0.00621	1e-05
YIL120W	QDR1	0.06326	0
YIL119C	RPI1	-0.00644	1e-05
YIL117C	PRM5	-0.09938	9e-05
YIL114C	POR2	-0.02955	1e-05
YIL113W	SDP1	0.04619	1e-05
YIL112W	HOS4	-0.07132	0
YIL146C	ATG32	0.04419	0
YIL145C	PAN6	0.06668	0
YIL141W	YIL141W	0.10781	0
YIL140W	AXL2	-0.1073	6e-05
YIL139C	REV7	0.09109	1e-05
YIL138C	TPM2	0.04871	0
YIL137C	TMA108	-0.12434	6e-05
YIL135C	VHS2	0.10859	1e-05
YIL134W	FLX1	-0.11532	1e-05
YIL133C	RPL16A	-0.07206	0.00021
YIL132C	CSM2	-0.39812	0.00064
YIL161W	YIL161W	0.01223	1e-05
YIL160C	POT1	0.03059	1e-05
YIL159W	BNR1	0.11547	0
YIL156W	UBP7	0.08402	0
YIL155C	GUT2	-0.10924	1e-05
YIL154C	IMP2'	-0.04638	5e-05
YIL153W	RRD1	-0.0694	6e-05
YIL152W	YIL152W	-0.0076	4e-05
YIL149C	MLP2	0.01367	2e-05
YIR002C	MPH1	-0.4354	0.00023
YIR001C	SGN1	-0.06897	1e-05
YIL173W	VTH1	-0.1427	1e-05
YIL170W	HXT12	0.0604	0
YIL168W	YIL168W	0.05393	4e-05
YIL167W	SDL1	-0.02054	2e-05
YIL166C	YIL166C	-0.00404	1e-05
YIL165C	YIL165C	-0.04236	1e-05
YIL164C	NIT1	0.1537	3e-05
YIL163C	YIL163C	0.14749	0.00014
YIL162W	SUC2	0.00651	1e-05
YIR020C	YIR020C	-0.06667	1e-05
YIR019C	FLO11	0.07102	4e-05
YIR018W	YAP5	-0.01172	1e-05
YIR017C	MET28	0.02524	2e-05
YIR016W	YIR016W	-0.03779	1e-05
YIR014W	YIR014W	0.00415	3e-05
YIR013C	GAT4	0.02102	1e-05
YIR007W	YIR007W	0.00095	2e-05
YIR005W	IST3	0.05208	3e-05
YIR003W	AIM21	-0.06902	0
YIR033W	MGA2	0.05703	2e-05
YIR032C	DAL3	-0.07007	0
YIR031C	DAL7	0.02668	0
YIR030C	DCG1	-0.1199	1e-05
YIR029W	DAL2	0.00479	2e-05
YIR028W	DAL4	0.02368	0
YIR027C	DAL1	0.03118	0
YIR025W	MND2	0.15999	0
YIR024C	YIR024C	-0.00681	9e-05
YIR023W	DAL81	-0.05532	1e-05
YIR020W-B	YIR020W-B	-0.00937	0
YJL007C	YJL007C	0.08229	0
YJL004C	SYS1	0.04615	0
YIR043C	YIR043C	0.01577	1e-05
YIR042C	YIR042C	-0.06913	0
YIR039C	YPS6	-0.0362	4e-05
YIR038C	GTT1	0.00918	1e-05
YIR037W	HYR1	0.14374	1e-05
YIR036C	IRC24	-0.01995	0
YIR035C	YIR035C	-0.04771	1e-05
YJL028W	YJL028W	0.01009	1e-05
YJL027C	YJL027C	-0.01718	1e-05
YJL024C	APS3	-0.04338	2e-05
YJL022W	YJL022W	-0.0185	0
YJL021C	YJL021C	0.03974	1e-05
YJL020C	BBC1	0.06397	2e-05
YJL017W	YJL017W	0.04233	1e-05
YJL016W	YJL016W	0.07906	1e-05
YJL013C	MAD3	0.01006	2e-05
YJL012C	VTC4	-0.05347	5e-05
YJL048C	UBX6	-0.01218	1e-05
YJL047C	RTT101	0.07497	0
YJL046W	AIM22	-0.18034	0
YJL045W	YJL045W	-0.06788	1e-05
YJL044C	GYP6	0.00802	0
YJL043W	YJL043W	0.04369	0
YJL042W	MHP1	-0.00244	2e-05
YJL038C	LOH1	0.1464	1e-05
YJL037W	IRC18	-0.04113	0
YJL036W	SNX4	0.0474	1e-05
YJL030W	MAD2	-0.01321	4e-05
YJL065C	DLS1	0.04242	0
YJL064W	YJL064W	-0.11951	0.0033
YJL062W	LAS21	0.07708	3e-05
YJL060W	BNA3	-0.02214	1e-05
YJL059W	YHC3	0.03444	1e-05
YJL058C	BIT61	0.00873	3e-05
YJL057C	IKS1	-0.42781	4e-05
YJL055W	YJL055W	-0.01332	1e-05
YJL053W	PEP8	-0.84357	7e-05
YJL051W	IRC8	-0.11131	0.00017
YJL049W	YJL049W	0.05654	7e-05
YJL084C	ALY2	-0.12157	2e-05
YJL083W	TAX4	-0.01217	1e-05
YJL078C	PRY3	-0.45502	0.00068
YJL077C	ICS3	0.06905	3e-05
YJL073W	JEM1	-0.09842	4e-05
YJL070C	YJL070C	-0.07436	4e-05
YJL068C	YJL068C	-0.0138	6e-05
YJL067W	YJL067W	0.04751	7e-05
YJL066C	MPM1	-0.03544	7e-05
YJL110C	GZF3	-0.02377	0.00017
YJL108C	PRM10	0.00245	4e-05
YJL105W	SET4	-0.00794	5e-05
YJL101C	GSH1	-0.0284	5e-05
YJL100W	LSB6	-0.12533	0
YJL099W	CHS6	0.0779	1e-05
YJL098W	SAP185	0.09478	4e-05
YJL095W	BCK1	0.11048	1e-05
YJL094C	KHA1	-0.00855	0.00021
YJL093C	TOK1	0.00928	0
YJL089W	SIP4	-0.02851	4e-05
YJL130C	URA2	0.03487	0.00012
YJL128C	PBS2	0.06371	1e-05
YJL126W	NIT2	0.08918	0
YJL124C	LSM1	-0.00066	0.00015
YJL123C	MTC1	0.11896	4e-05
YJL122W	ALB1	0.06155	5e-05
YJL121C	RPE1	0.12052	3e-05
YJL116C	NCA3	0.00367	1e-05
YJL115W	ASF1	-0.19524	0
YJL112W	MDV1	-0.01573	0.00012
YJL144W	YJL144W	0.06382	2e-05
YJL142C	YJL142C	-0.08342	0
YJL141C	YAK1	-0.02713	2e-05
YJL139C	YUR1	-0.11687	7e-05
YJL138C	TIF2	0.00494	1e-05
YJL137C	GLG2	0.0057	0
YJL136C	RPS21B	-0.01719	1e-05
YJL135W	YJL135W	0.10878	1e-05
YJL134W	LCB3	-0.00996	1e-05
YJL133W	MRS3	-0.01658	0.0001
YJL132W	YJL132W	-0.00623	1e-05
YJL155C	FBP26	0.1492	1e-05
YJL154C	VPS35	-0.04187	3e-05
YJL153C	INO1	-0.01891	3e-05
YJL152W	YJL152W	0.0341	1e-05
YJL151C	SNA3	-0.28449	2e-05
YJL150W	YJL150W	-0.00456	2e-05
YJL149W	DAS1	0.02857	0
YJL148W	RPA34	-0.06697	3e-05
YJL147C	YJL147C	-0.12441	2e-05
YJL146W	IDS2	0.04759	1e-05
YJL145W	SFH5	0.16965	0.0001
YJL169W	YJL169W	0.09463	0
YJL168C	SET2	0.00213	0
YJL165C	HAL5	-0.0944	0
YJL164C	TPK1	0.0065	0
YJL163C	YJL163C	-0.01017	4e-05
YJL162C	JJJ2	0.02978	1e-05
YJL161W	FMP33	0.00732	5e-05
YJL160C	YJL160C	0.03432	2e-05
YJL159W	HSP150	0.07521	0
YJL158C	CIS3	0.04085	1e-05
YJL186W	MNN5	0.04391	5e-05
YJL185C	ATG36	-0.04419	0
YJL183W	MNN11	0.10752	1e-05
YJL182C	YJL182C	0.19341	4e-05
YJL181W	YJL181W	0.03319	2e-05
YJL178C	ATG27	0.02633	2e-05
YJL175W	YJL175W	-0.11144	1e-05
YJL172W	CPS1	0.04756	3e-05
YJL171C	YJL171C	-0.04421	3e-05
YJL170C	ASG7	0.01303	0.00011
YJL201W	ECM25	-0.03948	4e-05
YJL199C	YJL199C	-0.29733	7e-05
YJL198W	PHO90	0.05503	2e-05
YJL197W	UBP12	-0.01955	0
YJL196C	ELO1	0.02227	2e-05
YJL193W	YJL193W	-0.15316	3e-05
YJL192C	SOP4	-0.03976	3e-05
YJL191W	RPS14B	-0.10005	0.00014
YJL188C	YJL188C	-0.01988	3e-05
YJL187C	SWE1	-0.00961	7e-05
YJL215C	YJL215C	-0.02735	6e-05
YJL214W	HXT8	0.07363	1e-05
YJL213W	YJL213W	-0.02048	1e-05
YJL212C	OPT1	0.06398	1e-05
YJL211C	YJL211C	-0.02017	2e-05
YJL210W	PEX2	0.13468	4e-05
YJL208C	NUC1	-0.01002	2e-05
YJL206C-A	YJL206C-A	-0.06961	9e-05
YJL206C	YJL206C	0.05058	3e-05
YJL204C	RCY1	-0.24769	1e-05
YJR011C	YJR011C	0.1117	1e-05
YJR010W	MET3	-0.00691	1e-05
YJR010C-A	SPC1	0.00921	0
YJR009C	TDH2	0.09182	1e-05
YJR008W	MHO1	0.07103	4e-05
YJR005W	APL1	-0.01999	0
YJR003C	YJR003C	0.01041	2e-05
YJR001W	AVT1	-0.12184	8e-05
YJL218W	YJL218W	-0.27798	0.00012
YJL217W	REE1	-0.15099	0.00017
YJL216C	IMA5	-0.13295	6e-05
YJR032W	CPR7	-0.03847	1e-05
YJR031C	GEA1	-0.12971	1e-05
YJR030C	YJR030C	-0.0691	0
YJR025C	BNA1	-0.6197	7e-05
YJR024C	MDE1	0.01374	1e-05
[truncated: 2,130 more rows]
