# Supplementary material for: Genome-wide identification of resistance genes and transcriptome regulation in yeast to accommodate ammonium toxicity
Source: BMC Genomics. 2022 Jul 15;23:514. doi: 10.1186/s12864-022-08742-y (PMC9287935; doi:10.1186/s12864-022-08742-y)
Supplement: Supplementary file 3 — Additional file 3: Table S2. GO and KEGG-enriched gene list for the 34 NH4Cl-sensitive mutants. [file 12864_2022_8742_MOESM3_ESM.xlsx]

## Sheet: GO
Table S2 GO and KEGG-enriched gene list for the 34 NH4Cl-sensitive mutants.
Gene Ontology term	Enrichment	P-value	Count	Genes annotated to the term
Gtr1-Gtr2 GTPase complex	125.9	0.00715	2	YML121W, YGR163W
response to amino acid	88	0.00383	3	YKR007W, YML121W, YGR163W
MAP kinase activity	59	0.0425	2	YHR030C, YLR113W
positive regulation of TOR signaling	44	0.01586	3	YKR007W, YGR163W, YML121W
late endosome membrane	39.3333	0.00018	4	YGR163W, YOR171C, YML121W, YKR007W
division septum assembly	29.5	0.00241	4	YHR030C, YDR245W, YPL158C, YKR042W
cytokinetic process	24.5	0.00058	5	YPL158C, YKR042W, YHR030C, YDR388W, YDR245W
regulation of autophagy	16.3333	0.00538	5	YGR163W, YML121W, YDR477W, YKR020W, YLR113W
endocytic patch	14.7	0.00167	5	YBL007C, YDR126W, YDR388W, YLR337C, YOR109W
cortical actin cytoskeleton	13.3636	0.00407	5	YLR337C, YOR109W, YDR126W, YDR388W, YBL007C
mitotic cytokinesis	12.5714	0.00226	6	YHR030C, YDR388W, YDR245W, YPL158C, YKR042W, YLR337C
cortical cytoskeleton	12.25	0.00545	5	YBL007C, YDR126W, YDR388W, YOR109W, YLR337C
late endosome	11.8	0.03205	4	YGR163W, YML121W, YOR171C, YKR007W
cytokinesis	11	0.00523	6	YDR388W, YDR245W, YHR030C, YLR337C, YPL158C, YKR042W
actin cytoskeleton	10.5	0.0093	5	YDR388W, YDR126W, YBL007C, YLR337C, YOR109W
endosomal part	9.77778	0.00254	6	YML121W, YOR171C, YGR163W, YBL007C, YKR020W, YKR007W
cell cortex part	9.03846	0.00018	8	YOR171C, YDR126W, YDR388W, YBL007C, YOR109W, YPL158C, YLR337C, YDR477W
cytoplasmic vesicle part	6.51852	0.02831	6	YML121W, YOR171C, YGR163W, YBL007C, YKR020W, YKR007W
autophagy	6.35135	0.01044	8	YKR020W, YGR163W, YKR042W, YHR030C, YKR007W, YDR477W, YML121W, YLR113W
process utilizing autophagic mechanism	6.02564	0.01368	8	YLR113W, YDR477W, YML121W, YHR030C, YKR007W, YKR042W, YGR163W, YKR020W
cytoskeleton	5.42105	0.0262	7	YPL158C, YOR109W, YLR337C, YDR477W, YBL007C, YDR126W, YDR388W
cellular protein localization	3.77982	0.002	14	YPL158C, YNL229C, YOL003C, YML121W, YKR020W, YGR163W, YPR024W, YDR126W, YKR007W, YHR030C, YDR388W, YCL010C, YMR304W, YOR070C
protein transport	3.49505	0.02884	12	YNL229C, YOR109W, YOL003C, YML121W, YHR030C, YKR007W, YMR304W, YOR070C, YKR020W, YPR024W, YGR163W, YDR126W
macromolecule localization	2.86364	0.02382	15	YPR024W, YDR126W, YGR163W, YKR020W, YDR388W, YCL010C, YMR304W, YOR070C, YKR007W, YHR030C, YPL158C, YNL229C, YML121W, YOL003C, YOR109W

## Sheet: KEGG
KEGG ID	Term	P-value	Count	Genes annotated to the term
sce04139	Mitophagy - yeast - Saccharomyces cerevisiae (budding yeast)	0.00142328	3	YLR113W,YPR024W,YHR030C
sce01100	Metabolic pathways	0.0145843	9	YOR184W ,YOR109W, YML008C, YMR202W, YDR245W, YNL229C, YOR171C, YGR208W, YBR126C
sce00680	Methane metabolism	0.00932689	2	YOR184W,YGR208W
sce00100	Steroid biosynthesis	0.004346	2	YML008C,YMR202W
