# Supplementary material for: Genome-wide identification of resistance genes and transcriptome regulation in yeast to accommodate ammonium toxicity
Source: BMC Genomics. 2022 Jul 15;23:514. doi: 10.1186/s12864-022-08742-y (PMC9287935; doi:10.1186/s12864-022-08742-y)
Supplement: Supplementary file 5 — Additional file 5: Table S3. Transcriptome sequencing data under 800 mM vs. 0 mM NH4Cl treatment. [file 12864_2022_8742_MOESM5_ESM.xlsx]

## Sheet: key
Table S3 Transcriptome sequencing data under 800 mM vs. 0 mM NH4Cl treatment
gene id｜gene identification symbol
gene name｜standard name
transcript id｜transcript identification symbol
GO｜Gene Ontology
KEGG｜Kyoto Encyclopedia of Genes and Genomes
KO ENTRY｜KEGG orthology
EC｜enzyme commission
Description｜Description of transcripts or genes
trans type｜Gene corresponds to the type of transcript, NA means no information
FRKM｜fragments per kilobase million, a measure of gene expression in different samples
fc｜fold change
log2(fc)｜log2 of fold change
pval｜probability value
qval｜q-values are the name given to the adjusted probability value found using an optimised FDR approach
regulation｜Compared with the control group, the gene expression level is up-regulated or down-regulated
significant｜|log2fc|>=0.585 and qval<0.05 as the standard, the differentially expressed genes screened out

## Sheet: gene differential expression
The gene differential expression under 0 mM or 800 mM NH4Cl treatment.
gene_id	gene_name	transcript_id	GO	KEGG	KO_ENTRY	EC	Description	trans_type	FPKM.NH4Cl_1	FPKM.NH4Cl_2	FPKM.NH4Cl_3	FPKM.NH4Cl_4	FPKM.control_1	FPKM.control_2	FPKM.control_3	FPKM.control_4	fc	log2(fc)	pval	qval	regulation	significant
MSTRG.857	GPD1	NM_001180081.1	GO:0004367(glycerol-3-phosphate dehydrogenase [NAD+] activity);GO:0005634(nucleus);GO:0005737(cytoplasm);GO:0005739(mitochondrion);GO:0005777(peroxisome);GO:0005829(cytosol);GO:0005975(carbohydrate metabolic process);GO:0006072(glycerol-3-phosphate metabolic process);GO:0006116(NADH oxidation);GO:0006973(intracellular accumulation of glycerol);GO:0009331(glycerol-3-phosphate dehydrogenase complex…	00564(Glycerophospholipid metabolism);04011(MAPK signaling pathway - yeast)	K00006	EC:1.1.1.8	glycerol-3-phosphate dehydrogenase (NAD(+)) GPD1	NA	1548.24	1593.14	1535.04	1555.05	467.36	485.679	470.717	469.383	3.29161	1.71879	0	0	up	yes
MSTRG.1956	HSP12	NM_001179952.1	GO:0005634(nucleus);GO:0005737(cytoplasm);GO:0005768(endosome);GO:0005829(cytosol);GO:0005886(plasma membrane);GO:0006950(response to stress);GO:0007009(plasma membrane organization);GO:0007155(cell adhesion);GO:0008289(lipid binding);GO:0034599(cellular response to oxidative stress);GO:0034605(cellular response to heat);GO:0071470(cellular response to osmotic stress)	NA	NA	NA		NA	427.248	523.273	591.927	537.212	70.1503	72.7624	68.916	71.9217	7.32918	2.87365	0	0	up	yes
MSTRG.1766	GPP2	NM_001178953.3	GO:0000121(glycerol-1-phosphatase activity);GO:0005634(nucleus);GO:0005737(cytoplasm);GO:0006114(glycerol biosynthetic process);GO:0006970(response to osmotic stress);GO:0008152(metabolic process);GO:0016787(hydrolase activity);GO:0044262(cellular carbohydrate metabolic process);GO:0046872(metal ion binding)	00561(Glycerolipid metabolism)	K06117	EC:3.1.3.21	glycerol-1-phosphatase HOR2	NA	594.496	702.346	715.531	668.671	147.913	142.119	135.226	153.615	4.63149	2.21148	0	0	up	yes
MSTRG.2711	HXT1	NM_001179224.1	GO:0005215(transporter activity);GO:0005351(sugar:proton symporter activity);GO:0005353(fructose transmembrane transporter activity);GO:0005354(galactose transmembrane transporter activity);GO:0005355(glucose transmembrane transporter activity);GO:0005886(plasma membrane);GO:0005887(integral component of plasma membrane);GO:0006810(transport);GO:0008643(carbohydrate transport);GO:0015146(pentose …	04113(Meiosis - yeast)	K08139	NA	hexose transporter HXT1	NA	2004.97	1907.63	1840.58	1729.88	90.6888	87.2611	102.459	83.4048	20.5683	4.36235	0	0	up	yes
MSTRG.4863	FRE4	NM_001183237.1	GO:0000293(ferric-chelate reductase activity);GO:0005886(plasma membrane);GO:0006811(ion transport);GO:0006826(iron ion transport);GO:0006879(cellular iron ion homeostasis);GO:0008823(cupric reductase activity);GO:0015677(copper ion import);GO:0015891(siderophore transport);GO:0016020(membrane);GO:0016021(integral component of membrane);GO:0016491(oxidoreductase activity);GO:0046872(metal ion bin…	NA	NA	NA		NA	88.35	105.233	87.0362	89.9785	14.6285	12.2099	14.3285	14.5824	6.64756	2.73283	0	0	up	yes
MSTRG.2512	MPC3	NM_001181372.1	GO:0005739(mitochondrion);GO:0005743(mitochondrial inner membrane);GO:0006810(transport);GO:0006850(mitochondrial pyruvate transport);GO:0016020(membrane);GO:0016021(integral component of membrane);GO:0031966(mitochondrial membrane);GO:0050833(pyruvate transmembrane transporter activity);GO:1902361(mitochondrial pyruvate transmembrane transport)	NA	NA	NA		NA	114.837	144.113	124.392	129.569	9.12019	9.01891	7.35158	8.90591	14.9117	3.89837	0	0	up	yes
MSTRG.4324	ALD3	NM_001182673.1	GO:0004029(aldehyde dehydrogenase (NAD) activity);GO:0005737(cytoplasm);GO:0006598(polyamine catabolic process);GO:0008152(metabolic process);GO:0008802(betaine-aldehyde dehydrogenase activity);GO:0015940(pantothenate biosynthetic process);GO:0016491(oxidoreductase activity);GO:0016620(oxidoreductase activity, acting on the aldehyde or oxo group of donors, NAD or NADP as acceptor);GO:0019483(beta…	00010(Glycolysis / Gluconeogenesis);00340(Histidine metabolism);00350(Tyrosine metabolism);00360(Phenylalanine metabolism);00410(beta-Alanine metabolism)	K00129	EC:1.2.1.5	aldehyde dehydrogenase (NAD(+)) ALD3	NA	180.497	144.942	149.331	157.54	17.2265	17.3778	12.9629	15.876	9.96654	3.31709	0	0	up	yes
MSTRG.2646	YHR033W	NM_001179163.1	GO:0000166(nucleotide binding);GO:0003674(molecular_function);GO:0003723(RNA binding);GO:0004349(glutamate 5-kinase activity);GO:0005524(ATP binding);GO:0005737(cytoplasm);GO:0006561(proline biosynthetic process);GO:0008150(biological_process);GO:0008652(cellular amino acid biosynthetic process);GO:0016301(kinase activity);GO:0016310(phosphorylation);GO:0016740(transferase activity)	01230(Biosynthesis of amino acids);00330(Arginine and proline metabolism);00332(Carbapenem biosynthesis)	K00931	EC:2.7.2.11	putative glutamate 5-kinase	NA	62.8986	60.5904	65.7393	68.1638	9.9789	8.29337	9.09352	9.84883	6.91643	2.79003	3e-305	2e-302	up	yes
MSTRG.4275	ADE17	NM_001182621.1	GO:0003824(catalytic activity);GO:0003937(IMP cyclohydrolase activity);GO:0004643(phosphoribosylaminoimidazolecarboxamide formyltransferase activity);GO:0005829(cytosol);GO:0005886(plasma membrane);GO:0006164(purine nucleotide biosynthetic process);GO:0006189('de novo' IMP biosynthetic process);GO:0008152(metabolic process);GO:0016740(transferase activity);GO:0016787(hydrolase activity)	00230(Purine metabolism);00670(One carbon pool by folate)	K00602	EC:2.1.2.3 3.5.4.10	bifunctional phosphoribosylaminoimidazolecarboxamide formyltransferase/IMP cyclohydrolase ADE17	NA	82.6189	64.2163	60.6793	65.7605	582.587	579.289	596.119	592.182	0.116278	-3.10434	1e-300	8e-298	down	yes
MSTRG.3713	ADE13	NM_001182248.1	GO:0003824(catalytic activity);GO:0004018(N6-(1,2-dicarboxyethyl)AMP AMP-lyase (fumarate-forming) activity);GO:0005575(cellular_component);GO:0006164(purine nucleotide biosynthetic process);GO:0006189('de novo' IMP biosynthetic process);GO:0009152(purine ribonucleotide biosynthetic process);GO:0016829(lyase activity);GO:0044208('de novo' AMP biosynthetic process);GO:0051262(protein tetramerizatio…	00230(Purine metabolism);00250(Alanine, aspartate and glutamate metabolism)	K01756	EC:4.3.2.2	adenylosuccinase ADE13	NA	149.854	139.972	139.004	143.942	548.396	549.919	558.005	533.504	0.261561	-1.93478	9e-297	5.66314e-294	down	yes
MSTRG.74	ADE1	NM_001178216.1	GO:0000166(nucleotide binding);GO:0004638(phosphoribosylaminoimidazole carboxylase activity);GO:0004639(phosphoribosylaminoimidazolesuccinocarboxamide synthase activity);GO:0005524(ATP binding);GO:0005634(nucleus);GO:0005737(cytoplasm);GO:0006164(purine nucleotide biosynthetic process);GO:0006189('de novo' IMP biosynthetic process);GO:0016874(ligase activity);GO:0046084(adenine biosynthetic proce…	00230(Purine metabolism)	K01923	EC:6.3.2.6	phosphoribosylaminoimidazolesuccinocarboxamide synthase	NA	86.1391	75.3501	76.6322	75.3101	473.782	434.338	502.758	516.995	0.162579	-2.62079	9.61059e-292	5.25961e-289	down	yes
MSTRG.2712	HXT5	NM_001179226.1	GO:0005215(transporter activity);GO:0005351(sugar:proton symporter activity);GO:0005353(fructose transmembrane transporter activity);GO:0005355(glucose transmembrane transporter activity);GO:0005886(plasma membrane);GO:0005887(integral component of plasma membrane);GO:0006810(transport);GO:0008643(carbohydrate transport);GO:0008645(hexose transport);GO:0015578(mannose transmembrane transporter ac…	04113(Meiosis - yeast)	K08139	NA	hexose transporter HXT5	NA	77.6565	65.0652	62.8277	68.9517	8.78517	9.51087	10.0179	10.1478	7.13699	2.83532	3.95097e-285	1.98207e-282	up	yes
MSTRG.2704	RTC3	NM_001179217.1	GO:0003674(molecular_function);GO:0005634(nucleus);GO:0005737(cytoplasm);GO:0006364(rRNA processing);GO:0016070(RNA metabolic process);GO:0042254(ribosome biogenesis)	NA	NA	NA		NA	1015.97	1068.99	1147.57	1146.87	290.347	279.321	263.309	313.856	3.81868	1.93307	4.56739e-283	2.11505e-280	up	yes
MSTRG.2664	FSH1	NM_001179179.1	GO:0003674(molecular_function);GO:0005634(nucleus);GO:0005737(cytoplasm);GO:0008150(biological_process);GO:0016787(hydrolase activity);GO:0052689(carboxylic ester hydrolase activity)	00790(Folate biosynthesis);00670(One carbon pool by folate)	K00287	EC:1.5.1.3	hypothetical protein	NA	601.122	636.228	612.144	628.222	225.166	201.649	213.745	212.679	2.9039	1.53799	1.45418e-273	6.25299e-271	up	yes
MSTRG.4902	RIB4	NM_001183397.1	GO:0000906(6,7-dimethyl-8-ribityllumazine synthase activity);GO:0005634(nucleus);GO:0005737(cytoplasm);GO:0005739(mitochondrion);GO:0005758(mitochondrial intermembrane space);GO:0009231(riboflavin biosynthetic process);GO:0009349(riboflavin synthase complex);GO:0016740(transferase activity)	00740(Riboflavin metabolism)	K00794	EC:2.5.1.78	lumazine synthase RIB4	NA	2415.83	2351.55	2302.83	2135.26	760.774	767.589	751.102	732.787	3.05601	1.61165	5.24879e-269	2.10651e-266	up	yes
MSTRG.545	CIT2	NM_001178718.1	GO:0004108(citrate (Si)-synthase activity);GO:0005737(cytoplasm);GO:0005739(mitochondrion);GO:0005777(peroxisome);GO:0006097(glyoxylate cycle);GO:0006099(tricarboxylic acid cycle);GO:0006101(citrate metabolic process);GO:0006537(glutamate biosynthetic process);GO:0016740(transferase activity);GO:0046912(transferase activity, transferring acyl groups, acyl groups converted into alkyl on transfer)	01200(Carbon metabolism);01210(2-Oxocarboxylic acid metabolism);01230(Biosynthesis of amino acids);00020(Citrate cycle (TCA cycle));00630(Glyoxylate and dicarboxylate metabolism)	K01647	EC:2.3.3.1	citrate (Si)-synthase CIT2	NA	180.914	231.916	211.666	221.149	47.1151	47.9631	49.6596	47.7681	4.39283	2.13515	5.12529e-265	1.92839e-262	up	yes
MSTRG.155	FUI1	NM_001178282.1	GO:0000324(fungal-type vacuole);GO:0005215(transporter activity);GO:0005886(plasma membrane);GO:0006810(transport);GO:0015205(nucleobase transmembrane transporter activity);GO:0015213(uridine transmembrane transporter activity);GO:0015851(nucleobase transport);GO:0015862(uridine transport);GO:0016020(membrane);GO:0016021(integral component of membrane);GO:0055085(transmembrane transport);GO:00719…	NA	NA	NA		NA	19.727	18.8527	18.1165	18.1399	91.2815	85.4069	92.2277	89.0077	0.209084	-2.25785	1.10956e-256	3.92914e-254	down	yes
MSTRG.529	HIS4	NM_001178675.1	GO:0000105(histidine biosynthetic process);GO:0000166(nucleotide binding);GO:0003824(catalytic activity);GO:0004399(histidinol dehydrogenase activity);GO:0004635(phosphoribosyl-AMP cyclohydrolase activity);GO:0004636(phosphoribosyl-ATP diphosphatase activity);GO:0005524(ATP binding);GO:0005737(cytoplasm);GO:0008152(metabolic process);GO:0008270(zinc ion binding);GO:0008652(cellular amino acid bio…	01230(Biosynthesis of amino acids);00340(Histidine metabolism)	K14152	EC:3.6.1.31 3.5.4.19 1.1.1.23	trifunctional histidinol dehydrogenase/phosphoribosyl-AMP cyclohydrolase/phosphoribosyl-ATP diphosphatase	NA	136.375	136.732	141.361	135.455	374.999	373.386	378.631	389.243	0.362684	-1.46322	4.81518e-256	1.61041e-253	down	yes
MSTRG.250	YRO2	NM_001178402.1;MSTRG.250.1	GO:0003674(molecular_function);GO:0005216(ion channel activity);GO:0005739(mitochondrion);GO:0005783(endoplasmic reticulum);GO:0005886(plasma membrane);GO:0005933(cellular bud);GO:0006811(ion transport);GO:0008150(biological_process);GO:0016020(membrane);GO:0016021(integral component of membrane)	NA	NA	NA		NA	333.028	338.967	344.078	354.69	134.915	138.175	126.178	130.528	2.58734	1.37147	1.37606e-255	4.35994e-253	up	yes
MSTRG.1625	DLD3	NM_001178886.1	GO:0003824(catalytic activity);GO:0004458(D-lactate dehydrogenase (cytochrome) activity);GO:0005737(cytoplasm);GO:0016491(oxidoreductase activity);GO:0016614(oxidoreductase activity, acting on CH-OH group of donors);GO:0019249(lactate biosynthetic process);GO:0030447(filamentous growth);GO:0050660(flavin adenine dinucleotide binding);GO:0055114(oxidation-reduction process);GO:0071949(FAD binding)	00620(Pyruvate metabolism)	K00102	EC:1.1.2.4	Dld3p	NA	395.568	415.721	419.167	412.052	188.837	182.489	186.853	193.818	2.18419	1.1271	1.73327e-242	5.21715e-240	up	yes
MSTRG.3308	CWP1	NM_001179662.1	GO:0000324(fungal-type vacuole);GO:0005199(structural constituent of cell wall);GO:0005576(extracellular region);GO:0005618(cell wall);GO:0005628(prospore membrane);GO:0009277(fungal-type cell wall);GO:0016020(membrane);GO:0031225(anchored component of membrane);GO:0031505(fungal-type cell wall organization);GO:0032120(ascospore-type prospore membrane assembly);GO:0071597(cellular birth scar)	NA	NA	NA		NA	773.143	658.603	667.646	684.986	169.628	190.134	166.411	177.797	3.95526	1.98377	9.16322e-240	2.62679e-237	up	yes
MSTRG.5161	ADE2	NM_001183547.3	GO:0000166(nucleotide binding);GO:0003824(catalytic activity);GO:0004638(phosphoribosylaminoimidazole carboxylase activity);GO:0004639(phosphoribosylaminoimidazolesuccinocarboxamide synthase activity);GO:0005524(ATP binding);GO:0005737(cytoplasm);GO:0006144(purine nucleobase metabolic process);GO:0006164(purine nucleotide biosynthetic process);GO:0006189('de novo' IMP biosynthetic process);GO:001…	00230(Purine metabolism)	K11808	EC:4.1.1.21	phosphoribosylaminoimidazole carboxylase ADE2	NA	50.7734	54.3688	55.5962	59.4086	208.377	208.346	215.788	232.392	0.254534	-1.97407	3.44766e-231	9.43405e-229	down	yes
MSTRG.2917	YJL133C-A	NM_001184636.1	GO:0003674(molecular_function);GO:0005739(mitochondrion);GO:0005741(mitochondrial outer membrane);GO:0008150(biological_process);GO:0016020(membrane);GO:0016021(integral component of membrane)	NA	NA	NA		NA	416.531	440.284	429.668	446.39	61.8631	84.2497	63.3988	71.9274	6.15719	2.62227	6.73482e-217	1.76277e-214	up	yes
MSTRG.2390	NQM1	NM_001181172.1	GO:0001300(chronological cell aging);GO:0003824(catalytic activity);GO:0004801(sedoheptulose-7-phosphate:D-glyceraldehyde-3-phosphate glyceronetransferase activity);GO:0005634(nucleus);GO:0005737(cytoplasm);GO:0005975(carbohydrate metabolic process);GO:0006098(pentose-phosphate shunt);GO:0016740(transferase activity);GO:0034599(cellular response to oxidative stress)	01200(Carbon metabolism);01230(Biosynthesis of amino acids);00030(Pentose phosphate pathway)	K00616	EC:2.2.1.2	sedoheptulose-7-phosphate:D-glyceraldehyde-3-phosphate transaldolase NQM1	NA	42.7476	47.7103	43.5248	44.6156	6.3229	7.28051	7.2658	7.39063	6.31986	2.65989	5.21845e-215	1.30896e-212	up	yes
MSTRG.2940	YJL107C;PRM10	NM_001181540.1;NM_001181541.1	GO:0003674(molecular_function);GO:0005575(cellular_component);GO:0008150(biological_process);GO:0005783(endoplasmic reticulum);GO:0016020(membrane);GO:0016021(integral component of membrane)	NA	NA	NA		NA	45.1753	46.0775	41.4443	43.1403	9.76481	10.3758	9.9703	11.6117	4.21443	2.07534	5.19545e-207	1.25106e-204	up	yes
MSTRG.4645	YGP1	NM_001182998.1	GO:0003674(molecular_function);GO:0005576(extracellular region);GO:0006520(cellular amino acid metabolic process);GO:0070726(cell wall assembly)	NA	NA	NA		NA	357.647	384.757	386.785	387.222	169.049	167.559	160.882	159.585	2.30782	1.20653	1.44894e-198	3.35485e-196	up	yes
MSTRG.2523	ENO1	NM_001181383.3	GO:0000015(phosphopyruvate hydratase complex);GO:0000287(magnesium ion binding);GO:0000324(fungal-type vacuole);GO:0004634(phosphopyruvate hydratase activity);GO:0005737(cytoplasm);GO:0005739(mitochondrion);GO:0005829(cytosol);GO:0005886(plasma membrane);GO:0006094(gluconeogenesis);GO:0006096(glycolytic process);GO:0016829(lyase activity);GO:0032889(regulation of vacuole fusion, non-autophagic);G…	01200(Carbon metabolism);01230(Biosynthesis of amino acids);00010(Glycolysis / Gluconeogenesis);00680(Methane metabolism);03018(RNA degradation)	K01689	EC:4.2.1.11	phosphopyruvate hydratase ENO1	NA	5422.25	5453.12	5631.8	5591.59	2898.62	2716.68	2741.2	2751.07	1.98952	0.992421	3.26708e-196	7.28438e-194	up	yes
MSTRG.3908	SHM2	NM_001181945.1	GO:0003824(catalytic activity);GO:0004372(glycine hydroxymethyltransferase activity);GO:0005737(cytoplasm);GO:0005886(plasma membrane);GO:0006544(glycine metabolic process);GO:0006563(L-serine metabolic process);GO:0006730(one-carbon metabolic process);GO:0016740(transferase activity);GO:0030170(pyridoxal phosphate binding);GO:0035999(tetrahydrofolate interconversion);GO:0043332(mating projection…	01200(Carbon metabolism);01230(Biosynthesis of amino acids);00630(Glyoxylate and dicarboxylate metabolism);00680(Methane metabolism);00260(Glycine, serine and threonine metabolism);00460(Cyanoamino acid metabolism);00670(One carbon pool by folate)	K00600	EC:2.1.2.1	glycine hydroxymethyltransferase SHM2	NA	186.529	155.089	149.651	155.337	742.586	711.309	745.696	762.252	0.218312	-2.19553	2.3482e-195	5.04864e-193	down	yes
MSTRG.1861	SPI1	NM_001179040.1	GO:0003674(molecular_function);GO:0005576(extracellular region);GO:0005618(cell wall);GO:0009277(fungal-type cell wall);GO:0010447(response to acidic pH);GO:0016020(membrane);GO:0031225(anchored component of membrane);GO:0071944(cell periphery)	NA	NA	NA		NA	650.599	745.605	781.263	850.815	218.688	206.041	199.021	216.916	3.60224	1.84889	4.17968e-194	8.67645e-192	up	yes
MSTRG.314	TKL2	NM_001178465.3	GO:0003824(catalytic activity);GO:0004802(transketolase activity);GO:0005634(nucleus);GO:0005737(cytoplasm);GO:0006098(pentose-phosphate shunt);GO:0008152(metabolic process);GO:0016740(transferase activity);GO:0046872(metal ion binding)	01200(Carbon metabolism);01230(Biosynthesis of amino acids);00030(Pentose phosphate pathway);01051(Biosynthesis of)	K00615	EC:2.2.1.1	transketolase TKL2	NA	66.5416	52.5832	51.0814	50.4215	9.06003	8.04256	8.46832	7.69187	6.63287	2.72963	7.99533e-193	1.6044e-190	up	yes
MSTRG.4022	ERO1	NM_001182493.1	GO:0003756(protein disulfide isomerase activity);GO:0005783(endoplasmic reticulum);GO:0005789(endoplasmic reticulum membrane);GO:0016020(membrane);GO:0016491(oxidoreductase activity);GO:0016671(oxidoreductase activity, acting on a sulfur group of donors, disulfide as acceptor);GO:0016972(thiol oxidase activity);GO:0034975(protein folding in endoplasmic reticulum);GO:0055114(oxidation-reduction pr…	NA	NA	NA		NA	429.756	455.088	449.903	435.274	219.471	220.706	217.35	212.082	2.03542	1.02533	7.67547e-191	1.49053e-188	up	yes
MSTRG.3480	MTD1	NM_001179870.3	GO:0003824(catalytic activity);GO:0004477(methenyltetrahydrofolate cyclohydrolase activity);GO:0004487(methylenetetrahydrofolate dehydrogenase (NAD+) activity);GO:0004488(methylenetetrahydrofolate dehydrogenase (NADP+) activity);GO:0005634(nucleus);GO:0005737(cytoplasm);GO:0005829(cytosol);GO:0006164(purine nucleotide biosynthetic process);GO:0006730(one-carbon metabolic process);GO:0009113(purin…	00670(One carbon pool by folate)	K00295	EC:1.5.1.15	methylenetetrahydrofolate dehydrogenase (NAD(+))	NA	50.5783	49.6596	51.311	55.6633	203.543	193.327	216.903	226.018	0.246743	-2.01892	4.89311e-188	9.20516e-186	down	yes
MSTRG.3128	TDH2;BET4	NM_001181666.1;MSTRG.3128.1	GO:0004365(glyceraldehyde-3-phosphate dehydrogenase (NAD+) (phosphorylating) activity);GO:0005634(nucleus);GO:0005737(cytoplasm);GO:0005739(mitochondrion);GO:0005811(lipid particle);GO:0005829(cytosol);GO:0005886(plasma membrane);GO:0006006(glucose metabolic process);GO:0006094(gluconeogenesis);GO:0006096(glycolytic process);GO:0006915(apoptotic process);GO:0009277(fungal-type cell wall);GO:00164…	01200(Carbon metabolism);01230(Biosynthesis of amino acids);00010(Glycolysis / Gluconeogenesis)	K00134	EC:1.2.1.12	glyceraldehyde-3-phosphate dehydrogenase (phosphorylating) TDH2	NA	8294.19	8997.79	8960.86	8833.54	4778.86	4586.51	4691.57	4654.18	1.87516	0.907015	6.88477e-175	1.25595e-172	up	yes
MSTRG.5466	GRE1	NM_001184037.1	GO:0003674(molecular_function);GO:0005737(cytoplasm);GO:0008150(biological_process)	NA	NA	NA		NA	78.0845	82.0611	76.1824	80.1823	8.49743	10.9151	7.07358	10.1502	8.63925	3.11091	2.11468e-163	3.74423e-161	up	yes
MSTRG.4895	GRE2	NM_001183405.1	GO:0003854(3-beta-hydroxy-delta5-steroid dehydrogenase activity);GO:0005634(nucleus);GO:0005737(cytoplasm);GO:0006694(steroid biosynthetic process);GO:0008204(ergosterol metabolic process);GO:0016491(oxidoreductase activity);GO:0016616(oxidoreductase activity, acting on the CH-OH group of donors, NAD or NADP as acceptor);GO:0030447(filamentous growth);GO:0043892(methylglyoxal reductase (NADPH-dep…	00620(Pyruvate metabolism);00640(Propanoate metabolism);04011(MAPK signaling pathway - yeast)	K17741	EC:1.1.1.283	methylglyoxal reductase (NADPH-dependent) GRE2	NA	207.208	178.952	169.584	182.362	57.2532	55.0162	55.8942	58.8305	3.25165	1.70117	1.8684e-157	3.21365e-155	up	yes
MSTRG.3156	KAR2	NM_001181468.3	GO:0000166(nucleotide binding);GO:0000742(karyogamy involved in conjugation with cellular fusion);GO:0005524(ATP binding);GO:0005783(endoplasmic reticulum);GO:0005788(endoplasmic reticulum lumen);GO:0006616(SRP-dependent cotranslational protein targeting to membrane, translocation);GO:0006986(response to unfolded protein);GO:0016887(ATPase activity);GO:0030433(ER-associated ubiquitin-dependent pr…	03060(Protein export);04141(Protein processing in endoplasmic reticulum)	K09490	NA	Hsp70 family ATPase KAR2	NA	2005.13	2070.49	2034.65	2136.32	1190.4	1185.6	1174.91	1221.35	1.72803	0.789125	8.66077e-152	1.44827e-149	up	yes
MSTRG.2843	REE1	NM_001181650.1	GO:0003674(molecular_function);GO:0005737(cytoplasm);GO:0008150(biological_process)	NA	NA	NA		NA	115.781	104.551	113.001	119.545	376.933	358.531	381.573	420.578	0.294532	-1.7635	1.448e-139	2.35594e-137	down	yes
MSTRG.1755	YER053C-A	NM_001184444.1	GO:0003674(molecular_function);GO:0005783(endoplasmic reticulum);GO:0005789(endoplasmic reticulum membrane);GO:0008150(biological_process);GO:0016020(membrane);GO:0016021(integral component of membrane)	NA	NA	NA		NA	327.376	310.465	280.615	267.127	30.4499	43.9948	33.6039	33.9686	8.34817	3.06146	9.3347e-139	1.47881e-136	up	yes
MSTRG.5192	PNS1	NM_001183580.3	GO:0003674(molecular_function);GO:0005886(plasma membrane);GO:0005887(integral component of plasma membrane);GO:0006810(transport);GO:0008150(biological_process);GO:0015220(choline transmembrane transporter activity);GO:0016020(membrane);GO:0016021(integral component of membrane);GO:0071944(cell periphery)	NA	NA	NA		NA	258.456	205.991	203.402	217.025	64.9225	68.6712	58.7271	63.4118	3.46016	1.79084	6.39582e-138	9.87253e-136	up	yes
MSTRG.2210	PYC1	NM_001180927.1	GO:0000166(nucleotide binding);GO:0003677(DNA binding);GO:0003824(catalytic activity);GO:0004075(biotin carboxylase activity);GO:0004736(pyruvate carboxylase activity);GO:0005524(ATP binding);GO:0005737(cytoplasm);GO:0005829(cytosol);GO:0006090(pyruvate metabolic process);GO:0006094(gluconeogenesis);GO:0008152(metabolic process);GO:0009374(biotin binding);GO:0016874(ligase activity);GO:0046872(me…	01200(Carbon metabolism);01230(Biosynthesis of amino acids);00020(Citrate cycle (TCA cycle));00620(Pyruvate metabolism)	K01958	EC:6.4.1.1	pyruvate carboxylase 1	NA	91.2229	92.7851	89.9984	91.5973	48.0263	46.8716	44.1494	46.739	1.96787	0.976637	5.90474e-135	8.88664e-133	up	yes
MSTRG.957	SED1	NM_001180385.3	GO:0000002(mitochondrial genome maintenance);GO:0005199(structural constituent of cell wall);GO:0005576(extracellular region);GO:0005618(cell wall);GO:0005739(mitochondrion);GO:0005840(ribosome);GO:0009277(fungal-type cell wall);GO:0016020(membrane);GO:0031225(anchored component of membrane);GO:0031505(fungal-type cell wall organization);GO:0071944(cell periphery)	NA	NA	NA		NA	4556.89	4040.13	4223.98	4348.92	2086.81	2024.49	1890.2	2008.37	2.1436	1.10003	1.33218e-133	1.95603e-131	up	yes
MSTRG.5024	CMK2	NM_001183270.1	GO:0000166(nucleotide binding);GO:0004672(protein kinase activity);GO:0004674(protein serine/threonine kinase activity);GO:0004683(calmodulin-dependent protein kinase activity);GO:0005516(calmodulin binding);GO:0005524(ATP binding);GO:0005737(cytoplasm);GO:0006468(protein phosphorylation);GO:0007165(signal transduction);GO:0016301(kinase activity);GO:0016310(phosphorylation);GO:0016740(transferas…	04111(Cell cycle - yeast)	K06641	EC:2.7.11.1	serine/threonine-protein kinase chk2 (cds1)	NA	88.0835	84.5029	83.1898	89.944	268.944	240.461	282.58	276.752	0.323485	-1.62823	4.31009e-131	6.1778e-129	down	yes
MSTRG.2050	ADE5%2C7	NM_001181100.1	GO:0000166(nucleotide binding);GO:0003824(catalytic activity);GO:0004637(phosphoribosylamine-glycine ligase activity);GO:0004641(phosphoribosylformylglycinamidine cyclo-ligase activity);GO:0005524(ATP binding);GO:0005737(cytoplasm);GO:0006144(purine nucleobase metabolic process);GO:0006164(purine nucleotide biosynthetic process);GO:0006189('de novo' IMP biosynthetic process);GO:0008152(metabolic …	00230(Purine metabolism)	K11788	EC:6.3.4.13 6.3.3.1	bifunctional aminoimidazole ribotide synthase/glycinamide ribotide synthase	NA	156.962	141.243	135.618	130.214	436.356	432.031	452.427	439.603	0.3204	-1.64205	1.93587e-129	2.71021e-127	down	yes
MSTRG.3370	MAE1	NM_001179595.1	GO:0004470(malic enzyme activity);GO:0004471(malate dehydrogenase (decarboxylating) (NAD+) activity);GO:0005739(mitochondrion);GO:0005759(mitochondrial matrix);GO:0006090(pyruvate metabolic process);GO:0006108(malate metabolic process);GO:0006520(cellular amino acid metabolic process);GO:0008948(oxaloacetate decarboxylase activity);GO:0016491(oxidoreductase activity);GO:0046872(metal ion binding)…	01200(Carbon metabolism);00620(Pyruvate metabolism)	K00027	EC:1.1.1.38	malate dehydrogenase (oxaloacetate-decarboxylating)	NA	55.6698	69.1462	64.9785	62.1365	194.602	182.832	201.03	192.72	0.326681	-1.61405	4.63496e-122	6.34147e-120	down	yes
MSTRG.956	SED1	MSTRG.956.3;MSTRG.956.2;MSTRG.956.6;MSTRG.956.5;MSTRG.956.1;MSTRG.956.4	NA	NA	NA	NA		NA	602.921	567.775	588.738	648.622	274.717	292.013	281.329	262.379	2.16857	1.11674	1.89309e-120	2.53253e-118	up	yes
MSTRG.2569	ARN1	NM_001179120.1	GO:0000324(fungal-type vacuole);GO:0005634(nucleus);GO:0005737(cytoplasm);GO:0005768(endosome);GO:0005774(vacuolar membrane);GO:0005886(plasma membrane);GO:0006810(transport);GO:0006811(ion transport);GO:0006879(cellular iron ion homeostasis);GO:0010008(endosome membrane);GO:0015343(siderophore transmembrane transporter activity);GO:0015891(siderophore transport);GO:0016020(membrane);GO:0016021(i…	NA	NA	NA		NA	91.2145	101.01	85.9197	103.454	37.2222	35.0591	37.3291	36.4193	2.61316	1.3858	2.31974e-120	3.03584e-118	up	yes
MSTRG.4769		MSTRG.4769.1	NA	NA	NA	NA		NA	24.7481	26.2349	29.8106	26.554	10.8308	10.8409	10.9678	10.3013	2.4999	1.32187	4.24314e-114	5.43482e-112	up	yes
MSTRG.2720	GRE3	NM_001179234.1	GO:0003729(mRNA binding);GO:0004032(alditol:NADP+ 1-oxidoreductase activity);GO:0005634(nucleus);GO:0005737(cytoplasm);GO:0016491(oxidoreductase activity);GO:0019388(galactose catabolic process);GO:0019568(arabinose catabolic process);GO:0032866(D-xylose:NADP reductase activity);GO:0034599(cellular response to oxidative stress);GO:0042843(D-xylose catabolic process);GO:0055114(oxidation-reduction…	00040(Pentose and glucuronate interconversions)	K17743	EC:1.1.1.307	trifunctional aldehyde reductase/xylose reductase/glucose 1-dehydrogenase (NADP(+))	NA	593.96	534.557	543.261	534.291	269.664	282.32	258.364	268.292	2.04523	1.03226	5.77429e-109	7.24193e-107	up	yes
MSTRG.1411	SUC2	NM_001179510.1	GO:0004575(sucrose alpha-glucosidase activity);GO:0005737(cytoplasm);GO:0005987(sucrose catabolic process)	00052(Galactose metabolism);00500(Starch and sucrose metabolism)	K01193	EC:3.2.1.26	beta-fructofuranosidase SUC2	NA	325.39	280.137	309.468	349.845	136.164	140.415	136.462	137.111	2.29908	1.20106	1.91936e-108	2.35808e-106	up	yes
MSTRG.62	SSA1	NM_001178151.1	GO:0000049(tRNA binding);GO:0000060(protein import into nucleus, translocation);GO:0000166(nucleotide binding);GO:0000209(protein polyubiquitination);GO:0000329(fungal-type vacuole membrane);GO:0002181(cytoplasmic translation);GO:0005524(ATP binding);GO:0005576(extracellular region);GO:0005618(cell wall);GO:0005634(nucleus);GO:0005737(cytoplasm);GO:0005829(cytosol);GO:0005832(chaperonin-containin…	03040(Spliceosome);04141(Protein processing in endoplasmic reticulum);04144(Endocytosis);04213(Longevity regulating pathway - multiple species)	K03283	NA	Hsp70 family ATPase SSA1	NA	3670.41	3867.93	3868.75	3951.75	2536.91	2447.64	2498.31	2537.21	1.53281	0.616176	2.79837e-104	3.36923e-102	up	yes
MSTRG.1777	ALD5	NM_001178964.2	GO:0004029(aldehyde dehydrogenase (NAD) activity);GO:0004030(aldehyde dehydrogenase [NAD(P)+] activity);GO:0005739(mitochondrion);GO:0005759(mitochondrial matrix);GO:0006068(ethanol catabolic process);GO:0008152(metabolic process);GO:0016491(oxidoreductase activity);GO:0016620(oxidoreductase activity, acting on the aldehyde or oxo group of donors, NAD or NADP as acceptor);GO:0019413(acetate biosy…	00010(Glycolysis / Gluconeogenesis);00040(Pentose and glucuronate interconversions);00053(Ascorbate and aldarate);00620(Pyruvate metabolism);00071(Fatty acid degradation);00561(Glycerolipid metabolism);00280(Valine, leucine and isoleucine degradation);00310(Lysine degradation);00330(Arginine and proline metabolism);00340(Histidine metabolism);00380(Tryptophan metabolism);00410(beta-Alanine metabo…	K00128	EC:1.2.1.3	aldehyde dehydrogenase (NAD(P)(+)) ALD5	NA	103.142	118.398	110.618	118.032	288.328	273.32	290.855	276.443	0.39877	-1.32637	3.49366e-104	4.12389e-102	down	yes
MSTRG.4345	GCV2	NM_001182695.1	GO:0003824(catalytic activity);GO:0004375(glycine dehydrogenase (decarboxylating) activity);GO:0005739(mitochondrion);GO:0005829(cytosol);GO:0005960(glycine cleavage complex);GO:0006544(glycine metabolic process);GO:0006546(glycine catabolic process);GO:0006730(one-carbon metabolic process);GO:0016491(oxidoreductase activity);GO:0016594(glycine binding);GO:0019464(glycine decarboxylation via glyc…	01200(Carbon metabolism);00630(Glyoxylate and dicarboxylate metabolism);00260(Glycine, serine and threonine metabolism)	K00281	EC:1.4.4.2	glycine decarboxylase subunit P	NA	14.0491	14.3864	13.7103	15	38.2261	41.7759	43.6331	41.6544	0.345732	-1.53227	1.09394e-102	1.26644e-100	down	yes
MSTRG.4591	ADE12	NM_001183058.1	GO:0000166(nucleotide binding);GO:0000287(magnesium ion binding);GO:0003688(DNA replication origin binding);GO:0004019(adenylosuccinate synthase activity);GO:0005525(GTP binding);GO:0005737(cytoplasm);GO:0006164(purine nucleotide biosynthetic process);GO:0006167(AMP biosynthetic process);GO:0016874(ligase activity);GO:0044208('de novo' AMP biosynthetic process);GO:0046040(IMP metabolic process);G…	00230(Purine metabolism);00250(Alanine, aspartate and glutamate metabolism)	K01939	EC:6.3.4.4	adenylosuccinate synthase	NA	149.866	138.403	130.153	140.099	351.531	344.851	359.627	368.304	0.392134	-1.35058	1.08065e-98	1.22745e-96	down	yes
MSTRG.4962	IRA2	NM_001183335.1	GO:0005096(GTPase activator activity);GO:0005737(cytoplasm);GO:0005739(mitochondrion);GO:0005789(endoplasmic reticulum membrane);GO:0005829(cytosol);GO:0007165(signal transduction);GO:0016021(integral component of membrane);GO:0030818(negative regulation of cAMP biosynthetic process);GO:0031235(intrinsic component of the cytoplasmic side of the plasma membrane);GO:0034599(cellular response to oxi…	NA	NA	NA		NA	33.8432	33.2383	34.7041	34.8233	21.0592	20.6992	21.1002	20.9084	1.63082	0.705595	1.30909e-98	1.45939e-96	up	yes
MSTRG.1695	MNN1	NM_001178892.1	GO:0000033(alpha-1,3-mannosyltransferase activity);GO:0000139(Golgi membrane);GO:0005794(Golgi apparatus);GO:0006486(protein glycosylation);GO:0006491(N-glycan processing);GO:0006493(protein O-linked glycosylation);GO:0016020(membrane);GO:0016021(integral component of membrane);GO:0016740(transferase activity);GO:0016757(transferase activity, transferring glycosyl groups)	00513(Various types of N-glycan biosynthesis);00514(Other types of O-glycan biosynthesis)	K05538	EC:2.4.1.-	alpha-1,3-mannosyltransferase MNN1	NA	20.2539	17.785	17.5153	18.3032	54.4399	57.0427	54.6504	56.9075	0.331139	-1.59449	1.39065e-98	1.52213e-96	down	yes
MSTRG.527	GFD2	NM_001178681.1	GO:0003674(molecular_function);GO:0003676(nucleic acid binding);GO:0005575(cellular_component);GO:0008150(biological_process)	NA	NA	NA		NA	7.53097	7.71349	8.01962	7.10775	32.1729	28.6729	34.2073	36.9638	0.23006	-2.11992	9.49888e-97	1.02113e-94	down	yes
MSTRG.3572	FRE1	NM_001182101.1	GO:0000293(ferric-chelate reductase activity);GO:0005886(plasma membrane);GO:0006811(ion transport);GO:0006825(copper ion transport);GO:0006826(iron ion transport);GO:0006879(cellular iron ion homeostasis);GO:0008823(cupric reductase activity);GO:0015677(copper ion import);GO:0016020(membrane);GO:0016021(integral component of membrane);GO:0016491(oxidoreductase activity);GO:0046872(metal ion bind…	NA	NA	NA		NA	47.007	68.1067	57.9996	66.6212	217.639	228.005	222.152	227.197	0.267862	-1.90044	1.72017e-96	1.81674e-94	down	yes
MSTRG.2979	BAT2	NM_001181806.1	GO:0003824(catalytic activity);GO:0004084(branched-chain-amino-acid transaminase activity);GO:0005634(nucleus);GO:0005737(cytoplasm);GO:0008152(metabolic process);GO:0008483(transaminase activity);GO:0008652(cellular amino acid biosynthetic process);GO:0009081(branched-chain amino acid metabolic process);GO:0009082(branched-chain amino acid biosynthetic process);GO:0009083(branched-chain amino ac…	01210(2-Oxocarboxylic acid metabolism);01230(Biosynthesis of amino acids);00270(Cysteine and methionine metabolism);00280(Valine, leucine and isoleucine degradation);00290(Valine, leucine and isoleucine biosynthesis);00770(Pantothenate and CoA biosynthesis)	K00826	EC:2.6.1.42	branched-chain-amino-acid transaminase BAT2	NA	89.4188	89.0177	90.8198	93.5832	209.15	207.631	203.625	196.779	0.444011	-1.17133	3.41404e-91	3.54353e-89	down	yes
MSTRG.859	RPN4	NM_001180079.3	GO:0000122(negative regulation of transcription from RNA polymerase II promoter);GO:0000978(RNA polymerase II core promoter proximal region sequence-specific DNA binding);GO:0001077(transcriptional activator activity, RNA polymerase II core promoter proximal region sequence-specific binding);GO:0003677(DNA binding);GO:0005634(nucleus);GO:0005737(cytoplasm);GO:0006282(regulation of DNA repair);GO:…	NA	NA	NA		NA	161.062	176.937	164.278	166.176	80.6823	91.3695	85.9341	92.067	1.90958	0.933252	8.77831e-91	8.95685e-89	up	yes
MSTRG.4159	PLB2	NM_001182502.1	GO:0004620(phospholipase activity);GO:0004622(lysophospholipase activity);GO:0005576(extracellular region);GO:0005618(cell wall);GO:0006629(lipid metabolic process);GO:0006650(glycerophospholipid metabolic process);GO:0008152(metabolic process);GO:0009277(fungal-type cell wall);GO:0009395(phospholipid catabolic process);GO:0016020(membrane);GO:0016042(lipid catabolic process);GO:0016787(hydrolase…	00564(Glycerophospholipid metabolism)	K13333	EC:3.1.1.5	Plb2p	NA	38.3432	34.3767	31.7473	35.3487	100.057	98.1269	98.7223	98.4695	0.353627	-1.4997	2.06228e-90	2.06915e-88	down	yes
MSTRG.5579	SSE1	NM_001183920.1	GO:0000166(nucleotide binding);GO:0000774(adenyl-nucleotide exchange factor activity);GO:0005516(calmodulin binding);GO:0005524(ATP binding);GO:0005737(cytoplasm);GO:0005844(polysome);GO:0006457(protein folding);GO:0042026(protein refolding);GO:0042277(peptide binding)	04141(Protein processing in endoplasmic reticulum)	K09485	NA	adenyl-nucleotide exchange factor SSE1	NA	1332.12	1399.91	1369.57	1420.38	930.206	901.201	938.031	937.195	1.48976	0.575078	4.53708e-89	4.47758e-87	up	no
MSTRG.369	SSE2	NM_001178517.1	GO:0000166(nucleotide binding);GO:0000774(adenyl-nucleotide exchange factor activity);GO:0005516(calmodulin binding);GO:0005524(ATP binding);GO:0005737(cytoplasm);GO:0006457(protein folding);GO:0042026(protein refolding)	04141(Protein processing in endoplasmic reticulum)	K09485	NA	adenyl-nucleotide exchange factor SSE2	NA	260.411	285.049	299.543	299.889	160.023	164.414	162.206	172.956	1.73574	0.795549	5.60893e-89	5.44609e-87	up	yes
MSTRG.2574	VMR1	NM_001179115.1	GO:0000166(nucleotide binding);GO:0000329(fungal-type vacuole membrane);GO:0005524(ATP binding);GO:0005739(mitochondrion);GO:0005773(vacuole);GO:0005774(vacuolar membrane);GO:0005840(ribosome);GO:0006810(transport);GO:0010038(response to metal ion);GO:0015893(drug transport);GO:0016020(membrane);GO:0016021(integral component of membrane);GO:0016887(ATPase activity);GO:0042493(response to drug);GO…	02010(ABC transporters)	K05658	EC:3.6.3.44	multidrug resistance protein 1	NA	26.2774	26.531	27.1432	28.2608	14.2619	14.6414	14.7003	13.7657	1.88624	0.915516	7.89045e-89	7.53976e-87	up	yes
MSTRG.3456	TRM2	NM_001179846.1	GO:0000014(single-stranded DNA endodeoxyribonuclease activity);GO:0005575(cellular_component);GO:0006281(DNA repair);GO:0006302(double-strand break repair);GO:0006396(RNA processing);GO:0006400(tRNA modification);GO:0008033(tRNA processing);GO:0008168(methyltransferase activity);GO:0008173(RNA methyltransferase activity);GO:0016740(transferase activity);GO:0030696(tRNA (m5U54) methyltransferase a…	NA	NA	NA		NA	14.9717	15.2444	16.1014	15.7354	48.4738	41.4819	48.6662	47.5877	0.333242	-1.58536	6.12708e-86	5.76328e-84	down	yes
MSTRG.499	CHA1	NM_001178706.1	GO:0003941(L-serine ammonia-lyase activity);GO:0004794(L-threonine ammonia-lyase activity);GO:0005737(cytoplasm);GO:0005739(mitochondrion);GO:0006520(cellular amino acid metabolic process);GO:0006565(L-serine catabolic process);GO:0006567(threonine catabolic process);GO:0016829(lyase activity);GO:0030170(pyridoxal phosphate binding);GO:0042645(mitochondrial nucleoid)	01200(Carbon metabolism);01230(Biosynthesis of amino acids);00260(Glycine, serine and threonine metabolism);00270(Cysteine and methionine metabolism);00290(Valine, leucine and isoleucine biosynthesis)	K17989	EC:4.3.1.17 4.3.1.19	L-serine/L-threonine ammonia-lyase CHA1	NA	198.194	207.35	199.643	186.866	416.714	437.143	444.386	460.132	0.450446	-1.15057	6.78162e-86	6.28082e-84	down	yes
MSTRG.440	HIS7	NM_001178596.3	GO:0000105(histidine biosynthetic process);GO:0000107(imidazoleglycerol-phosphate synthase activity);GO:0003824(catalytic activity);GO:0004359(glutaminase activity);GO:0005622(intracellular);GO:0005737(cytoplasm);GO:0006541(glutamine metabolic process);GO:0008152(metabolic process);GO:0008652(cellular amino acid biosynthetic process);GO:0016740(transferase activity);GO:0016763(transferase activit…	01230(Biosynthesis of amino acids);00340(Histidine metabolism)	K01663	EC:2.4.2.- 4.1.3.-	imidazoleglycerol-phosphate synthase	NA	51.782	52.8685	55.0829	53.5241	116.173	114.799	124.859	119.904	0.448269	-1.15756	6.93888e-86	6.3291e-84	down	yes
MSTRG.1970	YFL002W-A;YFL002W-B	NM_001180862.2;NM_001184430.1	GO:0000166(nucleotide binding);GO:0000943(retrotransposon nucleocapsid);GO:0003676(nucleic acid binding);GO:0003677(DNA binding);GO:0003723(RNA binding);GO:0003824(catalytic activity);GO:0003887(DNA-directed DNA polymerase activity);GO:0003964(RNA-directed DNA polymerase activity);GO:0004190(aspartic-type endopeptidase activity);GO:0004518(nuclease activity);GO:0004519(endonuclease activity);GO:0…	NA	NA	NA		NA	50.9759	58.0152	59.3959	58.3505	30.7349	29.8769	31.6746	32.4057	1.81838	0.862654	7.17527e-86	6.44704e-84	up	yes
MSTRG.4463	ADE4	NM_001182809.1	GO:0004044(amidophosphoribosyltransferase activity);GO:0005737(cytoplasm);GO:0006164(purine nucleotide biosynthetic process);GO:0006189('de novo' IMP biosynthetic process);GO:0006541(glutamine metabolic process);GO:0009113(purine nucleobase biosynthetic process);GO:0009116(nucleoside metabolic process);GO:0016740(transferase activity);GO:0016757(transferase activity, transferring glycosyl groups)…	00230(Purine metabolism);00250(Alanine, aspartate and glutamate metabolism)	K00764	EC:2.4.2.14	amidophosphoribosyltransferase	NA	44.7978	49.7582	52.2723	55.886	143.327	131.46	150.777	147.709	0.353609	-1.49977	1.02676e-85	9.08989e-84	down	yes
MSTRG.4029	PHO84	NM_001182486.1	GO:0000324(fungal-type vacuole);GO:0005215(transporter activity);GO:0005315(inorganic phosphate transmembrane transporter activity);GO:0005384(manganese ion transmembrane transporter activity);GO:0005783(endoplasmic reticulum);GO:0005887(integral component of plasma membrane);GO:0006797(polyphosphate metabolic process);GO:0006810(transport);GO:0006817(phosphate ion transport);GO:0006828(manganese…	NA	NA	NA		NA	54.4997	61.8939	64.4725	58.4028	22.1229	21.8376	26.5733	21.5634	2.59801	1.37741	2.61962e-84	2.28553e-82	up	yes
MSTRG.3884	YLR035C-A	NM_001184318.1	GO:0000166(nucleotide binding);GO:0000943(retrotransposon nucleocapsid);GO:0003676(nucleic acid binding);GO:0003677(DNA binding);GO:0003723(RNA binding);GO:0003824(catalytic activity);GO:0003887(DNA-directed DNA polymerase activity);GO:0003964(RNA-directed DNA polymerase activity);GO:0004190(aspartic-type endopeptidase activity);GO:0004518(nuclease activity);GO:0004519(endonuclease activity);GO:0…	NA	NA	NA		NA	55.9523	60.068	59.4333	58.2911	35.3045	36.41	36.2529	36.7955	1.61467	0.691243	2.30043e-83	1.97837e-81	up	yes
MSTRG.1271	HPT1	NM_001180707.3	GO:0000166(nucleotide binding);GO:0004422(hypoxanthine phosphoribosyltransferase activity);GO:0005634(nucleus);GO:0005737(cytoplasm);GO:0006166(purine ribonucleoside salvage);GO:0009116(nucleoside metabolic process);GO:0016740(transferase activity);GO:0016757(transferase activity, transferring glycosyl groups);GO:0032263(GMP salvage);GO:0032264(IMP salvage);GO:0046872(metal ion binding);GO:005265…	00230(Purine metabolism)	K19836	EC:2.4.2.8	hypoxanthine phosphoribosyltransferase	NA	125.975	131.202	135.2	127.194	319.502	297.595	350.208	321.751	0.403063	-1.31092	3.66833e-83	3.11033e-81	down	yes
MSTRG.2835	YHR214C-B;YHR214C-C	NM_001181431.2;NM_001184437.3	GO:0000166(nucleotide binding);GO:0000943(retrotransposon nucleocapsid);GO:0003676(nucleic acid binding);GO:0003677(DNA binding);GO:0003723(RNA binding);GO:0003824(catalytic activity);GO:0003887(DNA-directed DNA polymerase activity);GO:0003964(RNA-directed DNA polymerase activity);GO:0004190(aspartic-type endopeptidase activity);GO:0004518(nuclease activity);GO:0004519(endonuclease activity);GO:0…	NA	NA	NA		NA	107.826	117.778	120.784	114.011	70.993	69.8435	74.4513	72.6178	1.59913	0.67729	1.98978e-82	1.66367e-80	up	yes
MSTRG.2033	HXK2	NM_001181119.1	GO:0000166(nucleotide binding);GO:0001302(replicative cell aging);GO:0001678(cellular glucose homeostasis);GO:0003824(catalytic activity);GO:0004340(glucokinase activity);GO:0004396(hexokinase activity);GO:0005524(ATP binding);GO:0005536(glucose binding);GO:0005634(nucleus);GO:0005739(mitochondrion);GO:0005829(cytosol);GO:0005975(carbohydrate metabolic process);GO:0006000(fructose metabolic proce…	01200(Carbon metabolism);00010(Glycolysis / Gluconeogenesis);00051(Fructose and mannose metabolism);00052(Galactose metabolism);00500(Starch and sucrose metabolism);00520(Amino sugar and nucleotide sugar metabolism);00524(Butirosin and neomycin)	K00844	EC:2.7.1.1	hexokinase 2	NA	2230.64	2132.8	2159.66	2189.52	1452.95	1442.99	1461.41	1418.36	1.50849	0.593107	1.20868e-81	9.96751e-80	up	yes
MSTRG.3892	PDC1	NM_001181931.1	GO:0000287(magnesium ion binding);GO:0000949(aromatic amino acid family catabolic process to alcohol via Ehrlich pathway);GO:0000955(amino acid catabolic process via Ehrlich pathway);GO:0003824(catalytic activity);GO:0004737(pyruvate decarboxylase activity);GO:0005634(nucleus);GO:0005737(cytoplasm);GO:0005829(cytosol);GO:0006090(pyruvate metabolic process);GO:0006559(L-phenylalanine catabolic pro…	00010(Glycolysis / Gluconeogenesis)	K01568	EC:4.1.1.1	indolepyruvate decarboxylase 1	NA	12429.1	11637.3	11512.5	11902.8	7494.23	7183.76	7542.52	7334.83	1.60653	0.68395	1.50285e-81	1.22259e-79	up	yes
MSTRG.24	GCV3	NM_001178189.1	GO:0004375(glycine dehydrogenase (decarboxylating) activity);GO:0005739(mitochondrion);GO:0005960(glycine cleavage complex);GO:0006546(glycine catabolic process);GO:0006730(one-carbon metabolic process);GO:0009249(protein lipoylation);GO:0019464(glycine decarboxylation via glycine cleavage system)	00630(Glyoxylate and dicarboxylate metabolism);00260(Glycine, serine and threonine metabolism)	K02437	NA	glycine decarboxylase subunit H	NA	109.921	101.355	120.868	116.1	294.068	277.834	292.834	300.214	0.384775	-1.37791	3.80851e-81	3.05696e-79	down	yes
MSTRG.2503	YHB1	NM_001181363.1	GO:0005634(nucleus);GO:0005737(cytoplasm);GO:0005739(mitochondrion);GO:0005759(mitochondrial matrix);GO:0005829(cytosol);GO:0008941(nitric oxide dioxygenase activity);GO:0009636(response to toxic substance);GO:0016491(oxidoreductase activity);GO:0016966(nitric oxide reductase activity);GO:0019825(oxygen binding);GO:0020037(heme binding);GO:0034599(cellular response to oxidative stress);GO:0046872…	NA	NA	NA		NA	145.302	123.984	124.755	129.492	329.733	338.28	325.473	328.602	0.39599	-1.33647	1.42455e-80	1.12839e-78	down	yes
MSTRG.5318	MBF1	NM_001184346.3	GO:0003677(DNA binding);GO:0003713(transcription coactivator activity);GO:0005634(nucleus);GO:0005737(cytoplasm);GO:0005739(mitochondrion);GO:0006351(transcription, DNA-templated);GO:0006355(regulation of transcription, DNA-templated);GO:0043565(sequence-specific DNA binding);GO:0045944(positive regulation of transcription from RNA polymerase II promoter)	NA	NA	NA		NA	2607.8	2908.12	2836.13	2777.87	1823.18	1878.02	1823.21	1844.48	1.51039	0.594926	3.18354e-78	2.48895e-76	up	yes
MSTRG.1519	GPP1	NM_001179403.1	GO:0000121(glycerol-1-phosphatase activity);GO:0005634(nucleus);GO:0005737(cytoplasm);GO:0006114(glycerol biosynthetic process);GO:0006970(response to osmotic stress);GO:0008152(metabolic process);GO:0016787(hydrolase activity);GO:0046872(metal ion binding)	00561(Glycerolipid metabolism)	K06116	EC:3.1.3.21	glycerol-1-phosphatase RHR2	NA	3083.85	4270.92	4262.72	4103.32	1702.06	1530.74	1727.6	1687.92	2.36463	1.24161	1.00926e-76	7.78944e-75	up	yes
MSTRG.5789	CTR1	NM_001184221.1;MSTRG.5789.1	GO:0005375(copper ion transmembrane transporter activity);GO:0005634(nucleus);GO:0005737(cytoplasm);GO:0005886(plasma membrane);GO:0006810(transport);GO:0006811(ion transport);GO:0006825(copper ion transport);GO:0015088(copper uptake transmembrane transporter activity);GO:0015677(copper ion import);GO:0016020(membrane);GO:0016021(integral component of membrane);GO:0035434(copper ion transmembrane…	NA	NA	NA		NA	79.2852	109.143	105.718	108.646	296.443	303.191	302.202	318.085	0.330179	-1.59868	4.54584e-76	3.46404e-74	down	yes
MSTRG.2121	ARI1	NM_001181022.3	GO:0003824(catalytic activity);GO:0004090(carbonyl reductase (NADPH) activity);GO:0005634(nucleus);GO:0005737(cytoplasm);GO:0008150(biological_process);GO:0016491(oxidoreductase activity);GO:0050662(coenzyme binding);GO:0055114(oxidation-reduction process)	00620(Pyruvate metabolism);00640(Propanoate metabolism);04011(MAPK signaling pathway - yeast)	K17741	EC:1.1.1.283	hypothetical protein	NA	149.92	148.794	147.866	147.775	91.6154	88.5811	88.8608	87.4611	1.66711	0.737346	7.47155e-76	5.62234e-74	up	yes
MSTRG.3979	PDC5	NM_001182021.1	GO:0000287(magnesium ion binding);GO:0000949(aromatic amino acid family catabolic process to alcohol via Ehrlich pathway);GO:0000955(amino acid catabolic process via Ehrlich pathway);GO:0003824(catalytic activity);GO:0004737(pyruvate decarboxylase activity);GO:0005634(nucleus);GO:0005737(cytoplasm);GO:0006090(pyruvate metabolic process);GO:0006559(L-phenylalanine catabolic process);GO:0006569(try…	00010(Glycolysis / Gluconeogenesis)	K01568	EC:4.1.1.1	indolepyruvate decarboxylase 5	NA	38.0172	30.0342	34.3604	35.1091	13.1535	12.9845	12.4822	12.5987	2.68496	1.4249	2.61127e-75	1.94072e-73	up	yes
MSTRG.2699	KSP1	NM_001179212.1	GO:0000166(nucleotide binding);GO:0003729(mRNA binding);GO:0004672(protein kinase activity);GO:0004674(protein serine/threonine kinase activity);GO:0004712(protein serine/threonine/tyrosine kinase activity);GO:0005524(ATP binding);GO:0005634(nucleus);GO:0005737(cytoplasm);GO:0006468(protein phosphorylation);GO:0010494(cytoplasmic stress granule);GO:0010570(regulation of filamentous growth);GO:001…	04111(Cell cycle - yeast);04113(Meiosis - yeast)	K02216	EC:2.7.11.1	hypothetical protein	NA	112.562	112.055	113.994	113.241	77.3848	75.06	76.2229	77.9012	1.4739	0.559642	3.05656e-75	2.24396e-73	up	no
MSTRG.210	YBR012W-B;YBR012W-A	NM_001180056.2;NM_001180055.1	GO:0000166(nucleotide binding);GO:0000943(retrotransposon nucleocapsid);GO:0003676(nucleic acid binding);GO:0003677(DNA binding);GO:0003723(RNA binding);GO:0003824(catalytic activity);GO:0003887(DNA-directed DNA polymerase activity);GO:0003964(RNA-directed DNA polymerase activity);GO:0004190(aspartic-type endopeptidase activity);GO:0004518(nuclease activity);GO:0004519(endonuclease activity);GO:0…	NA	NA	NA		NA	56.6016	62.3516	60.7086	59.9207	38.5644	36.2022	37.7507	37.1037	1.60126	0.67921	4.15014e-75	3.0101e-73	up	yes
MSTRG.2285		MSTRG.2285.1	NA	NA	NA	NA		NA	42.2968	66.3532	52.4485	56.821	10.1979	13.5945	9.03074	10.2906	5.05453	2.33758	4.41339e-75	3.16293e-73	up	yes
MSTRG.895	GCV1	NM_001180327.1	GO:0004047(aminomethyltransferase activity);GO:0004375(glycine dehydrogenase (decarboxylating) activity);GO:0005739(mitochondrion);GO:0005960(glycine cleavage complex);GO:0006544(glycine metabolic process);GO:0006546(glycine catabolic process);GO:0006730(one-carbon metabolic process);GO:0008483(transaminase activity);GO:0016740(transferase activity)	01200(Carbon metabolism);00630(Glyoxylate and dicarboxylate metabolism);00260(Glycine, serine and threonine metabolism);00670(One carbon pool by folate)	K00605	EC:2.1.2.10	glycine decarboxylase subunit T	NA	20.5923	14.3257	16.0776	21.9066	80.732	81.3317	89.5826	96.2615	0.209545	-2.25467	2.7168e-74	1.92414e-72	down	yes
MSTRG.2286	YGR161W-B;YGR161W-A	NM_001184402.2;NM_001184401.1	GO:0000166(nucleotide binding);GO:0000943(retrotransposon nucleocapsid);GO:0003676(nucleic acid binding);GO:0003677(DNA binding);GO:0003723(RNA binding);GO:0003824(catalytic activity);GO:0003887(DNA-directed DNA polymerase activity);GO:0003964(RNA-directed DNA polymerase activity);GO:0004190(aspartic-type endopeptidase activity);GO:0004518(nuclease activity);GO:0004519(endonuclease activity);GO:0…	NA	NA	NA		NA	50.2588	58.588	58.9018	57.8991	30.314	29.4508	32.021	32.7598	1.81177	0.857398	3.43452e-74	2.40416e-72	up	yes
MSTRG.4836	SOL1	NM_001183211.3	GO:0003674(molecular_function);GO:0005634(nucleus);GO:0005737(cytoplasm);GO:0005975(carbohydrate metabolic process);GO:0006098(pentose-phosphate shunt);GO:0006409(tRNA export from nucleus);GO:0017057(6-phosphogluconolactonase activity)	01200(Carbon metabolism);00030(Pentose phosphate pathway)	K01057	EC:3.1.1.31	Sol1p	NA	90.3406	104.829	104.169	104.063	49.9047	47.7168	52.1276	51.9344	2.00017	1.00012	2.80862e-73	1.94343e-71	up	yes
MSTRG.2287	YGR161C-D;YGR161C-C	NM_001184400.4;NM_001184399.1	GO:0000166(nucleotide binding);GO:0000943(retrotransposon nucleocapsid);GO:0003676(nucleic acid binding);GO:0003677(DNA binding);GO:0003723(RNA binding);GO:0003824(catalytic activity);GO:0003887(DNA-directed DNA polymerase activity);GO:0003964(RNA-directed DNA polymerase activity);GO:0004190(aspartic-type endopeptidase activity);GO:0004518(nuclease activity);GO:0004519(endonuclease activity);GO:0…	NA	NA	NA		NA	99.6786	104.179	104.232	101.81	68.7849	67.0686	69.6389	72.795	1.47294	0.558695	3.19132e-73	2.18315e-71	up	no
MSTRG.1989	IGD1	NM_001179982.1	GO:0004857(enzyme inhibitor activity);GO:0005737(cytoplasm);GO:0005978(glycogen biosynthetic process);GO:0045818(negative regulation of glycogen catabolic process)	NA	NA	NA		NA	176.353	160.567	172.97	164.434	89.2894	88.826	82.5178	87.5359	1.93677	0.953655	1.43531e-72	9.70849e-71	up	yes
MSTRG.3251	OPI3	NM_001181731.1	GO:0000773(phosphatidyl-N-methylethanolamine N-methyltransferase activity);GO:0004608(phosphatidylethanolamine N-methyltransferase activity);GO:0005739(mitochondrion);GO:0005783(endoplasmic reticulum);GO:0005789(endoplasmic reticulum membrane);GO:0006629(lipid metabolic process);GO:0006644(phospholipid metabolic process);GO:0006656(phosphatidylcholine biosynthetic process);GO:0008168(methyltransf…	00564(Glycerophospholipid metabolism)	K00550	EC:2.1.1.16	bifunctional phosphatidyl-N-methylethanolamine N-methyltransferase/phosphatidyl-N-dimethylethanolamine N-methyltransferase	NA	255.054	230.013	258.632	266.695	114.397	135.089	118.449	119.584	2.07252	1.05139	2.43257e-72	1.62712e-70	up	yes
MSTRG.441	GPX2	NM_001178592.3	GO:0004601(peroxidase activity);GO:0004602(glutathione peroxidase activity);GO:0005634(nucleus);GO:0005737(cytoplasm);GO:0006979(response to oxidative stress);GO:0016491(oxidoreductase activity);GO:0031314(extrinsic component of mitochondrial inner membrane);GO:0031315(extrinsic component of mitochondrial outer membrane);GO:0034599(cellular response to oxidative stress);GO:0047066(phospholipid-hy…	00590(Arachidonic acid metabolism);00480(Glutathione metabolism)	K00432	EC:1.11.1.9	glutathione peroxidase GPX2	NA	108.15	114.67	116.547	117.982	244.632	244.777	248.778	256.032	0.460007	-1.12027	2.54457e-71	1.68333e-69	down	yes
MSTRG.1393	STL1	NM_001180844.3	GO:0000324(fungal-type vacuole);GO:0005215(transporter activity);GO:0005351(sugar:proton symporter activity);GO:0005355(glucose transmembrane transporter activity);GO:0005886(plasma membrane);GO:0005887(integral component of plasma membrane);GO:0006810(transport);GO:0008643(carbohydrate transport);GO:0015295(solute:proton symporter activity);GO:0015793(glycerol transport);GO:0016020(membrane);GO:…	04113(Meiosis - yeast)	K08139	NA	hypothetical protein	NA	28.201	21.078	21.5358	22.9162	5.80198	6.57638	5.55058	4.87657	4.11001	2.03914	2.81132e-71	1.83958e-69	up	yes
MSTRG.567	PGK1	NM_001178725.1	GO:0000166(nucleotide binding);GO:0004618(phosphoglycerate kinase activity);GO:0005524(ATP binding);GO:0005737(cytoplasm);GO:0005739(mitochondrion);GO:0005886(plasma membrane);GO:0006094(gluconeogenesis);GO:0006096(glycolytic process);GO:0016301(kinase activity);GO:0016310(phosphorylation);GO:0016740(transferase activity)	01200(Carbon metabolism);01230(Biosynthesis of amino acids);00010(Glycolysis / Gluconeogenesis)	K00927	EC:2.7.2.3	phosphoglycerate kinase	NA	11597.8	11022.1	11119.2	11379.1	7807.17	7880.84	7634.23	7711.28	1.45386	0.539885	1.8403e-70	1.19125e-68	up	no
MSTRG.5174	YOR142W-B;YOR142W-A	NM_001184386.2;NM_001184385.3	GO:0000943(retrotransposon nucleocapsid);GO:0003676(nucleic acid binding);GO:0003677(DNA binding);GO:0003723(RNA binding);GO:0003824(catalytic activity);GO:0003887(DNA-directed DNA polymerase activity);GO:0003964(RNA-directed DNA polymerase activity);GO:0004518(nuclease activity);GO:0004519(endonuclease activity);GO:0004523(RNA-DNA hybrid ribonuclease activity);GO:0004540(ribonuclease activity);G…	NA	NA	NA		NA	58.1705	63.2973	66.0648	62.6817	40.1416	38.7362	40.563	39.255	1.57669	0.656901	6.14703e-70	3.93671e-68	up	yes
MSTRG.5828	CUR1	NM_001184255.1	GO:0005634(nucleus);GO:0006351(transcription, DNA-templated);GO:0006355(regulation of transcription, DNA-templated);GO:0006457(protein folding);GO:0006886(intracellular protein transport);GO:0034504(protein localization to nucleus);GO:0034605(cellular response to heat);GO:0051087(chaperone binding)	NA	NA	NA		NA	156.769	175.994	164.503	162.935	93.1759	92.8532	96.3239	89.1094	1.7773	0.82969	3.88109e-67	2.45938e-65	up	yes
MSTRG.264	TIP1	NM_001178415.1	GO:0005199(structural constituent of cell wall);GO:0005576(extracellular region);GO:0005618(cell wall);GO:0005829(cytosol);GO:0006950(response to stress);GO:0009277(fungal-type cell wall);GO:0016020(membrane);GO:0016298(lipase activity);GO:0016787(hydrolase activity);GO:0031225(anchored component of membrane);GO:0031505(fungal-type cell wall organization);GO:0071944(cell periphery)	NA	NA	NA		NA	1113.62	1209.38	1204.87	1255.79	815.72	780.72	797.121	812.436	1.4921	0.577341	7.52079e-67	4.71616e-65	up	no
MSTRG.1765	CEM1	NM_001178952.2	GO:0003824(catalytic activity);GO:0004315(3-oxoacyl-[acyl-carrier-protein] synthase activity);GO:0005739(mitochondrion);GO:0006629(lipid metabolic process);GO:0006631(fatty acid metabolic process);GO:0006633(fatty acid biosynthetic process);GO:0008152(metabolic process);GO:0016740(transferase activity)	01212(Fatty acid metabolism);00061(Fatty acid biosynthesis);00780(Biotin metabolism)	K09458	EC:2.3.1.179	fatty acid synthase CEM1	NA	12.9918	13.5023	16.0222	13.7752	44.7993	42.6703	45.844	41.325	0.322331	-1.63338	9.64756e-67	5.98746e-65	down	yes
MSTRG.1185	YDR316W-B;YDR316W-A	NM_001184425.2;NM_001184424.1	GO:0000943(retrotransposon nucleocapsid);GO:0003676(nucleic acid binding);GO:0003677(DNA binding);GO:0003723(RNA binding);GO:0003824(catalytic activity);GO:0003887(DNA-directed DNA polymerase activity);GO:0003964(RNA-directed DNA polymerase activity);GO:0004518(nuclease activity);GO:0004519(endonuclease activity);GO:0004523(RNA-DNA hybrid ribonuclease activity);GO:0004540(ribonuclease activity);G…	NA	NA	NA		NA	55.7414	60.5982	61.9319	58.9122	39.7061	38.9768	39.6752	39.1446	1.5059	0.590629	1.00824e-66	6.19348e-65	up	yes
MSTRG.4241	YMR090W	NM_001182590.1	GO:0003674(molecular_function);GO:0005737(cytoplasm);GO:0008150(biological_process)	NA	NA	NA		NA	82.853	86.8058	85.5097	94.9116	41.9606	41.2216	43.0703	45.1026	2.04301	1.0307	1.26907e-64	7.71696e-63	up	yes
MSTRG.1592	YAP5	MSTRG.1592.1	NA	NA	NA	NA		NA	32.0706	25.0834	25.2811	23.7726	5.61011	7.72202	5.92181	6.73909	4.08601	2.03069	1.50489e-63	9.05942e-62	up	yes
MSTRG.1871	YER160C;YER159C-A	NM_001179050.4;NM_001184429.1	GO:0000166(nucleotide binding);GO:0000943(retrotransposon nucleocapsid);GO:0003676(nucleic acid binding);GO:0003677(DNA binding);GO:0003723(RNA binding);GO:0003824(catalytic activity);GO:0003887(DNA-directed DNA polymerase activity);GO:0003964(RNA-directed DNA polymerase activity);GO:0004190(aspartic-type endopeptidase activity);GO:0004518(nuclease activity);GO:0004519(endonuclease activity);GO:0…	NA	NA	NA		NA	72.5991	79.0847	77.4421	79.8152	50.7696	49.7724	52.8557	53.2474	1.49503	0.580176	2.37911e-63	1.41805e-61	up	no
MSTRG.4024	MSC1	NM_001182491.1	GO:0003674(molecular_function);GO:0005739(mitochondrion);GO:0005783(endoplasmic reticulum);GO:0005886(plasma membrane);GO:0007131(reciprocal meiotic recombination)	NA	NA	NA		NA	173.389	148.257	164.891	165.765	90.2249	94.8124	84.7032	86.6489	1.83031	0.872088	5.05102e-63	2.98109e-61	up	yes
MSTRG.2430	PDC6	NM_001181216.3	GO:0000287(magnesium ion binding);GO:0000949(aromatic amino acid family catabolic process to alcohol via Ehrlich pathway);GO:0000955(amino acid catabolic process via Ehrlich pathway);GO:0003824(catalytic activity);GO:0004737(pyruvate decarboxylase activity);GO:0005737(cytoplasm);GO:0006067(ethanol metabolic process);GO:0006559(L-phenylalanine catabolic process);GO:0006569(tryptophan catabolic pro…	00010(Glycolysis / Gluconeogenesis)	K01568	EC:4.1.1.1	indolepyruvate decarboxylase 6	NA	4.85169	4.48878	4.50126	5.25452	0.593896	0.60036	0.506581	0.516425	8.61254	3.10644	9.68576e-63	5.661e-61	up	yes
MSTRG.2249	ASN2	NM_001181253.1	GO:0000166(nucleotide binding);GO:0004066(asparagine synthase (glutamine-hydrolyzing) activity);GO:0005524(ATP binding);GO:0005737(cytoplasm);GO:0005829(cytosol);GO:0006529(asparagine biosynthetic process);GO:0006541(glutamine metabolic process);GO:0008652(cellular amino acid biosynthetic process);GO:0016874(ligase activity);GO:0042803(protein homodimerization activity);GO:0070981(L-asparagine bi…	00250(Alanine, aspartate and glutamate metabolism)	K01953	EC:6.3.5.4	asparagine synthase (glutamine-hydrolyzing) 2	NA	275.749	267.837	270.001	273.665	485.048	490.191	478.3	485.25	0.56079	-0.834469	1.74672e-62	1.01108e-60	down	yes
MSTRG.4742	GCD10	NM_001182900.3	GO:0003723(RNA binding);GO:0005634(nucleus);GO:0008033(tRNA processing);GO:0016429(tRNA (adenine-N1-)-methyltransferase activity);GO:0030488(tRNA methylation);GO:0031515(tRNA (m1A) methyltransferase complex)	NA	NA	NA		NA	25.524	28.7111	28.3017	25.7849	61.6942	63.5593	63.7123	64.3071	0.427687	-1.22537	2.11515e-62	1.21269e-60	down	yes
MSTRG.2025	IRC7	NM_001180021.1	GO:0003824(catalytic activity);GO:0004121(cystathionine beta-lyase activity);GO:0005575(cellular_component);GO:0005737(cytoplasm);GO:0006520(cellular amino acid metabolic process);GO:0006790(sulfur compound metabolic process);GO:0008652(cellular amino acid biosynthetic process);GO:0009086(methionine biosynthetic process);GO:0016829(lyase activity);GO:0019450(L-cysteine catabolic process to pyruva…	01230(Biosynthesis of amino acids);00270(Cysteine and methionine metabolism);00450(Selenocompound metabolism)	K01760	EC:4.4.1.8	cysteine-S-conjugate beta-lyase IRC7	NA	59.4515	82.1012	75.8908	82.9285	209.007	210.445	220.504	220.059	0.349264	-1.51761	8.11811e-62	4.61048e-60	down	yes
MSTRG.3227	CYC1	NM_001181706.1	GO:0005739(mitochondrion);GO:0005758(mitochondrial intermembrane space);GO:0006122(mitochondrial electron transport, ubiquinol to cytochrome c);GO:0006123(mitochondrial electron transport, cytochrome c to oxygen);GO:0009055(electron carrier activity);GO:0020037(heme binding);GO:0042773(ATP synthesis coupled electron transport);GO:0046872(metal ion binding);GO:0055114(oxidation-reduction process);…	00920(Sulfur metabolism)	K08738	NA	cytochrome c isoform 1	NA	30.1904	23.1102	26.6536	21.2918	112.506	134.025	121.25	107.198	0.213159	-2.23	7.86697e-61	4.42609e-59	down	yes
MSTRG.4093	HUG1	NM_001184439.1	GO:0000077(DNA damage checkpoint);GO:0005634(nucleus);GO:0005737(cytoplasm);GO:0006281(DNA repair);GO:0006974(cellular response to DNA damage stimulus);GO:0007050(cell cycle arrest)	NA	NA	NA		NA	73.1702	97.0884	92.2096	90.049	23.4085	19.2894	18.148	21.4734	4.28232	2.09839	2.01379e-60	1.1225e-58	up	yes
MSTRG.4990	DDR2	NM_001183307.1	NA	NA	NA	NA		NA	175.862	200.145	210.696	228.105	66.5928	73.2981	68.6195	81.8993	2.80572	1.48837	5.41067e-60	2.98828e-58	up	yes
MSTRG.2994	FRE2	NM_001179785.1	GO:0000293(ferric-chelate reductase activity);GO:0000324(fungal-type vacuole);GO:0005886(plasma membrane);GO:0006811(ion transport);GO:0006825(copper ion transport);GO:0006826(iron ion transport);GO:0006879(cellular iron ion homeostasis);GO:0008823(cupric reductase activity);GO:0015677(copper ion import);GO:0016020(membrane);GO:0016021(integral component of membrane);GO:0016491(oxidoreductase act…	NA	NA	NA		NA	18.0708	19.3823	18.0586	23.7583	6.2602	7.175	5.93743	7.05504	2.99951	1.58473	1.41281e-59	7.73192e-58	up	yes
MSTRG.5728	SPO24	NM_001184516.1	GO:0003674(molecular_function);GO:0005628(prospore membrane);GO:0030435(sporulation resulting in formation of a cellular spore)	NA	NA	NA		NA	1368.35	1868.03	1818.96	1829.7	845.235	835.614	771.758	822.872	2.102	1.07176	2.24262e-59	1.21627e-57	up	yes
MSTRG.3923	BUD20	NM_001181961.1	GO:0000055(ribosomal large subunit export from nucleus);GO:0000282(cellular bud site selection);GO:0003676(nucleic acid binding);GO:0005634(nucleus);GO:0005737(cytoplasm);GO:0005783(endoplasmic reticulum);GO:0008270(zinc ion binding);GO:0030687(preribosome, large subunit precursor);GO:0043023(ribosomal large subunit binding);GO:0046872(metal ion binding)	NA	NA	NA		NA	42.8331	51.6094	59.3586	52.8117	157.31	156.535	193.114	183.455	0.299259	-1.74053	4.06555e-59	2.18523e-57	down	yes
MSTRG.2233	PNC1	NM_001180902.3	GO:0000183(chromatin silencing at rDNA);GO:0001302(replicative cell aging);GO:0003824(catalytic activity);GO:0005634(nucleus);GO:0005737(cytoplasm);GO:0005777(peroxisome);GO:0006348(chromatin silencing at telomere);GO:0008152(metabolic process);GO:0008936(nicotinamidase activity);GO:0016787(hydrolase activity);GO:0019358(nicotinate nucleotide salvage);GO:0019363(pyridine nucleotide biosynthetic p…	00760(Nicotinate and nicotinamide metabolism);04213(Longevity regulating pathway - multiple species)	K01440	EC:3.5.1.19	nicotinamidase	NA	1395.75	1264.94	1312.14	1378.6	877.565	848.716	857.643	916.376	1.52885	0.612448	1.00568e-58	5.35771e-57	up	yes
MSTRG.4053	TSL1	NM_001182460.1	GO:0003824(catalytic activity);GO:0003825(alpha,alpha-trehalose-phosphate synthase (UDP-forming) activity);GO:0004805(trehalose-phosphatase activity);GO:0005737(cytoplasm);GO:0005946(alpha,alpha-trehalose-phosphate synthase complex (UDP-forming));GO:0005992(trehalose biosynthetic process);GO:0030234(enzyme regulator activity)	00500(Starch and sucrose metabolism)	K16055	EC:2.4.1.15 3.1.3.12	Tsl1p	NA	509.534	410.346	405.068	431.858	225.754	240.002	216.526	226.374	1.93341	0.951149	3.79812e-58	2.00567e-56	up	yes
MSTRG.949	TPS2	NM_001180382.1	GO:0003824(catalytic activity);GO:0004805(trehalose-phosphatase activity);GO:0005737(cytoplasm);GO:0005739(mitochondrion);GO:0005946(alpha,alpha-trehalose-phosphate synthase complex (UDP-forming));GO:0005992(trehalose biosynthetic process);GO:0016787(hydrolase activity);GO:0034605(cellular response to heat)	00500(Starch and sucrose metabolism)	K16055	EC:2.4.1.15 3.1.3.12	trehalose-phosphatase TPS2	NA	522.135	398.112	401.135	419.002	207.892	214.492	204.81	219.089	2.0565	1.04019	1.44001e-57	7.53815e-56	up	yes
MSTRG.1133	YDR261C-D;YDR261C-C	NM_001184421.2;NM_001184420.1	GO:0000943(retrotransposon nucleocapsid);GO:0003676(nucleic acid binding);GO:0003677(DNA binding);GO:0003723(RNA binding);GO:0003824(catalytic activity);GO:0003887(DNA-directed DNA polymerase activity);GO:0003964(RNA-directed DNA polymerase activity);GO:0004518(nuclease activity);GO:0004519(endonuclease activity);GO:0004523(RNA-DNA hybrid ribonuclease activity);GO:0004540(ribonuclease activity);G…	NA	NA	NA		NA	285.345	289.886	295.662	288.074	217.085	209.063	221.07	219.944	1.33651	0.418466	4.15014e-57	2.15378e-55	up	no
MSTRG.4534	YNL284C-B;YNL284C-A	NM_001184415.2;NM_001184414.1	GO:0000166(nucleotide binding);GO:0000943(retrotransposon nucleocapsid);GO:0003676(nucleic acid binding);GO:0003677(DNA binding);GO:0003723(RNA binding);GO:0003824(catalytic activity);GO:0003887(DNA-directed DNA polymerase activity);GO:0003964(RNA-directed DNA polymerase activity);GO:0004190(aspartic-type endopeptidase activity);GO:0004518(nuclease activity);GO:0004519(endonuclease activity);GO:0…	NA	NA	NA		NA	72.1989	77.3439	80.9237	74.5015	52.9799	51.596	53.3382	52.7406	1.44771	0.533777	4.73796e-57	2.43782e-55	up	no
MSTRG.2384	YGR038C-B;YGR038C-A	NM_001184434.2;NM_001184433.1	GO:0000943(retrotransposon nucleocapsid);GO:0003676(nucleic acid binding);GO:0003677(DNA binding);GO:0003723(RNA binding);GO:0003824(catalytic activity);GO:0003887(DNA-directed DNA polymerase activity);GO:0003964(RNA-directed DNA polymerase activity);GO:0004518(nuclease activity);GO:0004519(endonuclease activity);GO:0004523(RNA-DNA hybrid ribonuclease activity);GO:0004540(ribonuclease activity);G…	NA	NA	NA		NA	139.273	143.857	145.931	141.662	104.721	99.3163	105.473	107.228	1.3695	0.453648	6.42779e-56	3.27926e-54	up	no
MSTRG.300	MMS4	NM_001178446.1	GO:0000712(resolution of meiotic recombination intermediates);GO:0003677(DNA binding);GO:0004518(nuclease activity);GO:0004519(endonuclease activity);GO:0004520(endodeoxyribonuclease activity);GO:0005634(nucleus);GO:0006265(DNA topological change);GO:0006281(DNA repair);GO:0006310(DNA recombination);GO:0006974(cellular response to DNA damage stimulus);GO:0007131(reciprocal meiotic recombination);…	NA	NA	NA		NA	28.7832	25.9283	28.1163	27.8282	11.6828	12.5294	14.2828	12.3612	2.17586	1.12158	6.9779e-56	3.53e-54	up	yes
MSTRG.1270	UTP5	NM_001180706.1	GO:0000124(SAGA complex);GO:0000462(maturation of SSU-rRNA from tricistronic rRNA transcript (SSU-rRNA, 5.8S rRNA, LSU-rRNA));GO:0003674(molecular_function);GO:0003712(transcription cofactor activity);GO:0005634(nucleus);GO:0005730(nucleolus);GO:0006351(transcription, DNA-templated);GO:0006357(regulation of transcription from RNA polymerase II promoter);GO:0006364(rRNA processing);GO:0016573(hist…	03008(Ribosome biogenesis in eukaryotes)	K14546	NA	Utp5p	NA	44.1343	48.425	50.6823	46.7488	103.026	97.9575	115.436	106.375	0.449367	-1.15403	7.52886e-56	3.77262e-54	down	yes
MSTRG.2480	SER2	NM_001181337.1	GO:0000287(magnesium ion binding);GO:0004647(phosphoserine phosphatase activity);GO:0005634(nucleus);GO:0005737(cytoplasm);GO:0006564(L-serine biosynthetic process);GO:0008152(metabolic process);GO:0008652(cellular amino acid biosynthetic process);GO:0016311(dephosphorylation);GO:0016787(hydrolase activity);GO:0016791(phosphatase activity);GO:0046872(metal ion binding)	01200(Carbon metabolism);01230(Biosynthesis of amino acids);00680(Methane metabolism);00260(Glycine, serine and threonine metabolism)	K01079	EC:3.1.3.3	phosphoserine phosphatase	NA	62.3755	71.2021	68.5848	68.2402	141.291	142.698	147.393	139.311	0.473814	-1.07761	7.58285e-56	3.77262e-54	down	yes
MSTRG.5777	MRD1	NM_001184209.1	GO:0000166(nucleotide binding);GO:0000447(endonucleolytic cleavage in ITS1 to separate SSU-rRNA from 5.8S rRNA and LSU-rRNA from tricistronic rRNA transcript (SSU-rRNA, 5.8S rRNA, LSU-rRNA));GO:0000472(endonucleolytic cleavage to generate mature 5'-end of SSU-rRNA from (SSU-rRNA, 5.8S rRNA, LSU-rRNA));GO:0000480(endonucleolytic cleavage in 5'-ETS of tricistronic rRNA transcript (SSU-rRNA, 5.8S rR…	03008(Ribosome biogenesis in eukaryotes)	K14573	NA	hypothetical protein	NA	13.4729	18.367	16.1203	14.698	48.9478	41.5861	52.9944	49.6515	0.324352	-1.62437	1.28923e-55	6.36162e-54	down	yes
MSTRG.2407	ADE6	NM_001181190.1	GO:0000166(nucleotide binding);GO:0004642(phosphoribosylformylglycinamidine synthase activity);GO:0005524(ATP binding);GO:0005737(cytoplasm);GO:0006164(purine nucleotide biosynthetic process);GO:0006189('de novo' IMP biosynthetic process);GO:0006541(glutamine metabolic process);GO:0009156(ribonucleoside monophosphate biosynthetic process);GO:0016874(ligase activity);GO:0046872(metal ion binding)	00230(Purine metabolism)	K01952	EC:6.3.5.3	phosphoribosylformylglycinamidine synthase	NA	91.5219	89.6803	80.2467	89.7233	176.707	173.096	177.409	176.987	0.498683	-1.00381	6.94387e-55	3.39854e-53	down	yes
MSTRG.5221	YOR192C-B;YOR192C-A	NM_001184388.4;NM_001184387.1	GO:0000166(nucleotide binding);GO:0000943(retrotransposon nucleocapsid);GO:0003676(nucleic acid binding);GO:0003677(DNA binding);GO:0003723(RNA binding);GO:0003824(catalytic activity);GO:0003887(DNA-directed DNA polymerase activity);GO:0003964(RNA-directed DNA polymerase activity);GO:0004190(aspartic-type endopeptidase activity);GO:0004518(nuclease activity);GO:0004519(endonuclease activity);GO:0…	NA	NA	NA		NA	50.4185	59.1817	57.7403	56.282	35.7514	34.5542	34.6829	37.2073	1.57264	0.653186	7.1771e-55	3.48437e-53	up	yes
MSTRG.4936	WSC3	NM_001183359.1	GO:0000324(fungal-type vacuole);GO:0004888(transmembrane signaling receptor activity);GO:0007266(Rho protein signal transduction);GO:0009408(response to heat);GO:0016020(membrane);GO:0016021(integral component of membrane);GO:0030242(pexophagy);GO:0043332(mating projection tip);GO:0071555(cell wall organization)	04011(MAPK signaling pathway - yeast);04139(Regulation of mitophagy - yeast)	K11244	NA	Wsc3p	NA	64.4061	56.4017	56.1766	57.7395	30.3476	26.5284	30.1913	30.9226	1.98936	0.992302	1.15749e-54	5.57448e-53	up	yes
MSTRG.694	RTN2	NM_001180264.1	GO:0003674(molecular_function);GO:0005634(nucleus);GO:0005737(cytoplasm);GO:0005783(endoplasmic reticulum);GO:0005789(endoplasmic reticulum membrane);GO:0012505(endomembrane system);GO:0016020(membrane);GO:0016021(integral component of membrane);GO:0032541(cortical endoplasmic reticulum);GO:0071782(endoplasmic reticulum tubular network);GO:0071786(endoplasmic reticulum tubular network organizatio…	NA	NA	NA		NA	77.5515	63.8871	65.7078	71.5048	28.7844	33.36	33.735	30.9029	2.19787	1.13611	1.65122e-54	7.88918e-53	up	yes
MSTRG.2629	ARG4	NM_001179148.1	GO:0003824(catalytic activity);GO:0004056(argininosuccinate lyase activity);GO:0005829(cytosol);GO:0006526(arginine biosynthetic process);GO:0008652(cellular amino acid biosynthetic process);GO:0016829(lyase activity);GO:0042450(arginine biosynthetic process via ornithine);GO:0051262(protein tetramerization)	01230(Biosynthesis of amino acids);00250(Alanine, aspartate and glutamate metabolism);00220(Arginine biosynthesis)	K01755	EC:4.3.2.1	argininosuccinate lyase ARG4	NA	91.2742	87.48	89.32	90.8163	182.275	182.351	175.938	168.209	0.506354	-0.981781	3.81067e-54	1.80632e-52	down	yes
MSTRG.973	YDR098C-B;YDR098C-A	NM_001184417.2;NM_001184416.1	GO:0000943(retrotransposon nucleocapsid);GO:0003676(nucleic acid binding);GO:0003677(DNA binding);GO:0003723(RNA binding);GO:0003824(catalytic activity);GO:0003887(DNA-directed DNA polymerase activity);GO:0003964(RNA-directed DNA polymerase activity);GO:0004518(nuclease activity);GO:0004519(endonuclease activity);GO:0004523(RNA-DNA hybrid ribonuclease activity);GO:0004540(ribonuclease activity);G…	NA	NA	NA		NA	160.904	166.544	167.599	163.625	121.216	115.824	122.996	126.494	1.35382	0.437033	1.05734e-52	4.97279e-51	up	no
MSTRG.2934	NCA3	NM_001181549.1	GO:0000324(fungal-type vacuole);GO:0003674(molecular_function);GO:0005739(mitochondrion);GO:0007005(mitochondrion organization);GO:0009277(fungal-type cell wall);GO:0009986(cell surface);GO:0031505(fungal-type cell wall organization)	NA	NA	NA		NA	35.6388	44.4322	47.8176	50.221	15.9955	17.1339	17.3221	17.9061	2.60556	1.38159	1.18904e-52	5.54887e-51	up	yes
MSTRG.3292	YJR115W	NM_001181773.3	GO:0003674(molecular_function);GO:0005575(cellular_component);GO:0008150(biological_process)	NA	NA	NA		NA	124.395	97.5195	97.4215	112.51	39.3779	43.4716	45.7685	40.0251	2.56071	1.35654	1.55616e-52	7.20623e-51	up	yes
MSTRG.1080	YDR210W-D;YDR210W-C	NM_001184436.2;NM_001184435.3	GO:0000943(retrotransposon nucleocapsid);GO:0003676(nucleic acid binding);GO:0003677(DNA binding);GO:0003723(RNA binding);GO:0003824(catalytic activity);GO:0003887(DNA-directed DNA polymerase activity);GO:0003964(RNA-directed DNA polymerase activity);GO:0004518(nuclease activity);GO:0004519(endonuclease activity);GO:0004523(RNA-DNA hybrid ribonuclease activity);GO:0004540(ribonuclease activity);G…	NA	NA	NA		NA	121.823	130.826	135.702	125.336	91.0105	87.7182	92.5312	94.4081	1.40479	0.490355	6.49829e-52	2.98624e-50	up	no
MSTRG.5099	YOR29-13	NM_001183481.1	GO:0003674(molecular_function);GO:0005634(nucleus);GO:0005737(cytoplasm);GO:0008150(biological_process)	NA	NA	NA		NA	23.7255	24.899	27.7226	27.4904	7.27191	8.46115	7.92539	9.61678	3.12056	1.64181	1.36083e-51	6.20619e-50	up	yes
MSTRG.3644	CTS1	NM_001182173.1	GO:0000272(polysaccharide catabolic process);GO:0000324(fungal-type vacuole);GO:0000920(cell separation after cytokinesis);GO:0004553(hydrolase activity, hydrolyzing O-glycosyl compounds);GO:0004568(chitinase activity);GO:0005576(extracellular region);GO:0005618(cell wall);GO:0005635(nuclear envelope);GO:0005783(endoplasmic reticulum);GO:0005935(cellular bud neck);GO:0005975(carbohydrate metaboli…	00520(Amino sugar and nucleotide sugar metabolism)	K01183	EC:3.2.1.14	Cts1p	NA	1086.08	1045.97	1082.78	1162.16	777.999	793.628	758.224	798.32	1.39922	0.484619	1.78192e-51	8.06554e-50	up	no
MSTRG.5398	FIT2	NM_001183802.1	GO:0000324(fungal-type vacuole);GO:0003674(molecular_function);GO:0005576(extracellular region);GO:0005618(cell wall);GO:0006810(transport);GO:0006811(ion transport);GO:0009277(fungal-type cell wall);GO:0015891(siderophore transport);GO:0016020(membrane);GO:0031225(anchored component of membrane);GO:0055072(iron ion homeostasis);GO:0071944(cell periphery)	NA	NA	NA		NA	989.144	1720.35	1429.66	1985.99	171.844	150.045	204.947	188.578	8.56167	3.09789	3.45134e-51	1.55053e-49	up	yes
MSTRG.2334	PMA1	NM_001180873.1;MSTRG.2334.3;MSTRG.2334.2;MSTRG.2334.1	GO:0000166(nucleotide binding);GO:0005524(ATP binding);GO:0005739(mitochondrion);GO:0005829(cytosol);GO:0005886(plasma membrane);GO:0005887(integral component of plasma membrane);GO:0006754(ATP biosynthetic process);GO:0006810(transport);GO:0006811(ion transport);GO:0006885(regulation of pH);GO:0008553(hydrogen-exporting ATPase activity, phosphorylative mechanism);GO:0015992(proton transport);GO:…	00190(Oxidative phosphorylation)	K01535	EC:3.6.3.6	H(+)-exporting P2-type ATPase PMA1	NA	3084.45	3093.3	2985.52	3049.4	2230.82	2356.82	2210.49	2253.33	1.34925	0.432156	1.66354e-50	7.41816e-49	up	no
MSTRG.1214	HXT3	NM_001180653.1	GO:0005215(transporter activity);GO:0005351(sugar:proton symporter activity);GO:0005353(fructose transmembrane transporter activity);GO:0005355(glucose transmembrane transporter activity);GO:0005886(plasma membrane);GO:0005887(integral component of plasma membrane);GO:0006810(transport);GO:0008643(carbohydrate transport);GO:0008645(hexose transport);GO:0015578(mannose transmembrane transporter ac…	04113(Meiosis - yeast)	K08139	NA	hexose transporter HXT3	NA	1678.16	1461.03	1477.79	1408.5	933.637	930.907	930.871	870.889	1.64348	0.71675	6.27582e-50	2.77797e-48	up	yes
MSTRG.3207	BNA1	NM_001181683.1	GO:0000334(3-hydroxyanthranilate 3,4-dioxygenase activity);GO:0005506(iron ion binding);GO:0005634(nucleus);GO:0005737(cytoplasm);GO:0006569(tryptophan catabolic process);GO:0008198(ferrous iron binding);GO:0009435(NAD biosynthetic process);GO:0016491(oxidoreductase activity);GO:0019363(pyridine nucleotide biosynthetic process);GO:0019805(quinolinate biosynthetic process);GO:0034354('de novo' NAD…	00380(Tryptophan metabolism)	K00452	EC:1.13.11.6	3-hydroxyanthranilate 3,4-dioxygenase	NA	26.679	26.4381	22.2931	25.8466	75.7333	73.4811	71.8189	79.2067	0.337253	-1.5681	6.36271e-50	2.79588e-48	down	yes
MSTRG.4508	EMW1	NM_001183151.1	GO:0003674(molecular_function);GO:0005634(nucleus);GO:0005737(cytoplasm);GO:0031505(fungal-type cell wall organization);GO:0071555(cell wall organization)	NA	NA	NA		NA	17.3116	18.3419	20.0185	20.8451	40.5563	43.4654	42.0522	43.7705	0.450513	-1.15036	1.10511e-49	4.82085e-48	down	yes
MSTRG.5829	YPR158W-B;YPR158W-A	NM_001184398.2;NM_001184397.1	GO:0000943(retrotransposon nucleocapsid);GO:0003676(nucleic acid binding);GO:0003677(DNA binding);GO:0003723(RNA binding);GO:0003824(catalytic activity);GO:0003887(DNA-directed DNA polymerase activity);GO:0003964(RNA-directed DNA polymerase activity);GO:0004518(nuclease activity);GO:0004519(endonuclease activity);GO:0004523(RNA-DNA hybrid ribonuclease activity);GO:0004540(ribonuclease activity);G…	NA	NA	NA		NA	50.951	57.1634	59.8331	54.5312	37.2282	36.6863	37.8621	37.1904	1.49348	0.578675	1.55867e-49	6.75051e-48	up	no
MSTRG.4959	PHM7	NM_001183338.1	GO:0000324(fungal-type vacuole);GO:0003674(molecular_function);GO:0005783(endoplasmic reticulum);GO:0005886(plasma membrane);GO:0006810(transport);GO:0006811(ion transport);GO:0008150(biological_process);GO:0016020(membrane);GO:0016021(integral component of membrane)	03060(Protein export)	K13431	NA	hypothetical protein	NA	8.85679	8.18105	8.14555	10.073	2.79516	3.33979	2.95248	3.32437	2.84055	1.50617	1.96388e-49	8.44468e-48	up	yes
MSTRG.5593	SSU1	NM_001183906.1	GO:0000316(sulfite transport);GO:0000319(sulfite transmembrane transporter activity);GO:0005783(endoplasmic reticulum);GO:0005886(plasma membrane);GO:0006810(transport);GO:0016020(membrane);GO:0016021(integral component of membrane);GO:0055085(transmembrane transport);GO:0071944(cell periphery)	NA	NA	NA		NA	30.0099	26.4765	22.7044	25.265	72.887	68.7973	76.1865	71.0392	0.361551	-1.46773	2.18294e-49	9.32007e-48	down	yes
MSTRG.1700	NUG1	NM_001178897.1	GO:0000055(ribosomal large subunit export from nucleus);GO:0000166(nucleotide binding);GO:0000463(maturation of LSU-rRNA from tricistronic rRNA transcript (SSU-rRNA, 5.8S rRNA, LSU-rRNA));GO:0003723(RNA binding);GO:0003729(mRNA binding);GO:0003924(GTPase activity);GO:0005525(GTP binding);GO:0005634(nucleus);GO:0005730(nucleolus);GO:0006810(transport);GO:0015031(protein transport);GO:0030687(preri…	03008(Ribosome biogenesis in eukaryotes)	K14538	NA	RNA-binding GTPase NUG1	NA	56.037	64.6924	60.5479	55.9081	121.322	118.387	129.825	127.182	0.477507	-1.06641	2.51311e-49	1.06542e-47	down	yes
MSTRG.71	YAR009C	NM_001178213.1	GO:0000943(retrotransposon nucleocapsid);GO:0003676(nucleic acid binding);GO:0003677(DNA binding);GO:0003723(RNA binding);GO:0003824(catalytic activity);GO:0003887(DNA-directed DNA polymerase activity);GO:0003964(RNA-directed DNA polymerase activity);GO:0004518(nuclease activity);GO:0004519(endonuclease activity);GO:0004523(RNA-DNA hybrid ribonuclease activity);GO:0004540(ribonuclease activity);G…	NA	NA	NA		NA	153.551	158.261	165.341	153.598	119.301	117.395	117.733	119.133	1.33193	0.413519	2.55892e-49	1.07725e-47	up	no
MSTRG.1757	HIS1	NM_001178946.3	GO:0000105(histidine biosynthetic process);GO:0000166(nucleotide binding);GO:0000287(magnesium ion binding);GO:0003879(ATP phosphoribosyltransferase activity);GO:0005524(ATP binding);GO:0005575(cellular_component);GO:0005737(cytoplasm);GO:0008652(cellular amino acid biosynthetic process);GO:0016740(transferase activity);GO:0016757(transferase activity, transferring glycosyl groups)	01230(Biosynthesis of amino acids);00340(Histidine metabolism)	K00765	EC:2.4.2.17	ATP phosphoribosyltransferase	NA	257.886	227.81	242.75	229.853	472.663	466.582	507.544	480.553	0.497213	-1.00806	3.79332e-49	1.58582e-47	down	yes
MSTRG.5448	HSP82	NM_001184054.1	GO:0000166(nucleotide binding);GO:0000492(box C/D snoRNP assembly);GO:0000723(telomere maintenance);GO:0005524(ATP binding);GO:0005737(cytoplasm);GO:0005739(mitochondrion);GO:0005886(plasma membrane);GO:0006457(protein folding);GO:0006458('de novo' protein folding);GO:0006950(response to stress);GO:0016887(ATPase activity);GO:0034605(cellular response to heat);GO:0042026(protein refolding);GO:004…	04141(Protein processing in endoplasmic reticulum)	K04079	NA	Hsp90 family chaperone HSC82	NA	1559.14	1777.51	1822.85	1769.54	1217.38	1202.3	1230.54	1256.83	1.41206	0.497798	6.54314e-49	2.71653e-47	up	no
MSTRG.824	SYO1	NM_001180122.1	GO:0005634(nucleus);GO:0005737(cytoplasm);GO:0006606(protein import into nucleus);GO:0006810(transport);GO:0015031(protein transport);GO:0042254(ribosome biogenesis);GO:0042273(ribosomal large subunit biogenesis);GO:0051082(unfolded protein binding)	NA	NA	NA		NA	18.3634	21.0304	19.8715	19.9248	43.7053	46.5641	44.5513	42.3893	0.446872	-1.16207	7.57248e-49	3.12235e-47	down	yes
MSTRG.3798	FPR4	NM_001182337.3	GO:0000412(histone peptidyl-prolyl isomerization);GO:0000415(negative regulation of histone H3-K36 methylation);GO:0000785(chromatin);GO:0003755(peptidyl-prolyl cis-trans isomerase activity);GO:0005527(macrolide binding);GO:0005528(FK506 binding);GO:0005634(nucleus);GO:0005730(nucleolus);GO:0005737(cytoplasm);GO:0006334(nucleosome assembly);GO:0006457(protein folding);GO:0016853(isomerase activit…	NA	NA	NA		NA	62.778	72.874	76.2587	71.0471	164.134	147.162	178.274	183.903	0.420147	-1.25103	1.21032e-48	4.95654e-47	down	yes
MSTRG.5008	OPI10	NM_001183286.1	GO:0003674(molecular_function);GO:0005634(nucleus);GO:0005737(cytoplasm);GO:0006020(inositol metabolic process);GO:0006629(lipid metabolic process);GO:0008654(phospholipid biosynthetic process)	NA	NA	NA		NA	219.154	246.657	255.399	229.698	144.857	124.529	142.933	144.302	1.70836	0.772611	1.41845e-48	5.76965e-47	up	yes
MSTRG.2563	ARN2	NM_001179127.2	GO:0000324(fungal-type vacuole);GO:0005768(endosome);GO:0005774(vacuolar membrane);GO:0005886(plasma membrane);GO:0006810(transport);GO:0006811(ion transport);GO:0006879(cellular iron ion homeostasis);GO:0009237(siderophore metabolic process);GO:0010008(endosome membrane);GO:0015343(siderophore transmembrane transporter activity);GO:0015891(siderophore transport);GO:0016020(membrane);GO:0016021(i…	NA	NA	NA		NA	131.736	200.496	175.839	219.379	40.6937	41.4262	44.2654	48.1929	4.1669	2.05897	2.6392e-48	1.06631e-46	up	yes
MSTRG.5212	SER1	NM_001183603.3	GO:0003824(catalytic activity);GO:0004648(O-phospho-L-serine:2-oxoglutarate aminotransferase activity);GO:0005737(cytoplasm);GO:0006564(L-serine biosynthetic process);GO:0008483(transaminase activity);GO:0008652(cellular amino acid biosynthetic process);GO:0009070(serine family amino acid biosynthetic process);GO:0009113(purine nucleobase biosynthetic process);GO:0016740(transferase activity)	01200(Carbon metabolism);01230(Biosynthesis of amino acids);00680(Methane metabolism);00260(Glycine, serine and threonine metabolism);00750(Vitamin B6 metabolism)	K00831	EC:2.6.1.52	O-phospho-L-serine:2-oxoglutarate transaminase	NA	175.5	164.692	166.941	167.667	310.067	312.274	347.923	336.275	0.516479	-0.953219	9.03691e-48	3.62681e-46	down	yes
MSTRG.4626	IPI3	NM_001183020.1	GO:0000027(ribosomal large subunit assembly);GO:0003682(chromatin binding);GO:0005634(nucleus);GO:0005654(nucleoplasm);GO:0005656(nuclear pre-replicative complex);GO:0006267(pre-replicative complex assembly involved in nuclear cell cycle DNA replication);GO:0006364(rRNA processing);GO:0030174(regulation of DNA-dependent DNA replication initiation);GO:0042254(ribosome biogenesis);GO:0097344(Rix1 c…	NA	NA	NA		NA	21.7762	25.3599	23.5752	22.5727	52.6495	53.8119	59.7025	52.4068	0.426791	-1.2284	1.19035e-47	4.74563e-46	down	yes
MSTRG.3157	HCA4	NM_001181467.1	GO:0000166(nucleotide binding);GO:0003676(nucleic acid binding);GO:0003723(RNA binding);GO:0004004(ATP-dependent RNA helicase activity);GO:0004386(helicase activity);GO:0005524(ATP binding);GO:0005634(nucleus);GO:0005730(nucleolus);GO:0006364(rRNA processing);GO:0008186(RNA-dependent ATPase activity);GO:0010501(RNA secondary structure unwinding);GO:0016787(hydrolase activity);GO:0032040(small-sub…	03018(RNA degradation)	K12614	EC:3.6.4.13	DExD/H-box ATP-dependent RNA helicase DHH1	NA	17.5343	23.0187	21.6557	17.9002	60.6056	49.6662	58.657	55.0295	0.357696	-1.4832	1.56284e-47	6.18965e-46	down	yes
MSTRG.4007	YLR157C-B;YLR157C-A	NM_001184406.2;NM_001184405.1	GO:0000943(retrotransposon nucleocapsid);GO:0003676(nucleic acid binding);GO:0003677(DNA binding);GO:0003723(RNA binding);GO:0003824(catalytic activity);GO:0003887(DNA-directed DNA polymerase activity);GO:0003964(RNA-directed DNA polymerase activity);GO:0004518(nuclease activity);GO:0004519(endonuclease activity);GO:0004523(RNA-DNA hybrid ribonuclease activity);GO:0004540(ribonuclease activity);G…	NA	NA	NA		NA	177.789	179.03	182.908	177.021	140.473	141.75	142.046	143.373	1.26268	0.336486	5.05819e-47	1.99021e-45	up	no
MSTRG.4200	YMR050C;YMR045C;YMR046C;YMR051C	NM_001182547.2;NM_001182542.2;MSTRG.4200.3;MSTRG.4200.1;MSTRG.4200.2;NM_001182543.1;NM_001182548.1	GO:0000166(nucleotide binding);GO:0000943(retrotransposon nucleocapsid);GO:0003676(nucleic acid binding);GO:0003677(DNA binding);GO:0003723(RNA binding);GO:0003824(catalytic activity);GO:0003887(DNA-directed DNA polymerase activity);GO:0003964(RNA-directed DNA polymerase activity);GO:0004190(aspartic-type endopeptidase activity);GO:0004518(nuclease activity);GO:0004519(endonuclease activity);GO:0…	NA	NA	NA		NA	109.768	118.448	119.71	117.71	88.5522	85.4564	89.1382	91.5106	1.31292	0.392776	3.45871e-46	1.35204e-44	up	no
MSTRG.3829	SSA2	NM_001181844.1	GO:0000049(tRNA binding);GO:0000166(nucleotide binding);GO:0000329(fungal-type vacuole membrane);GO:0005524(ATP binding);GO:0005576(extracellular region);GO:0005618(cell wall);GO:0005737(cytoplasm);GO:0005739(mitochondrion);GO:0005829(cytosol);GO:0005832(chaperonin-containing T-complex);GO:0005844(polysome);GO:0005886(plasma membrane);GO:0006457(protein folding);GO:0006616(SRP-dependent cotransla…	03040(Spliceosome);04141(Protein processing in endoplasmic reticulum);04144(Endocytosis);04213(Longevity regulating pathway - multiple species)	K03283	NA	Hsp70 family chaperone SSA2	NA	4370.1	5061.76	4978.53	5180.46	3496.67	3384.91	3359.31	3435.11	1.4325	0.518535	6.15489e-46	2.39048e-44	up	no
MSTRG.4021	YML131W	NM_001182494.1	GO:0003674(molecular_function);GO:0005737(cytoplasm);GO:0005829(cytosol);GO:0008150(biological_process);GO:0008270(zinc ion binding);GO:0016020(membrane);GO:0016021(integral component of membrane);GO:0016491(oxidoreductase activity);GO:0055114(oxidation-reduction process)	NA	NA	NA		NA	76.4279	63.9041	73.8069	92.278	31.4155	35.9276	33.5049	33.1943	2.28597	1.19281	8.02956e-46	3.09859e-44	up	yes
MSTRG.572	HSP30	NM_001178735.1	GO:0003674(molecular_function);GO:0005216(ion channel activity);GO:0005783(endoplasmic reticulum);GO:0005886(plasma membrane);GO:0006811(ion transport);GO:0006974(cellular response to DNA damage stimulus);GO:0016020(membrane);GO:0016021(integral component of membrane);GO:0032780(negative regulation of ATPase activity);GO:0034605(cellular response to heat);GO:0070301(cellular response to hydrogen …	NA	NA	NA		NA	422.705	433.31	475.669	524.506	1000.42	947.715	915.523	951.526	0.486527	-1.03941	1.21886e-45	4.67359e-44	down	yes
MSTRG.4614	YNL194C;YNL195C	NM_001183032.1;NM_001183033.1;MSTRG.4614.1	GO:0003674(molecular_function);GO:0005737(cytoplasm);GO:0005783(endoplasmic reticulum);GO:0005886(plasma membrane);GO:0005938(cell cortex);GO:0016020(membrane);GO:0016021(integral component of membrane);GO:0030437(ascospore formation);GO:0071944(cell periphery);GO:0005739(mitochondrion);GO:0008150(biological_process)	NA	NA	NA		NA	27.3854	27.6946	24.9555	31.5085	13.4383	11.4729	12.1752	14.3351	2.16921	1.11717	2.35766e-45	8.98299e-44	up	yes
MSTRG.910	YDR034C-D;YDR034C-C	NM_001184379.4;NM_001184378.1	GO:0000166(nucleotide binding);GO:0000943(retrotransposon nucleocapsid);GO:0003676(nucleic acid binding);GO:0003677(DNA binding);GO:0003723(RNA binding);GO:0003824(catalytic activity);GO:0003887(DNA-directed DNA polymerase activity);GO:0003964(RNA-directed DNA polymerase activity);GO:0004190(aspartic-type endopeptidase activity);GO:0004518(nuclease activity);GO:0004519(endonuclease activity);GO:0…	NA	NA	NA		NA	71.2896	83.8755	86.4411	78.7512	51.317	53.8703	52.5207	54.4047	1.51032	0.594851	3.86872e-45	1.46476e-43	up	yes
MSTRG.1797	MET6	NM_001178982.3	GO:0003871(5-methyltetrahydropteroyltriglutamate-homocysteine S-methyltransferase activity);GO:0005576(extracellular region);GO:0005737(cytoplasm);GO:0005829(cytosol);GO:0005886(plasma membrane);GO:0008168(methyltransferase activity);GO:0008270(zinc ion binding);GO:0008652(cellular amino acid biosynthetic process);GO:0008705(methionine synthase activity);GO:0009086(methionine biosynthetic process…	01230(Biosynthesis of amino acids);00270(Cysteine and methionine metabolism);00450(Selenocompound metabolism)	K00549	EC:2.1.1.14	5-methyltetrahydropteroyltriglutamate-homocysteine S-methyltransferase	NA	74.104	56.5557	53.1293	57.1007	156.895	159.933	155.092	158.246	0.382264	-1.38736	4.44761e-45	1.67341e-43	down	yes
MSTRG.1079	YDR210W-B;YDR210W-A	NM_001184419.4;NM_001184418.1	GO:0000166(nucleotide binding);GO:0000943(retrotransposon nucleocapsid);GO:0003676(nucleic acid binding);GO:0003677(DNA binding);GO:0003723(RNA binding);GO:0003824(catalytic activity);GO:0003887(DNA-directed DNA polymerase activity);GO:0003964(RNA-directed DNA polymerase activity);GO:0004190(aspartic-type endopeptidase activity);GO:0004518(nuclease activity);GO:0004519(endonuclease activity);GO:0…	NA	NA	NA		NA	38.5471	42.8004	43.9225	41.1059	28.1781	28.0235	28.8898	30.0693	1.44473	0.5308	4.94989e-45	1.85083e-43	up	no
MSTRG.5423	DIP5	NM_001184079.1	GO:0000324(fungal-type vacuole);GO:0000329(fungal-type vacuole membrane);GO:0003333(amino acid transmembrane transport);GO:0005313(L-glutamate transmembrane transporter activity);GO:0005773(vacuole);GO:0005886(plasma membrane);GO:0005887(integral component of plasma membrane);GO:0006810(transport);GO:0006865(amino acid transport);GO:0015171(amino acid transmembrane transporter activity);GO:001518…	NA	NA	NA		NA	104.912	132.014	118.605	137.231	66.6014	72.6575	63.7589	67.1885	1.82365	0.86683	6.0578e-45	2.25111e-43	up	yes
MSTRG.4798	LST8	NM_001182845.3	GO:0000139(Golgi membrane);GO:0001558(regulation of cell growth);GO:0005515(protein binding);GO:0005773(vacuole);GO:0005774(vacuolar membrane);GO:0005829(cytosol);GO:0005886(plasma membrane);GO:0007165(signal transduction);GO:0010008(endosome membrane);GO:0016020(membrane);GO:0030295(protein kinase activator activity);GO:0030950(establishment or maintenance of actin cytoskeleton polarity);GO:0031…	03008(Ribosome biogenesis in eukaryotes)	K14555	NA	hypothetical protein	NA	279.512	261.861	262.365	295.653	185.123	177.156	182.698	183.344	1.50949	0.594058	6.49714e-45	2.39956e-43	up	yes
MSTRG.548	SAT4	NM_001178721.1	GO:0000082(G1/S transition of mitotic cell cycle);GO:0000166(nucleotide binding);GO:0004672(protein kinase activity);GO:0004674(protein serine/threonine kinase activity);GO:0005524(ATP binding);GO:0005737(cytoplasm);GO:0005739(mitochondrion);GO:0006468(protein phosphorylation);GO:0006470(protein dephosphorylation);GO:0009249(protein lipoylation);GO:0016301(kinase activity);GO:0016310(phosphorylat…	03440(Homologous recombination)	K10875	EC:3.6.4.-	DNA repair protein rhp54	NA	105.124	111.61	112.79	120.495	76.6021	78.7049	76.6563	74.2169	1.46978	0.555605	5.70577e-44	2.09443e-42	up	no
MSTRG.480	VBA2	NM_001178641.3	GO:0000329(fungal-type vacuole membrane);GO:0005773(vacuole);GO:0005774(vacuolar membrane);GO:0005783(endoplasmic reticulum);GO:0006810(transport);GO:0006865(amino acid transport);GO:0015174(basic amino acid transmembrane transporter activity);GO:0015802(basic amino acid transport);GO:0016020(membrane);GO:0016021(integral component of membrane);GO:0055085(transmembrane transport)	NA	NA	NA		NA	45.8363	51.5709	51.2612	48.7235	27.4101	27.9494	31.0332	28.2413	1.72193	0.784027	8.13498e-44	2.96727e-42	up	yes
MSTRG.1030	ACL4	NM_001180468.1	GO:0003674(molecular_function);GO:0005634(nucleus);GO:0005737(cytoplasm);GO:0030433(ER-associated ubiquitin-dependent protein catabolic process);GO:0042254(ribosome biogenesis)	NA	NA	NA		NA	45.0372	47.9389	46.464	43.2784	102.55	90.351	107.739	111.045	0.443831	-1.17192	8.18218e-44	2.96727e-42	down	yes
MSTRG.1406	CSS1	NM_001179517.1	GO:0003674(molecular_function);GO:0004871(signal transducer activity);GO:0005576(extracellular region);GO:0007165(signal transduction);GO:0008150(biological_process);GO:0016020(membrane);GO:0071944(cell periphery)	NA	NA	NA		NA	23.5903	18.741	18.1495	19.9913	49.4083	48.5011	50.4807	49.8359	0.405961	-1.30059	1.5593e-43	5.62095e-42	down	yes
MSTRG.1086	ADR1	NM_001180524.3	GO:0000978(RNA polymerase II core promoter proximal region sequence-specific DNA binding);GO:0000982(transcription factor activity, RNA polymerase II core promoter proximal region sequence-specific binding);GO:0001093(TFIIB-class transcription factor binding);GO:0001094(TFIID-class transcription factor binding);GO:0001102(RNA polymerase II activating transcription factor binding);GO:0001190(trans…	04011(MAPK signaling pathway - yeast)	K11215	NA	STE-domain-containing protein	NA	48.7427	41.9225	41.2805	42.1975	25.5999	26.8526	24.9216	24.8953	1.70279	0.767902	1.90043e-43	6.80986e-42	up	yes
MSTRG.2019	BNA6	NM_001180012.3	GO:0003824(catalytic activity);GO:0004514(nicotinate-nucleotide diphosphorylase (carboxylating) activity);GO:0005634(nucleus);GO:0005737(cytoplasm);GO:0009435(NAD biosynthetic process);GO:0016740(transferase activity);GO:0016757(transferase activity, transferring glycosyl groups);GO:0016763(transferase activity, transferring pentosyl groups);GO:0019363(pyridine nucleotide biosynthetic process);GO…	00760(Nicotinate and nicotinamide metabolism)	K00767	EC:2.4.2.19	nicotinate-nucleotide diphosphorylase (carboxylating)	NA	51.3287	46.7449	46.8748	45.5307	99.3707	111.11	109.143	103.602	0.450064	-1.1518	2.08663e-43	7.43285e-42	down	yes
MSTRG.3703	DIC1	NM_001182237.1	GO:0005310(dicarboxylic acid transmembrane transporter activity);GO:0005739(mitochondrion);GO:0005740(mitochondrial envelope);GO:0005743(mitochondrial inner membrane);GO:0006810(transport);GO:0006817(phosphate ion transport);GO:0006835(dicarboxylic acid transport);GO:0015297(antiporter activity);GO:0016020(membrane);GO:0016021(integral component of membrane)	03040(Spliceosome)	K12837	NA	Splicing factor U2AF 50 kDa subunit	NA	144.309	141.392	152.055	140.787	97.2588	86.2706	90.4378	97.4579	1.55763	0.639352	2.80067e-43	9.91765e-42	up	yes
MSTRG.5269	SRL1	NM_001183666.1	GO:0000324(fungal-type vacuole);GO:0003674(molecular_function);GO:0005576(extracellular region);GO:0005618(cell wall);GO:0005737(cytoplasm);GO:0005934(cellular bud tip);GO:0006139(nucleobase-containing compound metabolic process);GO:0009277(fungal-type cell wall);GO:0009986(cell surface);GO:0031505(fungal-type cell wall organization);GO:0071555(cell wall organization);GO:0071944(cell periphery)	NA	NA	NA		NA	969.164	980.992	1033.04	965.314	696.709	759.664	733.634	755.595	1.34048	0.422745	2.86312e-43	1.00795e-41	up	no
MSTRG.2581	WSC4	NM_001179108.1	GO:0005789(endoplasmic reticulum membrane);GO:0006612(protein targeting to membrane);GO:0008565(protein transporter activity);GO:0009408(response to heat);GO:0016020(membrane);GO:0016021(integral component of membrane);GO:0045047(protein targeting to ER);GO:0071555(cell wall organization)	NA	NA	NA		NA	25.2014	18.5463	23.1706	20.4843	60.7625	64.8469	54.6542	59.535	0.364483	-1.45608	3.59355e-43	1.25774e-41	down	yes
MSTRG.2370	YGR027W-B;YGR027W-A	NM_001184432.2;NM_001184431.1	GO:0000943(retrotransposon nucleocapsid);GO:0003676(nucleic acid binding);GO:0003677(DNA binding);GO:0003723(RNA binding);GO:0003824(catalytic activity);GO:0003887(DNA-directed DNA polymerase activity);GO:0003964(RNA-directed DNA polymerase activity);GO:0004518(nuclease activity);GO:0004519(endonuclease activity);GO:0004523(RNA-DNA hybrid ribonuclease activity);GO:0004540(ribonuclease activity);G…	NA	NA	NA		NA	98.6982	101.648	106.674	101.301	79.8711	79.6717	79.172	81.2308	1.27622	0.351877	5.70013e-43	1.98351e-41	up	no
MSTRG.1939	HAC1	NM_001179935.1	NA	NA	NA	NA		NA	599.086	585.88	578.176	623.144	430.07	443.592	418.028	410.833	1.40162	0.487092	2.96139e-42	1.02457e-40	up	no
MSTRG.3138	TDH1	NM_001181485.3	GO:0004365(glyceraldehyde-3-phosphate dehydrogenase (NAD+) (phosphorylating) activity);GO:0005737(cytoplasm);GO:0005739(mitochondrion);GO:0005811(lipid particle);GO:0005829(cytosol);GO:0005886(plasma membrane);GO:0006006(glucose metabolic process);GO:0006094(gluconeogenesis);GO:0006096(glycolytic process);GO:0009277(fungal-type cell wall);GO:0016491(oxidoreductase activity);GO:0016620(oxidoreduct…	01200(Carbon metabolism);01230(Biosynthesis of amino acids);00010(Glycolysis / Gluconeogenesis)	K00134	EC:1.2.1.12	glyceraldehyde-3-phosphate dehydrogenase (phosphorylating) TDH1	NA	1673.3	1918.58	2064.78	2114.64	1313.91	1207.96	1201.97	1216.58	1.57301	0.653525	7.37865e-42	2.53826e-40	up	yes
MSTRG.1084	AHA1	NM_001180522.3	GO:0001671(ATPase activator activity);GO:0005737(cytoplasm);GO:0006457(protein folding);GO:0006950(response to stress);GO:0034605(cellular response to heat);GO:0051087(chaperone binding)	NA	NA	NA		NA	696.07	638.388	606.017	639.556	433.474	423.05	441.588	455.74	1.47107	0.556861	9.67965e-42	3.31088e-40	up	no
MSTRG.5449	YAR1	MSTRG.5449.1	NA	NA	NA	NA		NA	58.7011	76.1578	78.9415	74.2644	31.4606	29.6712	33.2413	32.7209	2.26655	1.1805	9.93582e-42	3.3793e-40	up	yes
MSTRG.3048	KDX1	NM_001179727.1	GO:0000166(nucleotide binding);GO:0004672(protein kinase activity);GO:0004674(protein serine/threonine kinase activity);GO:0005524(ATP binding);GO:0005575(cellular_component);GO:0006468(protein phosphorylation);GO:0008150(biological_process);GO:0016301(kinase activity);GO:0016310(phosphorylation);GO:0016740(transferase activity)	04011(MAPK signaling pathway - yeast)	K19847	NA	putative protein kinase KDX1	NA	25.3581	27.5554	27.0064	31.878	10.7071	11.4069	13.3145	13.0634	2.30549	1.20508	8.83751e-41	2.98887e-39	up	yes
MSTRG.511	YCL049C	NM_001178694.1	GO:0003674(molecular_function);GO:0008150(biological_process);GO:0016020(membrane)	NA	NA	NA		NA	66.97	71.8568	65.6466	71.1851	43.193	39.6598	40.061	38.436	1.70845	0.77269	1.14317e-40	3.84462e-39	up	yes
MSTRG.5809	YPR158C-D;YPR137C-B;YPR137C-A;YPR158C-C	NM_001184396.2;NM_001184394.2;MSTRG.5809.1;MSTRG.5809.4;NM_001184393.1;NM_001184395.1	GO:0000943(retrotransposon nucleocapsid);GO:0003676(nucleic acid binding);GO:0003677(DNA binding);GO:0003723(RNA binding);GO:0003824(catalytic activity);GO:0003887(DNA-directed DNA polymerase activity);GO:0003964(RNA-directed DNA polymerase activity);GO:0004518(nuclease activity);GO:0004519(endonuclease activity);GO:0004523(RNA-DNA hybrid ribonuclease activity);GO:0004540(ribonuclease activity);G…	NA	NA	NA		NA	137.79	141.536	144.688	138.977	115.376	110.781	114.003	113.769	1.24026	0.310646	5.88875e-40	1.96946e-38	up	no
MSTRG.5583	ELP4	NM_001183915.1	GO:0000049(tRNA binding);GO:0002098(tRNA wobble uridine modification);GO:0005634(nucleus);GO:0005737(cytoplasm);GO:0006351(transcription, DNA-templated);GO:0006355(regulation of transcription, DNA-templated);GO:0006357(regulation of transcription from RNA polymerase II promoter);GO:0016887(ATPase activity);GO:0033588(Elongator holoenzyme complex)	NA	NA	NA		NA	26.1972	28.2022	28.9183	25.8922	55.2284	54.1011	56.9945	59.8086	0.482946	-1.05007	9.04346e-40	3.00783e-38	down	yes
MSTRG.4363	PFK2	NM_001182712.1	GO:0000166(nucleotide binding);GO:0003729(mRNA binding);GO:0003824(catalytic activity);GO:0003872(6-phosphofructokinase activity);GO:0005524(ATP binding);GO:0005737(cytoplasm);GO:0005739(mitochondrion);GO:0005741(mitochondrial outer membrane);GO:0005945(6-phosphofructokinase complex);GO:0006002(fructose 6-phosphate metabolic process);GO:0006096(glycolytic process);GO:0008152(metabolic process);GO…	01200(Carbon metabolism);01230(Biosynthesis of amino acids);00010(Glycolysis / Gluconeogenesis);00030(Pentose phosphate pathway);00051(Fructose and mannose metabolism);00052(Galactose metabolism);00680(Methane metabolism);03018(RNA degradation)	K00850	EC:2.7.1.11	6-phosphofructokinase subunit beta	NA	512.765	527.697	530.629	533.988	436.242	431.434	432.986	436.764	1.21161	0.276923	1.73711e-39	5.74583e-38	up	no
MSTRG.3659	EXG1	NM_001182188.1	GO:0000324(fungal-type vacuole);GO:0004338(glucan exo-1,3-beta-glucosidase activity);GO:0004553(hydrolase activity, hydrolyzing O-glycosyl compounds);GO:0005576(extracellular region);GO:0005618(cell wall);GO:0005975(carbohydrate metabolic process);GO:0006073(cellular glucan metabolic process);GO:0008152(metabolic process);GO:0009277(fungal-type cell wall);GO:0016787(hydrolase activity);GO:0016798…	00500(Starch and sucrose metabolism)	K01210	EC:3.2.1.58	Exg1p	NA	754.325	824.412	826.846	874.44	600.392	623.61	575.254	608.044	1.36253	0.44629	9.34909e-39	3.07549e-37	up	no
MSTRG.3957	AHP1	NM_001181996.1	GO:0004601(peroxidase activity);GO:0005737(cytoplasm);GO:0005829(cytosol);GO:0005886(plasma membrane);GO:0008379(thioredoxin peroxidase activity);GO:0010038(response to metal ion);GO:0016209(antioxidant activity);GO:0016491(oxidoreductase activity);GO:0034599(cellular response to oxidative stress);GO:0045454(cell redox homeostasis);GO:0051920(peroxiredoxin activity);GO:0055114(oxidation-reduction…	04122(Sulfur relay system)	K14171	EC:1.11.1.15	thioredoxin peroxidase AHP1	NA	4096.54	4610.47	4721.8	4513.1	2859.12	2540.87	3130.06	3109.15	1.54151	0.62434	1.87931e-38	6.14861e-37	up	yes
MSTRG.691	YDL206W	NM_001180266.1	GO:0000329(fungal-type vacuole membrane);GO:0003674(molecular_function);GO:0006810(transport);GO:0006811(ion transport);GO:0008150(biological_process);GO:0016020(membrane);GO:0016021(integral component of membrane);GO:0055085(transmembrane transport)	NA	NA	NA		NA	29.4438	30.3329	28.3109	34.2481	17.2531	14.7932	13.3384	13.302	2.08455	1.05974	2.48071e-38	8.07236e-37	up	yes
MSTRG.1132	YDR261W-B;YDR261W-A	NM_001184423.4;NM_001184422.3	GO:0000166(nucleotide binding);GO:0000943(retrotransposon nucleocapsid);GO:0003676(nucleic acid binding);GO:0003677(DNA binding);GO:0003723(RNA binding);GO:0003824(catalytic activity);GO:0003887(DNA-directed DNA polymerase activity);GO:0003964(RNA-directed DNA polymerase activity);GO:0004190(aspartic-type endopeptidase activity);GO:0004518(nuclease activity);GO:0004519(endonuclease activity);GO:0…	NA	NA	NA		NA	33.1544	36.3928	38.9396	35.6497	24.843	23.2192	24.4923	25.9814	1.46278	0.548714	3.92999e-38	1.27196e-36	up	no
MSTRG.340	MAK5	NM_001178490.1	GO:0000166(nucleotide binding);GO:0000463(maturation of LSU-rRNA from tricistronic rRNA transcript (SSU-rRNA, 5.8S rRNA, LSU-rRNA));GO:0000466(maturation of 5.8S rRNA from tricistronic rRNA transcript (SSU-rRNA, 5.8S rRNA, LSU-rRNA));GO:0003676(nucleic acid binding);GO:0003723(RNA binding);GO:0004004(ATP-dependent RNA helicase activity);GO:0004386(helicase activity);GO:0005524(ATP binding);GO:000…	03040(Spliceosome)	K12858	EC:3.6.4.13	hypothetical protein	NA	18.485	21.872	20.623	21.912	48.7782	43.8676	51.7708	43.498	0.441115	-1.18077	5.97679e-38	1.92408e-36	down	yes
MSTRG.325	TPS1	NM_001178474.1	GO:0003824(catalytic activity);GO:0003825(alpha,alpha-trehalose-phosphate synthase (UDP-forming) activity);GO:0005737(cytoplasm);GO:0005946(alpha,alpha-trehalose-phosphate synthase complex (UDP-forming));GO:0005992(trehalose biosynthetic process);GO:0016740(transferase activity);GO:0016757(transferase activity, transferring glycosyl groups);GO:0034599(cellular response to oxidative stress);GO:003…	00500(Starch and sucrose metabolism)	K00697	EC:2.4.1.15	alpha,alpha-trehalose-phosphate synthase (UDP-forming) TPS1	NA	713.252	567.147	572.83	615.499	370.794	382.083	370.651	392.776	1.62812	0.703209	1.14688e-37	3.67245e-36	up	yes
MSTRG.2513	LSC2	NM_001181373.3	GO:0000166(nucleotide binding);GO:0003824(catalytic activity);GO:0004775(succinate-CoA ligase (ADP-forming) activity);GO:0005524(ATP binding);GO:0005739(mitochondrion);GO:0006099(tricarboxylic acid cycle);GO:0006104(succinyl-CoA metabolic process);GO:0008152(metabolic process);GO:0016874(ligase activity)	01200(Carbon metabolism);00020(Citrate cycle (TCA cycle));00640(Propanoate metabolism)	K01900	EC:6.2.1.4 6.2.1.5	succinate--CoA ligase (GDP-forming) subunit beta	NA	53.7391	46.519	46.2948	44.5022	97.2107	101.527	105.474	107.594	0.463944	-1.10798	1.35032e-37	4.30101e-36	down	yes
MSTRG.4208	FET3	NM_001182556.1	GO:0000324(fungal-type vacuole);GO:0004322(ferroxidase activity);GO:0005381(iron ion transmembrane transporter activity);GO:0005507(copper ion binding);GO:0005783(endoplasmic reticulum);GO:0005886(plasma membrane);GO:0006810(transport);GO:0006811(ion transport);GO:0006827(high-affinity iron ion transmembrane transport);GO:0016020(membrane);GO:0016021(integral component of membrane);GO:0016491(oxi…	NA	NA	NA		NA	433.087	445.046	419.151	452.426	323.938	310.087	335.703	341.065	1.33485	0.416676	1.54939e-37	4.90911e-36	up	no
MSTRG.4337	RGM1	NM_001182688.1	GO:0000790(nuclear chromatin);GO:0000981(RNA polymerase II transcription factor activity, sequence-specific DNA binding);GO:0003676(nucleic acid binding);GO:0003677(DNA binding);GO:0005634(nucleus);GO:0005829(cytosol);GO:0006351(transcription, DNA-templated);GO:0006355(regulation of transcription, DNA-templated);GO:0043565(sequence-specific DNA binding);GO:0045944(positive regulation of transcrip…	NA	NA	NA		NA	92.9819	86.8267	88.677	85.9113	45.6635	48.4995	52.7888	54.5236	1.75901	0.814762	2.39558e-37	7.55046e-36	up	yes
MSTRG.5820	NCE102	NM_001184246.1	GO:0001933(negative regulation of protein phosphorylation);GO:0003674(molecular_function);GO:0005737(cytoplasm);GO:0005739(mitochondrion);GO:0005783(endoplasmic reticulum);GO:0005886(plasma membrane);GO:0006810(transport);GO:0007009(plasma membrane organization);GO:0009306(protein secretion);GO:0015031(protein transport);GO:0016020(membrane);GO:0016021(integral component of membrane);GO:0033101(c…	NA	NA	NA		NA	893.357	891.745	946.966	951.21	718.861	714.31	668.551	708.772	1.31054	0.390166	2.64245e-37	8.2852e-36	up	no
MSTRG.5366	PUT4	NM_001183768.1	GO:0003333(amino acid transmembrane transport);GO:0005773(vacuole);GO:0005886(plasma membrane);GO:0005887(integral component of plasma membrane);GO:0006810(transport);GO:0006865(amino acid transport);GO:0015171(amino acid transmembrane transporter activity);GO:0015175(neutral amino acid transmembrane transporter activity);GO:0015193(L-proline transmembrane transporter activity);GO:0015297(antipor…	NA	NA	NA		NA	22.0036	18.9976	19.9614	17.6791	1.80718	1.03684	1.39679	2.63432	11.4386	3.51584	2.91738e-37	9.0998e-36	up	yes
MSTRG.3249	LIA1	NM_001181728.1	GO:0000226(microtubule cytoskeleton organization);GO:0004497(monooxygenase activity);GO:0005634(nucleus);GO:0005737(cytoplasm);GO:0008612(peptidyl-lysine modification to peptidyl-hypusine);GO:0016491(oxidoreductase activity);GO:0019135(deoxyhypusine monooxygenase activity);GO:0046872(metal ion binding);GO:0055114(oxidation-reduction process)	00564(Glycerophospholipid metabolism)	K16369	EC:2.1.1.17	putative phosphatidylethanolamine n-methyltransferase protein	NA	98.8871	114.963	130.474	107.59	231.122	227.229	254.149	250.973	0.469047	-1.0922	3.07255e-37	9.53442e-36	down	yes
MSTRG.4748	YNL054W-B;YNL054W-A	NM_001281536.2;NM_001184413.3	GO:0000166(nucleotide binding);GO:0000943(retrotransposon nucleocapsid);GO:0003676(nucleic acid binding);GO:0003677(DNA binding);GO:0003723(RNA binding);GO:0003824(catalytic activity);GO:0003887(DNA-directed DNA polymerase activity);GO:0003964(RNA-directed DNA polymerase activity);GO:0004190(aspartic-type endopeptidase activity);GO:0004518(nuclease activity);GO:0004519(endonuclease activity);GO:0…	NA	NA	NA		NA	41.8724	46.4035	45.3216	43.2917	32.2331	30.5473	32.2255	33.6604	1.37479	0.459213	4.66597e-37	1.44047e-35	up	no
MSTRG.3110	PRY1	NM_001181512.1	GO:0000324(fungal-type vacuole);GO:0005576(extracellular region);GO:0005635(nuclear envelope);GO:0005783(endoplasmic reticulum);GO:0006810(transport);GO:0006869(lipid transport);GO:0008289(lipid binding);GO:0015918(sterol transport);GO:0032934(sterol binding)	NA	NA	NA		NA	297.144	341.029	311.727	352.619	205.794	230.485	203.907	213.662	1.52547	0.609253	5.16019e-37	1.58491e-35	up	yes
MSTRG.976	ARX1	NM_001180409.1	GO:0000055(ribosomal large subunit export from nucleus);GO:0003674(molecular_function);GO:0005634(nucleus);GO:0005654(nucleoplasm);GO:0005730(nucleolus);GO:0005737(cytoplasm);GO:0006508(proteolysis);GO:0008233(peptidase activity);GO:0008237(metallopeptidase activity);GO:0016787(hydrolase activity);GO:0022625(cytosolic large ribosomal subunit);GO:0030687(preribosome, large subunit precursor);GO:00…	NA	NA	NA		NA	37.0785	45.3065	48.7313	46.1169	93.055	89.5922	94.5329	94.9898	0.476216	-1.07031	7.06379e-37	2.15858e-35	down	yes
MSTRG.2108	ROK1	NM_001181036.1	GO:0000166(nucleotide binding);GO:0000447(endonucleolytic cleavage in ITS1 to separate SSU-rRNA from 5.8S rRNA and LSU-rRNA from tricistronic rRNA transcript (SSU-rRNA, 5.8S rRNA, LSU-rRNA));GO:0000472(endonucleolytic cleavage to generate mature 5'-end of SSU-rRNA from (SSU-rRNA, 5.8S rRNA, LSU-rRNA));GO:0000480(endonucleolytic cleavage in 5'-ETS of tricistronic rRNA transcript (SSU-rRNA, 5.8S rR…	03040(Spliceosome)	K12823	EC:3.6.4.13	hypothetical protein	NA	14.3603	20.4867	20.7056	19.3399	49.9636	45.7929	50.8711	50.8325	0.379279	-1.39867	8.177e-37	2.48614e-35	down	yes
MSTRG.5292	YTM1	NM_001183691.3	GO:0000463(maturation of LSU-rRNA from tricistronic rRNA transcript (SSU-rRNA, 5.8S rRNA, LSU-rRNA));GO:0000466(maturation of 5.8S rRNA from tricistronic rRNA transcript (SSU-rRNA, 5.8S rRNA, LSU-rRNA));GO:0003674(molecular_function);GO:0005634(nucleus);GO:0005654(nucleoplasm);GO:0005730(nucleolus);GO:0006364(rRNA processing);GO:0030687(preribosome, large subunit precursor);GO:0042254(ribosome bi…	04120(Ubiquitin mediated proteolysis);04111(Cell cycle - yeast)	K10259	NA	ubiquitin-binding SDF ubiquitin ligase complex subunit MET30	NA	39.5239	50.4655	44.8369	44.436	100.683	89.2702	102.849	96.9937	0.459889	-1.12064	1.27893e-36	3.86893e-35	down	yes
MSTRG.2686	PCL5	NM_001179201.1	GO:0000307(cyclin-dependent protein kinase holoenzyme complex);GO:0005634(nucleus);GO:0007049(cell cycle);GO:0016242(negative regulation of macroautophagy);GO:0016538(cyclin-dependent protein serine/threonine kinase regulator activity);GO:0031647(regulation of protein stability);GO:0043433(negative regulation of sequence-specific DNA binding transcription factor activity);GO:0051301(cell division)	NA	NA	NA		NA	264.769	291.462	300.433	299.919	199.179	176.403	185.03	207.643	1.50547	0.590213	1.36936e-36	4.12178e-35	up	yes
MSTRG.1846	YER138C;YER137C-A	NM_001179028.4;NM_001184428.1	GO:0000943(retrotransposon nucleocapsid);GO:0003676(nucleic acid binding);GO:0003677(DNA binding);GO:0003723(RNA binding);GO:0003824(catalytic activity);GO:0003887(DNA-directed DNA polymerase activity);GO:0003964(RNA-directed DNA polymerase activity);GO:0004518(nuclease activity);GO:0004519(endonuclease activity);GO:0004523(RNA-DNA hybrid ribonuclease activity);GO:0004540(ribonuclease activity);G…	NA	NA	NA		NA	147.365	153.437	158.899	156.512	122.069	119.888	125.83	127.032	1.24533	0.316526	1.37728e-36	4.125e-35	up	no
MSTRG.1236	YDR365W-B;YDR365W-A	NM_001184427.2;NM_001184426.3	GO:0000943(retrotransposon nucleocapsid);GO:0003676(nucleic acid binding);GO:0003677(DNA binding);GO:0003723(RNA binding);GO:0003824(catalytic activity);GO:0003887(DNA-directed DNA polymerase activity);GO:0003964(RNA-directed DNA polymerase activity);GO:0004518(nuclease activity);GO:0004519(endonuclease activity);GO:0004523(RNA-DNA hybrid ribonuclease activity);GO:0004540(ribonuclease activity);G…	NA	NA	NA		NA	88.5832	91.0719	95.8748	87.5117	69.1723	71.9784	69.9115	69.4732	1.2941	0.371952	1.48117e-36	4.41417e-35	up	no
MSTRG.3918	MEF1	NM_001181956.1	GO:0000166(nucleotide binding);GO:0003746(translation elongation factor activity);GO:0003924(GTPase activity);GO:0005525(GTP binding);GO:0005622(intracellular);GO:0005739(mitochondrion);GO:0005829(cytosol);GO:0006412(translation);GO:0006414(translational elongation);GO:0032543(mitochondrial translation);GO:0070125(mitochondrial translational elongation)	03008(Ribosome biogenesis in eukaryotes)	K14536	EC:3.6.5.-	ribosome biogenesis protein Ria1	NA	19.1649	20.668	21.1627	21.3421	38.4626	41.8542	38.5881	42.5484	0.509979	-0.971492	1.67988e-36	4.98171e-35	down	yes
MSTRG.4480	DIA1	NM_001182829.1	GO:0001403(invasive growth in response to glucose limitation);GO:0003674(molecular_function);GO:0005737(cytoplasm);GO:0007124(pseudohyphal growth)	NA	NA	NA		NA	26.0573	26.8498	28.0675	32.8311	73.6368	63.6482	80.2035	70.1213	0.395695	-1.33754	1.79165e-36	5.28712e-35	down	yes
MSTRG.2376	GSC2	NM_001181161.3	GO:0000148(1,3-beta-D-glucan synthase complex);GO:0003843(1,3-beta-D-glucan synthase activity);GO:0005628(prospore membrane);GO:0005935(cellular bud neck);GO:0016020(membrane);GO:0016021(integral component of membrane);GO:0030435(sporulation resulting in formation of a cellular spore);GO:0030476(ascospore wall assembly);GO:0071555(cell wall organization);GO:0071944(cell periphery)	00500(Starch and sucrose metabolism);04011(MAPK signaling pathway - yeast)	K00706	EC:2.4.1.34	1,3-beta-glucan synthase GSC2	NA	39.8789	36.7278	37.2598	39.6805	27.6325	25.8082	23.9681	25.2656	1.49547	0.580602	2.09496e-36	6.15203e-35	up	no
MSTRG.344	ADH5	NM_001178493.3	GO:0000947(amino acid catabolic process to alcohol via Ehrlich pathway);GO:0004022(alcohol dehydrogenase (NAD) activity);GO:0005634(nucleus);GO:0005737(cytoplasm);GO:0006116(NADH oxidation);GO:0008270(zinc ion binding);GO:0016491(oxidoreductase activity);GO:0043458(ethanol biosynthetic process involved in glucose fermentation to ethanol);GO:0046872(metal ion binding);GO:0055114(oxidation-reductio…	00010(Glycolysis / Gluconeogenesis);00071(Fatty acid degradation);00350(Tyrosine metabolism)	K13953	EC:1.1.1.1	alcohol dehydrogenase ADH5	NA	29.121	39.5175	40.4959	44.0077	107.362	93.264	107.336	99.7978	0.375569	-1.41285	4.44478e-36	1.29891e-34	down	yes
MSTRG.5334	SFG1	NM_001183735.1	GO:0000278(mitotic cell cycle);GO:0003674(molecular_function);GO:0005634(nucleus);GO:0005737(cytoplasm);GO:0006351(transcription, DNA-templated);GO:0006355(regulation of transcription, DNA-templated);GO:0007124(pseudohyphal growth)	NA	NA	NA		NA	43.3558	50.1712	47.2642	46.9696	91.7168	100.366	88.7401	95.3922	0.499078	-1.00266	7.00151e-36	2.03619e-34	down	yes
MSTRG.4692	DBP2	NM_001182950.3	GO:0000166(nucleotide binding);GO:0000184(nuclear-transcribed mRNA catabolic process, nonsense-mediated decay);GO:0003676(nucleic acid binding);GO:0003723(RNA binding);GO:0004004(ATP-dependent RNA helicase activity);GO:0004386(helicase activity);GO:0005524(ATP binding);GO:0005634(nucleus);GO:0005737(cytoplasm);GO:0005739(mitochondrion);GO:0006364(rRNA processing);GO:0008186(RNA-dependent ATPase a…	03040(Spliceosome)	K12823	EC:3.6.4.13	DEAD-box ATP-dependent RNA helicase DBP2	NA	96.1384	108.34	101.341	92.778	203.9	185.888	237.284	208.124	0.477249	-1.06718	9.52887e-36	2.75788e-34	down	yes
MSTRG.2791	ENO2	NM_001179305.1	GO:0000015(phosphopyruvate hydratase complex);GO:0000287(magnesium ion binding);GO:0000324(fungal-type vacuole);GO:0004634(phosphopyruvate hydratase activity);GO:0005737(cytoplasm);GO:0005739(mitochondrion);GO:0005829(cytosol);GO:0005886(plasma membrane);GO:0006094(gluconeogenesis);GO:0006096(glycolytic process);GO:0009898(cytoplasmic side of plasma membrane);GO:0016829(lyase activity);GO:0032889…	01200(Carbon metabolism);01230(Biosynthesis of amino acids);00010(Glycolysis / Gluconeogenesis);00680(Methane metabolism);03018(RNA degradation)	K01689	EC:4.2.1.11	phosphopyruvate hydratase ENO2	NA	16508.8	15702.1	15664.3	15790.2	12688.4	12671	12518.5	12372.6	1.26696	0.34137	9.70239e-36	2.79466e-34	up	no
MSTRG.4909	PFK27	NM_001183390.1	GO:0000166(nucleotide binding);GO:0003824(catalytic activity);GO:0003873(6-phosphofructo-2-kinase activity);GO:0005524(ATP binding);GO:0005737(cytoplasm);GO:0006000(fructose metabolic process);GO:0006003(fructose 2,6-bisphosphate metabolic process);GO:0006110(regulation of glycolytic process);GO:0016301(kinase activity);GO:0016310(phosphorylation);GO:0016740(transferase activity)	00051(Fructose and mannose metabolism)	K00900	EC:2.7.1.105	6-phosphofructo-2-kinase	NA	116.644	105.916	119.47	110.105	78.607	77.6723	75.8124	73.6494	1.47881	0.564441	1.17973e-35	3.38188e-34	up	no
MSTRG.1867	YER156C	NM_001179046.3	GO:0003674(molecular_function);GO:0005634(nucleus);GO:0005737(cytoplasm);GO:0008150(biological_process)	NA	NA	NA		NA	77.5011	71.6106	73.2807	67.7383	136.406	134.927	142.123	140.624	0.523626	-0.933392	1.57379e-35	4.49014e-34	down	yes
MSTRG.676	FMP45	NM_001180282.1	GO:0003674(molecular_function);GO:0005739(mitochondrion);GO:0005886(plasma membrane);GO:0005938(cell cortex);GO:0016020(membrane);GO:0016021(integral component of membrane);GO:0030435(sporulation resulting in formation of a cellular spore);GO:0030437(ascospore formation);GO:0031505(fungal-type cell wall organization);GO:0071944(cell periphery)	NA	NA	NA		NA	23.9714	25.3446	25.1805	27.1651	7.98843	4.84191	5.23258	3.13319	4.79624	2.2619	1.82848e-35	5.19219e-34	up	yes
MSTRG.1854	FTR1	NM_001179035.1	GO:0005381(iron ion transmembrane transporter activity);GO:0005886(plasma membrane);GO:0006810(transport);GO:0006811(ion transport);GO:0006827(high-affinity iron ion transmembrane transport);GO:0016020(membrane);GO:0016021(integral component of membrane);GO:0033215(iron assimilation by reduction and transport);GO:0033573(high-affinity iron permease complex);GO:0055072(iron ion homeostasis);GO:190…	NA	NA	NA		NA	292.686	306.266	286.567	317.065	225.228	222.217	229.345	220.49	1.34025	0.422507	2.06722e-35	5.84256e-34	up	no
MSTRG.5300	PLP2	NM_001183700.3	GO:0003779(actin binding);GO:0005737(cytoplasm);GO:0006457(protein folding);GO:0007329(positive regulation of transcription from RNA polymerase II promoter by pheromones);GO:0009968(negative regulation of signal transduction);GO:0019236(response to pheromone);GO:0031683(G-protein beta/gamma-subunit complex binding)	NA	NA	NA		NA	43.1069	44.7224	44.3171	41.9034	84.2226	82.7996	85.7153	93.4297	0.502791	-0.991969	2.08505e-35	5.86543e-34	down	yes
MSTRG.523	GLK1;YCL042W	NM_001178685.1;NM_001178687.1	GO:0000166(nucleotide binding);GO:0001678(cellular glucose homeostasis);GO:0004340(glucokinase activity);GO:0004396(hexokinase activity);GO:0005524(ATP binding);GO:0005536(glucose binding);GO:0005829(cytosol);GO:0005886(plasma membrane);GO:0005975(carbohydrate metabolic process);GO:0006006(glucose metabolic process);GO:0006013(mannose metabolic process);GO:0006096(glycolytic process);GO:0008865(f…	01200(Carbon metabolism);00010(Glycolysis / Gluconeogenesis);00051(Fructose and mannose metabolism);00052(Galactose metabolism);00500(Starch and sucrose metabolism);00520(Amino sugar and nucleotide sugar metabolism);00524(Butirosin and neomycin);00524(Butirosin and neomycin)	K00844	EC:2.7.1.1	glucokinase	NA	1267.8	996.501	1050.97	1125.02	714.881	716.786	679.213	717.019	1.57017	0.650924	3.01183e-35	8.43313e-34	up	yes
MSTRG.4685	TOM70	NM_001182959.3	GO:0005739(mitochondrion);GO:0005741(mitochondrial outer membrane);GO:0005742(mitochondrial outer membrane translocase complex);GO:0006626(protein targeting to mitochondrion);GO:0006886(intracellular protein transport);GO:0015266(protein channel activity);GO:0015450(P-P-bond-hydrolysis-driven protein transmembrane transporter activity);GO:0016020(membrane);GO:0016021(integral component of membran…	NA	NA	NA		NA	76.79	81.8089	85.9898	81.5778	132.829	141.074	142.956	139.333	0.586428	-0.769975	8.88994e-35	2.47766e-33	down	yes
MSTRG.927	TPI1	NM_001180358.1	GO:0003824(catalytic activity);GO:0004807(triose-phosphate isomerase activity);GO:0005737(cytoplasm);GO:0005739(mitochondrion);GO:0005829(cytosol);GO:0005886(plasma membrane);GO:0006094(gluconeogenesis);GO:0006096(glycolytic process);GO:0006098(pentose-phosphate shunt);GO:0008152(metabolic process);GO:0016853(isomerase activity);GO:0019563(glycerol catabolic process);GO:0046166(glyceraldehyde-3-p…	01200(Carbon metabolism);01230(Biosynthesis of amino acids);00010(Glycolysis / Gluconeogenesis);00051(Fructose and mannose metabolism);00562(Inositol phosphate metabolism)	K01803	EC:5.3.1.1	triose-phosphate isomerase TPI1	NA	6748.83	7486.22	7528.2	7192.49	5833.82	5800.36	5744.39	5677.14	1.2559	0.328726	1.54733e-34	4.2926e-33	up	no
MSTRG.3209	YJR027W;YJR029W;YJR028W;YJR026W	NM_001181685.2;NM_001181687.2;NM_001181686.1;NM_001181684.3;MSTRG.3209.3	GO:0000943(retrotransposon nucleocapsid);GO:0003676(nucleic acid binding);GO:0003677(DNA binding);GO:0003723(RNA binding);GO:0003824(catalytic activity);GO:0003887(DNA-directed DNA polymerase activity);GO:0003964(RNA-directed DNA polymerase activity);GO:0004518(nuclease activity);GO:0004519(endonuclease activity);GO:0004523(RNA-DNA hybrid ribonuclease activity);GO:0004540(ribonuclease activity);G…	NA	NA	NA		NA	92.0744	96.0166	98.5634	94.7129	78.9759	77.768	79.7637	79.7181	1.206	0.270227	1.82784e-34	5.04751e-33	up	no
MSTRG.2462	TDH3	NM_001181321.3	GO:0003723(RNA binding);GO:0004365(glyceraldehyde-3-phosphate dehydrogenase (NAD+) (phosphorylating) activity);GO:0005634(nucleus);GO:0005737(cytoplasm);GO:0005739(mitochondrion);GO:0005811(lipid particle);GO:0005829(cytosol);GO:0005886(plasma membrane);GO:0006006(glucose metabolic process);GO:0006094(gluconeogenesis);GO:0006096(glycolytic process);GO:0006915(apoptotic process);GO:0009277(fungal-…	01200(Carbon metabolism);01230(Biosynthesis of amino acids);00010(Glycolysis / Gluconeogenesis)	K00134	EC:1.2.1.12	glyceraldehyde-3-phosphate dehydrogenase (phosphorylating) TDH3	NA	26836.2	25120.5	25152.8	25444.2	20182.7	20320.2	19837.1	19551.4	1.28366	0.360266	2.69785e-34	7.41601e-33	up	no
MSTRG.2154	NAB2	NM_001180987.3	GO:0000049(tRNA binding);GO:0003729(mRNA binding);GO:0005634(nucleus);GO:0005737(cytoplasm);GO:0006378(mRNA polyadenylation);GO:0008097(5S rRNA binding);GO:0008143(poly(A) binding);GO:0008312(7S RNA binding);GO:0016973(poly(A)+ mRNA export from nucleus);GO:0033204(ribonuclease P RNA binding);GO:0043488(regulation of mRNA stability);GO:0045945(positive regulation of transcription from RNA polymera…	NA	NA	NA		NA	58.6658	64.1203	68.7623	61.8094	116.279	109.759	119.421	123.535	0.540215	-0.888394	2.98072e-34	8.15633e-33	down	yes
MSTRG.2681	SSF1	NM_001179196.1	GO:0000027(ribosomal large subunit assembly);GO:0000463(maturation of LSU-rRNA from tricistronic rRNA transcript (SSU-rRNA, 5.8S rRNA, LSU-rRNA));GO:0000747(conjugation with cellular fusion);GO:0005634(nucleus);GO:0005730(nucleolus);GO:0008361(regulation of cell size);GO:0019843(rRNA binding);GO:0030687(preribosome, large subunit precursor);GO:0042254(ribosome biogenesis)	NA	NA	NA		NA	17.4479	25.5245	24.7676	24.4863	57.1162	57.8126	64.1897	61.297	0.383612	-1.38228	4.27122e-34	1.16347e-32	down	yes
MSTRG.1239	YPR1	NM_001180676.1	GO:0004032(alditol:NADP+ 1-oxidoreductase activity);GO:0004090(carbonyl reductase (NADPH) activity);GO:0005634(nucleus);GO:0005737(cytoplasm);GO:0016491(oxidoreductase activity);GO:0019568(arabinose catabolic process);GO:0034599(cellular response to oxidative stress);GO:0042843(D-xylose catabolic process);GO:0055114(oxidation-reduction process)	00561(Glycerolipid metabolism)	K18097	EC:1.1.1.156	hypothetical protein	NA	206.486	200.45	203.025	217.457	151.093	157.28	144.596	152.757	1.36599	0.449951	4.60891e-34	1.2498e-32	up	no
MSTRG.4632	NOP13	NM_001183013.2	GO:0000166(nucleotide binding);GO:0003676(nucleic acid binding);GO:0003723(RNA binding);GO:0005634(nucleus);GO:0005730(nucleolus);GO:0008150(biological_process);GO:0030684(preribosome)	03015(mRNA surveillance pathway)	K14407	NA	Rna15p	NA	49.8335	60.7872	55.03	49.934	108.82	104.882	118.884	115.629	0.480985	-1.05594	5.50064e-34	1.48493e-32	down	yes
MSTRG.4081	DAK1	NM_001182429.1	GO:0000166(nucleotide binding);GO:0004371(glycerone kinase activity);GO:0005524(ATP binding);GO:0005737(cytoplasm);GO:0006071(glycerol metabolic process);GO:0016301(kinase activity);GO:0016310(phosphorylation);GO:0016740(transferase activity);GO:0019563(glycerol catabolic process);GO:0019588(anaerobic glycerol catabolic process);GO:0050354(triokinase activity);GO:0097237(cellular response to toxi…	01200(Carbon metabolism);00051(Fructose and mannose metabolism);00680(Methane metabolism);00561(Glycerolipid metabolism)	K00863	EC:2.7.1.28 2.7.1.29 4.6.1.15	Dak1p	NA	203.471	176.147	168.42	172.033	109.141	121.152	112.257	118.162	1.56295	0.644274	5.8737e-34	1.57856e-32	up	yes
MSTRG.3958	CCW12	NM_001181997.1	GO:0000324(fungal-type vacuole);GO:0000747(conjugation with cellular fusion);GO:0000752(agglutination involved in conjugation with cellular fusion);GO:0005199(structural constituent of cell wall);GO:0005576(extracellular region);GO:0005618(cell wall);GO:0005934(cellular bud tip);GO:0009277(fungal-type cell wall);GO:0016020(membrane);GO:0031225(anchored component of membrane);GO:0031505(fungal-typ…	00520(Amino sugar and nucleotide sugar metabolism)	K01183	EC:3.2.1.14	similar to chitinase Cht2	NA	16583.4	16241.6	16298.3	16108.4	12919.7	13374.6	12582.9	12292.6	1.27481	0.35028	6.66254e-34	1.7826e-32	up	no
MSTRG.3293	TDA4	NM_001181774.1	GO:0003674(molecular_function);GO:0005783(endoplasmic reticulum);GO:0008150(biological_process);GO:0016020(membrane);GO:0016021(integral component of membrane)	NA	NA	NA		NA	61.4408	70.3389	64.2477	68.0823	40.3495	33.7817	39.7931	37.9703	1.73877	0.798067	2.18405e-33	5.81769e-32	up	yes
MSTRG.2575	SBP1	NM_001179114.1;MSTRG.2575.1;MSTRG.2575.2	GO:0000166(nucleotide binding);GO:0000932(cytoplasmic mRNA processing body);GO:0003676(nucleic acid binding);GO:0003723(RNA binding);GO:0003729(mRNA binding);GO:0005634(nucleus);GO:0005730(nucleolus);GO:0005737(cytoplasm);GO:0010494(cytoplasmic stress granule);GO:0017148(negative regulation of translation);GO:0031370(eukaryotic initiation factor 4G binding);GO:0032055(negative regulation of trans…	03008(Ribosome biogenesis in eukaryotes)	K14573	NA	rRNA processing	NA	292.958	289.12	317.853	309.219	479.884	487.038	501.491	518.458	0.60857	-0.716504	2.55171e-33	6.7671e-32	down	yes
MSTRG.4767	IDH1	NM_001182876.1	GO:0000287(magnesium ion binding);GO:0003723(RNA binding);GO:0003824(catalytic activity);GO:0004449(isocitrate dehydrogenase (NAD+) activity);GO:0005739(mitochondrion);GO:0005759(mitochondrial matrix);GO:0005962(mitochondrial isocitrate dehydrogenase complex (NAD+));GO:0006099(tricarboxylic acid cycle);GO:0006102(isocitrate metabolic process);GO:0006537(glutamate biosynthetic process);GO:0008152(…	01200(Carbon metabolism);01210(2-Oxocarboxylic acid metabolism);01230(Biosynthesis of amino acids);00020(Citrate cycle (TCA cycle))	K00030	EC:1.1.1.41	isocitrate dehydrogenase (NAD(+)) IDH1	NA	208.868	260.601	244.198	264.553	160.077	166.177	157.626	155.619	1.52967	0.613219	3.13208e-33	8.2698e-32	up	yes
MSTRG.1296	BNA7	NM_001180736.3	GO:0004061(arylformamidase activity);GO:0005575(cellular_component);GO:0006569(tryptophan catabolic process);GO:0008152(metabolic process);GO:0009435(NAD biosynthetic process);GO:0016787(hydrolase activity);GO:0019441(tryptophan catabolic process to kynurenine);GO:0034354('de novo' NAD biosynthetic process from tryptophan)	00630(Glyoxylate and dicarboxylate metabolism);00380(Tryptophan metabolism)	K14263	EC:3.5.1.9	arylformamidase	NA	19.4859	20.1528	20.3966	20.7248	50.4822	47.0021	46.1065	43.5945	0.431445	-1.21275	9.85722e-33	2.59129e-31	down	yes
MSTRG.2475	ADE3	NM_001181333.3	GO:0000105(histidine biosynthetic process);GO:0000166(nucleotide binding);GO:0003824(catalytic activity);GO:0004329(formate-tetrahydrofolate ligase activity);GO:0004477(methenyltetrahydrofolate cyclohydrolase activity);GO:0004488(methylenetetrahydrofolate dehydrogenase (NADP+) activity);GO:0005524(ATP binding);GO:0005634(nucleus);GO:0005737(cytoplasm);GO:0005829(cytosol);GO:0006164(purine nucleot…	00670(One carbon pool by folate)	K00288	EC:1.5.1.5 3.5.4.9 6.3.4.3	trifunctional formate-tetrahydrofolate ligase/methenyltetrahydrofolate cyclohydrolase/methylenetetrahydrofolate dehydrogenase ADE3	NA	183.811	176.982	178.544	181.433	282.259	277.996	285.015	292.85	0.633298	-0.659043	1.72227e-32	4.50785e-31	down	yes
MSTRG.2525	GND2	NM_001181385.3	GO:0004616(phosphogluconate dehydrogenase (decarboxylating) activity);GO:0005829(cytosol);GO:0005886(plasma membrane);GO:0006098(pentose-phosphate shunt);GO:0009051(pentose-phosphate shunt, oxidative branch);GO:0016491(oxidoreductase activity);GO:0019521(D-gluconate metabolic process);GO:0055114(oxidation-reduction process)	01200(Carbon metabolism);00030(Pentose phosphate pathway);00480(Glutathione metabolism)	K00033	EC:1.1.1.44 1.1.1.343	phosphogluconate dehydrogenase (decarboxylating) GND2	NA	14.0698	10.6932	13.7981	14.0217	4.66676	5.62552	5.08421	4.69518	2.61975	1.38943	1.85327e-32	4.82972e-31	up	yes
MSTRG.4919	TRM11	NM_001183378.1	GO:0000049(tRNA binding);GO:0003676(nucleic acid binding);GO:0003723(RNA binding);GO:0004809(tRNA (guanine-N2-)-methyltransferase activity);GO:0005737(cytoplasm);GO:0008033(tRNA processing);GO:0008168(methyltransferase activity);GO:0008757(S-adenosylmethionine-dependent methyltransferase activity);GO:0016740(transferase activity);GO:0030488(tRNA methylation);GO:0032259(methylation);GO:0043528(tRN…	NA	NA	NA		NA	19.2837	22.7084	27.789	24.4945	62.1035	52.8751	59.2635	58.9471	0.404288	-1.30655	1.99189e-32	5.16862e-31	down	yes
MSTRG.2576	RPL8A	NM_001179113.1	GO:0000470(maturation of LSU-rRNA);GO:0002181(cytoplasmic translation);GO:0003735(structural constituent of ribosome);GO:0005737(cytoplasm);GO:0005840(ribosome);GO:0022625(cytosolic large ribosomal subunit);GO:0030529(intracellular ribonucleoprotein complex);GO:0042254(ribosome biogenesis)	03010(Ribosome)	K02936	NA	ribosomal 60S subunit protein L8A	NA	756.418	765.814	774.987	727.771	1216.73	1177.06	1272.15	1219.41	0.619197	-0.691531	2.03423e-32	5.25581e-31	down	yes
MSTRG.4743	NOP2	NM_001182899.3	GO:0000463(maturation of LSU-rRNA from tricistronic rRNA transcript (SSU-rRNA, 5.8S rRNA, LSU-rRNA));GO:0003723(RNA binding);GO:0005634(nucleus);GO:0005730(nucleolus);GO:0006364(rRNA processing);GO:0008168(methyltransferase activity);GO:0008757(S-adenosylmethionine-dependent methyltransferase activity);GO:0009383(rRNA (cytosine-C5-)-methyltransferase activity);GO:0016740(transferase activity);GO:…	NA	NA	NA		NA	50.6711	64.3537	61.5291	62.0642	119.308	111.007	130.304	132.301	0.484091	-1.04665	2.25839e-32	5.81005e-31	down	yes
MSTRG.5522	SVS1	NM_001183977.1	GO:0000324(fungal-type vacuole);GO:0003674(molecular_function);GO:0009277(fungal-type cell wall);GO:0071944(cell periphery);GO:1902439(cellular response to vanadate(3-))	NA	NA	NA		NA	117.728	112.882	118.181	124.525	199.921	210.477	206.27	204.919	0.5761	-0.795609	3.69493e-32	9.46531e-31	down	yes
MSTRG.2422	YGR079W	NM_001181208.1	GO:0003674(molecular_function);GO:0005575(cellular_component);GO:0008150(biological_process)	NA	NA	NA		NA	14.5216	21.8346	19.9519	18.5177	46.7962	50.1592	60.0076	55.5254	0.35214	-1.50578	4.04477e-32	1.03176e-30	down	yes
MSTRG.4096	IMD4	NM_001182414.1	GO:0000166(nucleotide binding);GO:0003729(mRNA binding);GO:0003824(catalytic activity);GO:0003938(IMP dehydrogenase activity);GO:0005737(cytoplasm);GO:0006164(purine nucleotide biosynthetic process);GO:0006177(GMP biosynthetic process);GO:0008150(biological_process);GO:0016491(oxidoreductase activity);GO:0046872(metal ion binding);GO:0055114(oxidation-reduction process)	00230(Purine metabolism)	K00088	EC:1.1.1.205	IMP dehydrogenase IMD4	NA	215.924	244.158	243.909	243.299	394.633	397.299	401.368	382.752	0.601053	-0.734437	6.13597e-32	1.55859e-30	down	yes
MSTRG.4300	NDE1	NM_001182647.1	GO:0001300(chronological cell aging);GO:0003954(NADH dehydrogenase activity);GO:0005739(mitochondrion);GO:0005758(mitochondrial intermembrane space);GO:0006116(NADH oxidation);GO:0008137(NADH dehydrogenase (ubiquinone) activity);GO:0016491(oxidoreductase activity);GO:0019655(glycolytic fermentation to ethanol);GO:0022900(electron transport chain);GO:0050660(flavin adenine dinucleotide binding);GO…	00190(Oxidative phosphorylation)	K03885	EC:1.6.99.3	hypothetical protein	NA	89.9423	81.9581	79.644	78.5839	151.667	146.626	150.703	151.798	0.549488	-0.863841	8.03055e-32	2.03126e-30	down	yes
MSTRG.3704	ORM2	NM_001182239.1	GO:0003674(molecular_function);GO:0005783(endoplasmic reticulum);GO:0005789(endoplasmic reticulum membrane);GO:0006986(response to unfolded protein);GO:0016020(membrane);GO:0016021(integral component of membrane);GO:0035339(SPOTS complex);GO:0090155(negative regulation of sphingolipid biosynthetic process);GO:0090156(cellular sphingolipid homeostasis)	NA	NA	NA		NA	120.291	118.819	107.739	112.913	240.918	208.374	216.718	237.285	0.508984	-0.974309	8.32294e-32	2.09641e-30	down	yes
MSTRG.3056	MCR1	NM_001179716.1	GO:0004128(cytochrome-b5 reductase activity, acting on NAD(P)H);GO:0005739(mitochondrion);GO:0005741(mitochondrial outer membrane);GO:0005758(mitochondrial intermembrane space);GO:0006696(ergosterol biosynthetic process);GO:0016020(membrane);GO:0016021(integral component of membrane);GO:0016491(oxidoreductase activity);GO:0031307(integral component of mitochondrial outer membrane);GO:0034599(cell…	00520(Amino sugar and nucleotide sugar metabolism)	K00326	EC:1.6.2.2	Mcr1p	NA	237.221	219.063	227.758	232.375	170.517	158.04	167.088	175.802	1.36484	0.448732	8.56551e-32	2.14852e-30	up	no
MSTRG.4259		MSTRG.4259.1	NA	NA	NA	NA		NA	12.3513	17.6596	15.8823	18.512	5.9233	6.12319	6.27632	4.93563	2.76912	1.46943	1.24032e-31	3.08543e-30	up	yes
MSTRG.4260		MSTRG.4260.1	NA	NA	NA	NA		NA	12.3513	17.6596	15.8823	18.512	5.9233	6.12319	6.27632	4.93946	2.76866	1.46919	1.24032e-31	3.08543e-30	up	yes
MSTRG.4764	YNL040W	NM_001182879.3	GO:0000049(tRNA binding);GO:0000166(nucleotide binding);GO:0002161(aminoacyl-tRNA editing activity);GO:0002196(Ser-tRNA(Ala) hydrolase activity);GO:0004813(alanine-tRNA ligase activity);GO:0005524(ATP binding);GO:0005737(cytoplasm);GO:0006412(translation);GO:0006419(alanyl-tRNA aminoacylation);GO:0006450(regulation of translational fidelity);GO:0008150(biological_process);GO:0016876(ligase activi…	00970(Aminoacyl-tRNA biosynthesis)	K01872	EC:6.1.1.7	cytoplasm protein	NA	15.4855	12.3317	15.403	13.93	40.1503	34.5505	34.6603	34.1679	0.398179	-1.32851	1.51056e-31	3.74221e-30	down	yes
MSTRG.1901	YER188W	MSTRG.1901.1	NA	NA	NA	NA		NA	6.17107	9.3894	8.71621	6.11714	0.853063	0.628626	0.440746	0.609504	12.0042	3.58546	1.59919e-31	3.94554e-30	up	yes
MSTRG.2826	BAT1	NM_001179339.3	GO:0003824(catalytic activity);GO:0004084(branched-chain-amino-acid transaminase activity);GO:0005739(mitochondrion);GO:0005759(mitochondrial matrix);GO:0008152(metabolic process);GO:0008483(transaminase activity);GO:0008652(cellular amino acid biosynthetic process);GO:0009081(branched-chain amino acid metabolic process);GO:0009082(branched-chain amino acid biosynthetic process);GO:0009083(branch…	01210(2-Oxocarboxylic acid metabolism);01230(Biosynthesis of amino acids);00270(Cysteine and methionine metabolism);00280(Valine, leucine and isoleucine degradation);00290(Valine, leucine and isoleucine biosynthesis);00770(Pantothenate and CoA biosynthesis)	K00826	EC:2.6.1.42	branched-chain-amino-acid transaminase BAT1	NA	418.717	379.182	405.406	357.423	711.39	683.983	685.612	687.364	0.563776	-0.826806	1.93405e-31	4.75223e-30	down	yes
MSTRG.602	BUD23	NM_001178761.1	GO:0000056(ribosomal small subunit export from nucleus);GO:0000282(cellular bud site selection);GO:0000447(endonucleolytic cleavage in ITS1 to separate SSU-rRNA from 5.8S rRNA and LSU-rRNA from tricistronic rRNA transcript (SSU-rRNA, 5.8S rRNA, LSU-rRNA));GO:0005634(nucleus);GO:0005730(nucleolus);GO:0005737(cytoplasm);GO:0006364(rRNA processing);GO:0008152(metabolic process);GO:0008168(methyltran…	NA	NA	NA		NA	27.9876	35.8178	35.7024	31.9325	69.5452	74.3394	75.4246	82.2102	0.435927	-1.19784	1.99155e-31	4.87364e-30	down	yes
MSTRG.5402	YOR385W	NM_001183805.3	GO:0003674(molecular_function);GO:0005737(cytoplasm);GO:0008150(biological_process)	NA	NA	NA		NA	26.1556	28.1014	30.1022	31.015	70.8862	65.7613	68.7831	58.439	0.43724	-1.1935	2.26828e-31	5.52836e-30	down	yes
MSTRG.675	HBT1	NM_001180283.1	GO:0000746(conjugation);GO:0000753(cell morphogenesis involved in conjugation with cellular fusion);GO:0003674(molecular_function);GO:0005737(cytoplasm);GO:0005886(plasma membrane);GO:0005937(mating projection);GO:0008360(regulation of cell shape)	NA	NA	NA		NA	22.1222	20.4273	21.2174	22.8108	14.3332	13.0325	14.5257	13.5428	1.56181	0.643219	4.63288e-31	1.12459e-29	up	yes
MSTRG.4661	YNL144C	NM_001182982.1	GO:0003674(molecular_function);GO:0005739(mitochondrion);GO:0008150(biological_process)	NA	NA	NA		NA	76.0529	66.4377	63.5239	69.5804	44.1837	45.0611	40.9525	47.0881	1.55453	0.636475	6.19831e-31	1.49855e-29	up	yes
MSTRG.5558	NAN1	NM_001183940.1	GO:0000462(maturation of SSU-rRNA from tricistronic rRNA transcript (SSU-rRNA, 5.8S rRNA, LSU-rRNA));GO:0003729(mRNA binding);GO:0005634(nucleus);GO:0005730(nucleolus);GO:0006351(transcription, DNA-templated);GO:0006364(rRNA processing);GO:0030529(intracellular ribonucleoprotein complex);GO:0030686(90S preribosome);GO:0032040(small-subunit processome);GO:0033553(rDNA heterochromatin);GO:0034455(t…	03008(Ribosome biogenesis in eukaryotes)	K14552	NA	Nan1p	NA	34.0167	42.7444	39.9881	38.6439	71.9634	70.4943	75.0147	75.1234	0.531084	-0.912987	6.6113e-31	1.592e-29	down	yes
MSTRG.609	PWP2	NM_001178769.1	GO:0000028(ribosomal small subunit assembly);GO:0000447(endonucleolytic cleavage in ITS1 to separate SSU-rRNA from 5.8S rRNA and LSU-rRNA from tricistronic rRNA transcript (SSU-rRNA, 5.8S rRNA, LSU-rRNA));GO:0000462(maturation of SSU-rRNA from tricistronic rRNA transcript (SSU-rRNA, 5.8S rRNA, LSU-rRNA));GO:0000472(endonucleolytic cleavage to generate mature 5'-end of SSU-rRNA from (SSU-rRNA, 5.8…	03008(Ribosome biogenesis in eukaryotes)	K14558	NA	snoRNA-binding rRNA-processing protein PWP2	NA	30.3914	38.3098	35.1002	33.997	68.9979	62.0007	69.546	68.0313	0.51307	-0.962771	8.68324e-31	2.08259e-29	down	yes
MSTRG.3819	RIX7	NM_001181854.1	GO:0000055(ribosomal large subunit export from nucleus);GO:0000166(nucleotide binding);GO:0005524(ATP binding);GO:0005634(nucleus);GO:0005730(nucleolus);GO:0016887(ATPase activity);GO:0030687(preribosome, large subunit precursor);GO:0042254(ribosome biogenesis);GO:0042273(ribosomal large subunit biogenesis)	03008(Ribosome biogenesis in eukaryotes)	K14571	NA	putative AAA family ATPase RIX7	NA	14.612	21.554	18.2358	17.5995	41.7755	41.3502	42.9296	41.0871	0.430778	-1.21498	9.95568e-31	2.3783e-29	down	yes
MSTRG.1034	TRM82	NM_001180472.1	GO:0005634(nucleus);GO:0005829(cytosol);GO:0008033(tRNA processing);GO:0008176(tRNA (guanine-N7-)-methyltransferase activity);GO:0030488(tRNA methylation);GO:0036265(RNA (guanine-N7)-methylation);GO:0043527(tRNA methyltransferase complex)	NA	NA	NA		NA	49.8034	50.9245	49.8726	49.2853	91.8123	97.2785	87.1725	87.3413	0.549734	-0.863194	1.02903e-30	2.44853e-29	down	yes
MSTRG.2842	YJL218W	NM_001181651.1	GO:0005575(cellular_component);GO:0008150(biological_process);GO:0016407(acetyltransferase activity);GO:0016740(transferase activity);GO:0016746(transferase activity, transferring acyl groups)	01200(Carbon metabolism);01230(Biosynthesis of amino acids);00920(Sulfur metabolism);00270(Cysteine and methionine metabolism)	K00640	EC:2.3.1.30	serine acetyltransferase (predicted)	NA	9.92836	5.51957	9.23181	5.97594	36.9604	34.927	34.331	34.8715	0.217278	-2.20239	1.31488e-30	3.11637e-29	down	yes
MSTRG.1378	EMI2	NM_001180824.3	GO:0000166(nucleotide binding);GO:0001678(cellular glucose homeostasis);GO:0003674(molecular_function);GO:0004340(glucokinase activity);GO:0004396(hexokinase activity);GO:0005524(ATP binding);GO:0005536(glucose binding);GO:0005737(cytoplasm);GO:0005829(cytosol);GO:0005975(carbohydrate metabolic process);GO:0006096(glycolytic process);GO:0008865(fructokinase activity);GO:0016301(kinase activity);G…	01200(Carbon metabolism);00010(Glycolysis / Gluconeogenesis);00051(Fructose and mannose metabolism);00052(Galactose metabolism);00500(Starch and sucrose metabolism);00520(Amino sugar and nucleotide sugar metabolism);00524(Butirosin and neomycin)	K00844	EC:2.7.1.1	putative glucokinase	NA	430.136	404.72	433.41	441.267	344.988	310.597	325.026	318.551	1.31587	0.396022	1.5355e-30	3.62498e-29	up	no
MSTRG.3753	SFP1	NM_001182291.1	GO:0001076(transcription factor activity, RNA polymerase II transcription factor binding);GO:0003676(nucleic acid binding);GO:0003677(DNA binding);GO:0005634(nucleus);GO:0005737(cytoplasm);GO:0006351(transcription, DNA-templated);GO:0006355(regulation of transcription, DNA-templated);GO:0008361(regulation of cell size);GO:0045944(positive regulation of transcription from RNA polymerase II promote…	NA	NA	NA		NA	48.2039	48.701	45.1611	48.896	33.7955	32.8339	33.0006	35.4536	1.41366	0.499433	1.59914e-30	3.76048e-29	up	no
MSTRG.2715	TRA1	NM_001179229.1	GO:0000123(histone acetyltransferase complex);GO:0000124(SAGA complex);GO:0004402(histone acetyltransferase activity);GO:0005634(nucleus);GO:0006281(DNA repair);GO:0006351(transcription, DNA-templated);GO:0006355(regulation of transcription, DNA-templated);GO:0016301(kinase activity);GO:0016568(chromatin modification);GO:0016573(histone acetylation);GO:0035267(NuA4 histone acetyltransferase compl…	00190(Oxidative phosphorylation)	K01535	EC:3.6.3.6	hypothetical protein	NA	14.0593	15.5313	15.7225	14.7407	11.3507	11.3696	11.5692	11.5599	1.30981	0.389352	1.72473e-30	4.04003e-29	up	no
MSTRG.4190	MSN2	NM_001182534.1	GO:0000981(RNA polymerase II transcription factor activity, sequence-specific DNA binding);GO:0000982(transcription factor activity, RNA polymerase II core promoter proximal region sequence-specific binding);GO:0000987(core promoter proximal region sequence-specific DNA binding);GO:0001302(replicative cell aging);GO:0001324(age-dependent response to oxidative stress involved in chronological cell…	04011(MAPK signaling pathway - yeast);04113(Meiosis - yeast);04213(Longevity regulating pathway - multiple species)	K09468	NA	stress-responsive transcriptional activator MSN2	NA	47.66	54.2522	57.5452	52.2418	36.6263	37.4439	36.6199	36.1888	1.44132	0.527389	1.92508e-30	4.49185e-29	up	no
MSTRG.1167	BFR2	NM_001180607.3	GO:0000462(maturation of SSU-rRNA from tricistronic rRNA transcript (SSU-rRNA, 5.8S rRNA, LSU-rRNA));GO:0003674(molecular_function);GO:0005634(nucleus);GO:0005730(nucleolus);GO:0006364(rRNA processing);GO:0006810(transport);GO:0015031(protein transport);GO:0016192(vesicle-mediated transport);GO:0030686(90S preribosome);GO:0032040(small-subunit processome)	NA	NA	NA		NA	15.0342	21.6178	23.51	20.4732	49.2095	51.2017	53.9064	50.8439	0.393032	-1.34728	2.506e-30	5.82475e-29	down	yes
MSTRG.5661	IRC15	NM_001183831.1	GO:0005737(cytoplasm);GO:0005874(microtubule);GO:0006312(mitotic recombination);GO:0007020(microtubule nucleation);GO:0008017(microtubule binding);GO:0008757(S-adenosylmethionine-dependent methyltransferase activity);GO:0016491(oxidoreductase activity);GO:0034453(microtubule anchoring);GO:0045144(meiotic sister chromatid segregation);GO:0045454(cell redox homeostasis);GO:0045931(positive regulati…	01200(Carbon metabolism);00010(Glycolysis / Gluconeogenesis);00020(Citrate cycle (TCA cycle));00620(Pyruvate metabolism);00630(Glyoxylate and dicarboxylate metabolism);00640(Propanoate metabolism);00260(Glycine, serine and threonine metabolism);00280(Valine, leucine and isoleucine degradation)	K00382	EC:1.8.1.4	Irc15p	NA	26.6777	27.7712	26.0583	25.3145	13.659	15.3665	15.8412	16.4217	1.72662	0.787951	2.61682e-30	6.05895e-29	up	yes
MSTRG.581	PMP1	NM_001178739.1	GO:0005886(plasma membrane);GO:0006812(cation transport);GO:0016020(membrane);GO:0016021(integral component of membrane);GO:0030234(enzyme regulator activity);GO:0050790(regulation of catalytic activity)	NA	NA	NA		NA	2134.46	2628.57	2700.5	2681.38	1713.47	1783.51	1659.99	1661.72	1.48781	0.573191	3.37068e-30	7.77451e-29	up	no
MSTRG.5132	RKI1	NM_001183514.1	GO:0004751(ribose-5-phosphate isomerase activity);GO:0005634(nucleus);GO:0005737(cytoplasm);GO:0006098(pentose-phosphate shunt);GO:0008615(pyridoxine biosynthetic process);GO:0009052(pentose-phosphate shunt, non-oxidative branch);GO:0016853(isomerase activity)	01200(Carbon metabolism);01230(Biosynthesis of amino acids);00030(Pentose phosphate pathway)	K01807	EC:5.3.1.6	ribose-5-phosphate isomerase RKI1	NA	68.9999	63.5267	72.7544	61.7497	130.035	124.788	131.174	128.362	0.519153	-0.945768	5.23678e-30	1.20326e-28	down	yes
MSTRG.700	GGC1	NM_001180258.1	GO:0000002(mitochondrial genome maintenance);GO:0001408(guanine nucleotide transport);GO:0001409(guanine nucleotide transmembrane transporter activity);GO:0005739(mitochondrion);GO:0005743(mitochondrial inner membrane);GO:0006810(transport);GO:0006879(cellular iron ion homeostasis);GO:0016020(membrane);GO:0016021(integral component of membrane);GO:0055085(transmembrane transport)	NA	NA	NA		NA	82.0706	75.1555	77.936	78.0405	145.463	135.727	136.699	148.05	0.553421	-0.853551	5.97005e-30	1.36653e-28	down	yes
MSTRG.2446	NOP7	NM_001181232.1	GO:0000462(maturation of SSU-rRNA from tricistronic rRNA transcript (SSU-rRNA, 5.8S rRNA, LSU-rRNA));GO:0000463(maturation of LSU-rRNA from tricistronic rRNA transcript (SSU-rRNA, 5.8S rRNA, LSU-rRNA));GO:0000466(maturation of 5.8S rRNA from tricistronic rRNA transcript (SSU-rRNA, 5.8S rRNA, LSU-rRNA));GO:0003729(mRNA binding);GO:0005634(nucleus);GO:0005654(nucleoplasm);GO:0005730(nucleolus);GO:0…	NA	NA	NA		NA	59.7951	81.8713	77.0356	72.8093	153.698	141.822	162.768	147.651	0.48109	-1.05562	6.79928e-30	1.55044e-28	down	yes
MSTRG.5128	TMA46	NM_001183510.1	GO:0002181(cytoplasmic translation);GO:0003729(mRNA binding);GO:0005737(cytoplasm);GO:0005840(ribosome);GO:0042788(polysomal ribosome);GO:0046872(metal ion binding)	NA	NA	NA		NA	62.9506	78.5371	80.6579	71.6954	148.881	135.711	151.115	159.375	0.493783	-1.01805	1.00992e-29	2.29424e-28	down	yes
MSTRG.5599	ELP3	NM_001183900.1	GO:0000123(histone acetyltransferase complex);GO:0002098(tRNA wobble uridine modification);GO:0003824(catalytic activity);GO:0004402(histone acetyltransferase activity);GO:0005634(nucleus);GO:0005737(cytoplasm);GO:0006351(transcription, DNA-templated);GO:0006355(regulation of transcription, DNA-templated);GO:0006357(regulation of transcription from RNA polymerase II promoter);GO:0006368(transcrip…	NA	NA	NA		NA	38.4561	38.2858	39.5511	36.5752	76.2284	68.9558	72.1832	66.902	0.537758	-0.89497	1.36916e-29	3.09864e-28	down	yes
MSTRG.781	RPC53	NM_001180210.1	GO:0001056(RNA polymerase III activity);GO:0003677(DNA binding);GO:0003899(DNA-directed RNA polymerase activity);GO:0005634(nucleus);GO:0005666(DNA-directed RNA polymerase III complex);GO:0006383(transcription from RNA polymerase III promoter);GO:0042797(tRNA transcription from RNA polymerase III promoter)	00230(Purine metabolism);00240(Pyrimidine metabolism);03020(RNA polymerase)	K03026	NA	DNA-directed RNA polymerase III subunit C53	NA	31.6031	36.624	38.3596	31.9213	71.6695	66.7351	75.7938	82.5183	0.466802	-1.09912	1.52018e-29	3.42752e-28	down	yes
MSTRG.5849	QCR2	NM_001184288.1	GO:0003824(catalytic activity);GO:0004222(metalloendopeptidase activity);GO:0005739(mitochondrion);GO:0005743(mitochondrial inner membrane);GO:0005750(mitochondrial respiratory chain complex III);GO:0006122(mitochondrial electron transport, ubiquinol to cytochrome c);GO:0006508(proteolysis);GO:0008121(ubiquinol-cytochrome-c reductase activity);GO:0009060(aerobic respiration);GO:0016020(membrane);…	00190(Oxidative phosphorylation)	K00415	NA	ubiquinol--cytochrome-c reductase subunit 2	NA	112.044	105.085	128.949	113.566	212.172	201.226	205.999	218.428	0.548615	-0.866134	1.97892e-29	4.44518e-28	down	yes
MSTRG.4567	RPA49	NM_001183086.1	GO:0001054(RNA polymerase I activity);GO:0003677(DNA binding);GO:0003899(DNA-directed RNA polymerase activity);GO:0005634(nucleus);GO:0005730(nucleolus);GO:0005736(DNA-directed RNA polymerase I complex);GO:0006351(transcription, DNA-templated);GO:0006360(transcription from RNA polymerase I promoter);GO:0006362(transcription elongation from RNA polymerase I promoter);GO:0008361(regulation of cell …	00230(Purine metabolism);00240(Pyrimidine metabolism);03020(RNA polymerase)	K03005	NA	DNA-directed RNA polymerase I subunit RPA49	NA	75.9681	89.2622	87.9317	86.7241	152.933	144.21	161.398	154.327	0.554583	-0.850525	2.17979e-29	4.8782e-28	down	yes
MSTRG.5184	PDR5	NM_001183572.3	GO:0000166(nucleotide binding);GO:0005524(ATP binding);GO:0005739(mitochondrion);GO:0005886(plasma membrane);GO:0006810(transport);GO:0006855(drug transmembrane transport);GO:0008559(xenobiotic-transporting ATPase activity);GO:0015893(drug transport);GO:0016020(membrane);GO:0016021(integral component of membrane);GO:0016887(ATPase activity);GO:0030003(cellular cation homeostasis);GO:0035690(cellu…	02010(ABC transporters)	K08711	NA	ATP-binding cassette multidrug transporter PDR5	NA	107.489	95.2314	93.7123	86.855	181.816	173.906	177.704	176.015	0.540267	-0.888254	2.31738e-29	5.1669e-28	down	yes
MSTRG.202	RCR1	NM_001178353.1	GO:0003674(molecular_function);GO:0005783(endoplasmic reticulum);GO:0005789(endoplasmic reticulum membrane);GO:0006033(chitin localization);GO:0016020(membrane);GO:0016021(integral component of membrane);GO:0016192(vesicle-mediated transport);GO:0030176(integral component of endoplasmic reticulum membrane);GO:0071555(cell wall organization)	NA	NA	NA		NA	23.4665	26.9558	21.5828	30.3585	66.9585	62.8619	66.901	67.9387	0.386774	-1.37044	2.7278e-29	6.05955e-28	down	yes
MSTRG.541	YCL019W;YCL020W	NM_001178666.2;NM_001178667.1	GO:0000166(nucleotide binding);GO:0000943(retrotransposon nucleocapsid);GO:0003676(nucleic acid binding);GO:0003677(DNA binding);GO:0003723(RNA binding);GO:0003824(catalytic activity);GO:0003887(DNA-directed DNA polymerase activity);GO:0003964(RNA-directed DNA polymerase activity);GO:0004190(aspartic-type endopeptidase activity);GO:0004518(nuclease activity);GO:0004519(endonuclease activity);GO:0…	NA	NA	NA		NA	32.4459	38.7116	42.9008	39.1833	18.3671	19.26	19.5227	26.1286	1.84011	0.879793	3.17634e-29	7.02998e-28	up	yes
MSTRG.444	ENP1	NM_001178595.3	GO:0000447(endonucleolytic cleavage in ITS1 to separate SSU-rRNA from 5.8S rRNA and LSU-rRNA from tricistronic rRNA transcript (SSU-rRNA, 5.8S rRNA, LSU-rRNA));GO:0005634(nucleus);GO:0005730(nucleolus);GO:0005737(cytoplasm);GO:0006364(rRNA processing);GO:0030515(snoRNA binding);GO:0030686(90S preribosome);GO:0030688(preribosome, small subunit precursor);GO:0042254(ribosome biogenesis)	NA	NA	NA		NA	28.2957	37.23	30.4662	30.5198	70.9591	62.3585	77.5296	76.3717	0.440472	-1.18288	4.20189e-29	9.2657e-28	down	yes
MSTRG.3830	POM33	NM_001181843.1	GO:0005634(nucleus);GO:0005643(nuclear pore);GO:0005783(endoplasmic reticulum);GO:0005789(endoplasmic reticulum membrane);GO:0005840(ribosome);GO:0006810(transport);GO:0006999(nuclear pore organization);GO:0015031(protein transport);GO:0016020(membrane);GO:0016021(integral component of membrane);GO:0017056(structural constituent of nuclear pore);GO:0034613(cellular protein localization);GO:005102…	NA	NA	NA		NA	166.891	150.546	167.369	153.573	112.889	117.685	112.823	117.277	1.38575	0.470669	4.60716e-29	1.01223e-27	up	no
MSTRG.5138	RAS1	NM_001183520.1	GO:0000166(nucleotide binding);GO:0001302(replicative cell aging);GO:0003924(GTPase activity);GO:0005525(GTP binding);GO:0005634(nucleus);GO:0005737(cytoplasm);GO:0005886(plasma membrane);GO:0007165(signal transduction);GO:0007189(adenylate cyclase-activating G-protein coupled receptor signaling pathway);GO:0007264(small GTPase mediated signal transduction);GO:0016020(membrane);GO:0045762(positiv…	04213(Longevity regulating pathway - multiple species);04933(AGE-RAGE signaling pathway in diabetic complications)	K07827	NA	Ras family GTPase RAS1	NA	68.8222	67.428	64.7092	71.2265	120.913	115.979	123.632	127.415	0.557827	-0.842111	1.09577e-28	2.39874e-27	down	yes
MSTRG.5399	FIT3	MSTRG.5399.1	NA	NA	NA	NA		NA	157.129	300.357	223.195	308.018	40.7422	42.2801	50.3292	56.9922	5.19428	2.37692	1.49486e-28	3.26052e-27	up	yes
MSTRG.4527	PUS4	NM_001183130.1	GO:0001522(pseudouridine synthesis);GO:0003723(RNA binding);GO:0005634(nucleus);GO:0005739(mitochondrion);GO:0006396(RNA processing);GO:0006400(tRNA modification);GO:0008033(tRNA processing);GO:0009451(RNA modification);GO:0009982(pseudouridine synthase activity);GO:0016853(isomerase activity);GO:1990481(mRNA pseudouridine synthesis)	NA	NA	NA		NA	25.3405	28.99	25.5506	24.4144	53.1018	50.7798	60.3984	57.1337	0.471044	-1.08607	2.56437e-28	5.57312e-27	down	yes
MSTRG.825	TSR1	NM_001180119.1	GO:0000461(endonucleolytic cleavage to generate mature 3'-end of SSU-rRNA from (SSU-rRNA, 5.8S rRNA, LSU-rRNA));GO:0000462(maturation of SSU-rRNA from tricistronic rRNA transcript (SSU-rRNA, 5.8S rRNA, LSU-rRNA));GO:0005634(nucleus);GO:0005730(nucleolus);GO:0005737(cytoplasm);GO:0030686(90S preribosome);GO:0030688(preribosome, small subunit precursor);GO:0042254(ribosome biogenesis);GO:0043021(ri…	NA	NA	NA		NA	26.977	35.8489	36.0088	30.6293	66.6525	63.5738	72.7339	68.3225	0.477229	-1.06725	4.52613e-28	9.8012e-27	down	yes
MSTRG.580	YCR024C-B	NM_001184645.1	GO:0003674(molecular_function);GO:0005575(cellular_component);GO:0008150(biological_process);GO:0016020(membrane);GO:0016021(integral component of membrane)	NA	NA	NA		NA	1146.33	1414.22	1438.29	1368.22	875.411	947.183	785.44	748.933	1.59878	0.676976	5.31101e-28	1.14596e-26	up	yes
MSTRG.783	NOP14	NM_001180208.1	GO:0000447(endonucleolytic cleavage in ITS1 to separate SSU-rRNA from 5.8S rRNA and LSU-rRNA from tricistronic rRNA transcript (SSU-rRNA, 5.8S rRNA, LSU-rRNA));GO:0000462(maturation of SSU-rRNA from tricistronic rRNA transcript (SSU-rRNA, 5.8S rRNA, LSU-rRNA));GO:0000472(endonucleolytic cleavage to generate mature 5'-end of SSU-rRNA from (SSU-rRNA, 5.8S rRNA, LSU-rRNA));GO:0000480(endonucleolytic…	NA	NA	NA		NA	22.3027	30.4832	29.9225	28.9976	60.4259	54.6186	59.4386	61.0222	0.474325	-1.07605	7.91879e-28	1.70254e-26	down	yes
MSTRG.3574	CPR6	NM_001182103.1	GO:0000413(protein peptidyl-prolyl isomerization);GO:0003755(peptidyl-prolyl cis-trans isomerase activity);GO:0005737(cytoplasm);GO:0006457(protein folding);GO:0016853(isomerase activity);GO:0042026(protein refolding);GO:0043022(ribosome binding);GO:0051082(unfolded protein binding)	03040(Spliceosome)	K09567	EC:5.2.1.8	hypothetical protein	NA	1002.09	1178.61	1218.16	1199.22	872.177	845.851	860.553	893.849	1.32417	0.405089	1.19183e-27	2.55332e-26	up	no
MSTRG.3447	PET10	NM_001179836.3	GO:0003674(molecular_function);GO:0005811(lipid particle);GO:0009060(aerobic respiration);GO:0016020(membrane)	NA	NA	NA		NA	183.658	172.155	180.113	182.12	137.769	141.968	136.99	136.11	1.29884	0.377221	1.49267e-27	3.18649e-26	up	no
MSTRG.4887	ENB1	NM_001183411.1	GO:0000324(fungal-type vacuole);GO:0005768(endosome);GO:0005886(plasma membrane);GO:0006810(transport);GO:0006811(ion transport);GO:0010008(endosome membrane);GO:0015620(ferric-enterobactin transmembrane transporter activity);GO:0015685(ferric-enterobactin transport);GO:0016020(membrane);GO:0016021(integral component of membrane);GO:0033101(cellular bud membrane);GO:0055072(iron ion homeostasis);…	NA	NA	NA		NA	155.52	154.515	152.503	179.193	118.03	109.518	116.529	119.811	1.38338	0.468193	1.5862e-27	3.37418e-26	up	no
MSTRG.3975	ZRT2	NM_001182017.1	GO:0000007(low-affinity zinc ion transmembrane transporter activity);GO:0005385(zinc ion transmembrane transporter activity);GO:0005783(endoplasmic reticulum);GO:0005886(plasma membrane);GO:0006810(transport);GO:0006811(ion transport);GO:0006829(zinc II ion transport);GO:0006831(low-affinity zinc II ion transport);GO:0016020(membrane);GO:0016021(integral component of membrane);GO:0030001(metal io…	NA	NA	NA		NA	57.7135	66.0269	58.7249	55.4572	106.87	106.059	112.297	109.379	0.547444	-0.869216	1.88634e-27	3.99851e-26	down	yes
MSTRG.26	CLN3	NM_001178185.1	GO:0000079(regulation of cyclin-dependent protein serine/threonine kinase activity);GO:0000083(regulation of transcription involved in G1/S transition of mitotic cell cycle);GO:0005634(nucleus);GO:0007033(vacuole organization);GO:0007049(cell cycle);GO:0008361(regulation of cell size);GO:0016538(cyclin-dependent protein serine/threonine kinase regulator activity);GO:0042144(vacuole fusion, non-au…	04111(Cell cycle - yeast);04113(Meiosis - yeast)	K06646	NA	cyclin CLN3	NA	52.0228	47.7461	49.8407	45.7617	33.5603	34.2412	33.6665	35.0223	1.43139	0.517421	2.08249e-27	4.38391e-26	up	no
MSTRG.1385	YDR524C-B	NM_001184631.1	NA	NA	NA	NA		NA	3965.61	4396.91	4471.83	4244.97	6459.41	6572.75	6670.21	6767.97	0.645225	-0.632125	2.08272e-27	4.38391e-26	down	yes
MSTRG.5472	BMS1	NM_001184031.1	GO:0000166(nucleotide binding);GO:0000472(endonucleolytic cleavage to generate mature 5'-end of SSU-rRNA from (SSU-rRNA, 5.8S rRNA, LSU-rRNA));GO:0000480(endonucleolytic cleavage in 5'-ETS of tricistronic rRNA transcript (SSU-rRNA, 5.8S rRNA, LSU-rRNA));GO:0003729(mRNA binding);GO:0003924(GTPase activity);GO:0005524(ATP binding);GO:0005525(GTP binding);GO:0005634(nucleus);GO:0005730(nucleolus);GO…	03008(Ribosome biogenesis in eukaryotes)	K14569	NA	GTPase BMS1	NA	23.7558	28.6746	26.6935	27.8118	47.2278	46.4225	52.2872	51.9494	0.540388	-0.887933	2.24658e-27	4.71235e-26	down	yes
MSTRG.5066	STI1	NM_001183446.1	GO:0003729(mRNA binding);GO:0005737(cytoplasm);GO:0006457(protein folding);GO:0008104(protein localization);GO:0030544(Hsp70 protein binding);GO:0042030(ATPase inhibitor activity);GO:0051879(Hsp90 protein binding)	04141(Protein processing in endoplasmic reticulum);04120(Ubiquitin mediated proteolysis)	K09561	EC:2.3.2.27	hypothetical protein	NA	1047.08	1132.08	1189.7	1109.04	877.864	853.477	906.638	950.642	1.2478	0.319391	2.64911e-27	5.53738e-26	up	no
MSTRG.454	REI1	NM_001178615.4	GO:0000278(mitotic cell cycle);GO:0003676(nucleic acid binding);GO:0005737(cytoplasm);GO:0006913(nucleocytoplasmic transport);GO:0007117(budding cell bud growth);GO:0008270(zinc ion binding);GO:0022625(cytosolic large ribosomal subunit);GO:0030687(preribosome, large subunit precursor);GO:0042254(ribosome biogenesis);GO:0042273(ribosomal large subunit biogenesis);GO:0043565(sequence-specific DNA b…	NA	NA	NA		NA	25.1596	29.004	29.2151	29.2541	53.4503	57.404	67.6921	60.5521	0.471073	-1.08598	3.37785e-27	7.02165e-26	down	yes
MSTRG.2677	RPP1	NM_001179192.1	GO:0000171(ribonuclease MRP activity);GO:0000172(ribonuclease MRP complex);GO:0000294(nuclear-transcribed mRNA catabolic process, endonucleolytic cleavage-dependent decay);GO:0003723(RNA binding);GO:0003824(catalytic activity);GO:0004526(ribonuclease P activity);GO:0004540(ribonuclease activity);GO:0005634(nucleus);GO:0005655(nucleolar ribonuclease P complex);GO:0005829(cytosol);GO:0006364(rRNA p…	03013(RNA transport);03008(Ribosome biogenesis in eukaryotes)	K03539	EC:3.1.26.5	RNA-binding RNA processing protein RPP1	NA	30.6499	39.1262	33.6958	28.8603	73.807	71.6016	78.838	73.6964	0.444153	-1.17087	3.38252e-27	7.02165e-26	down	yes
MSTRG.182	FUS3	NM_001178256.1	GO:0000166(nucleotide binding);GO:0000746(conjugation);GO:0000750(pheromone-dependent signal transduction involved in conjugation with cellular fusion);GO:0001403(invasive growth in response to glucose limitation);GO:0004672(protein kinase activity);GO:0004674(protein serine/threonine kinase activity);GO:0004707(MAP kinase activity);GO:0005524(ATP binding);GO:0005634(nucleus);GO:0005737(cytoplasm…	04011(MAPK signaling pathway - yeast);04111(Cell cycle - yeast);04933(AGE-RAGE signaling pathway in diabetic complications)	K04371	EC:2.7.11.24	mitogen-activated serine/threonine-protein kinase FUS3	NA	26.0113	28.2173	26.3635	24.1055	51.7096	53.5873	50.0942	57.4311	0.491948	-1.02342	3.4987e-27	7.23786e-26	down	yes
MSTRG.4594	YNL217W	NM_001183055.1	GO:0000324(fungal-type vacuole);GO:0000329(fungal-type vacuole membrane);GO:0005773(vacuole);GO:0008150(biological_process);GO:0016787(hydrolase activity);GO:0016791(phosphatase activity)	00230(Purine metabolism)	K01525	EC:3.6.1.41	Serine/threonine protein phosphatase 2A	NA	52.2655	47.9305	56.4378	47.445	92.871	96.9521	98.4549	104.153	0.520038	-0.94331	3.85405e-27	7.94568e-26	down	yes
MSTRG.1116	VHS1	NM_001180555.1	GO:0000082(G1/S transition of mitotic cell cycle);GO:0000166(nucleotide binding);GO:0004672(protein kinase activity);GO:0004674(protein serine/threonine kinase activity);GO:0005524(ATP binding);GO:0005737(cytoplasm);GO:0006468(protein phosphorylation);GO:0007049(cell cycle);GO:0016301(kinase activity);GO:0016310(phosphorylation);GO:0016740(transferase activity);GO:0035556(intracellular signal tra…	04113(Meiosis - yeast)	K12761	EC:2.7.11.1	hypothetical protein	NA	47.5456	47.1468	50.2373	54.5989	31.5723	30.2107	33.0419	35.4262	1.53188	0.615301	3.90183e-27	8.01672e-26	up	yes
MSTRG.3475	YKR075C	NM_001179865.1	GO:0003674(molecular_function);GO:0005634(nucleus);GO:0005737(cytoplasm);GO:0008150(biological_process)	NA	NA	NA		NA	80.4151	69.4666	69.5704	64.7032	42.0501	42.1542	43.5019	46.3412	1.63263	0.7072	5.52474e-27	1.13126e-25	up	yes
MSTRG.2514	SDA1	NM_001181374.3	GO:0000055(ribosomal large subunit export from nucleus);GO:0003674(molecular_function);GO:0005634(nucleus);GO:0005730(nucleolus);GO:0006810(transport);GO:0007049(cell cycle);GO:0007089(traversing start control point of mitotic cell cycle);GO:0015031(protein transport);GO:0030036(actin cytoskeleton organization);GO:0042254(ribosome biogenesis);GO:0042273(ribosomal large subunit biogenesis)	NA	NA	NA		NA	40.4012	46.4994	47.3636	43.6036	78.8811	75.1579	88.9842	84.0687	0.543785	-0.878891	6.6637e-27	1.35985e-25	down	yes
MSTRG.3294	STE24	NM_001181775.1	GO:0004222(metalloendopeptidase activity);GO:0005637(nuclear inner membrane);GO:0005741(mitochondrial outer membrane);GO:0005783(endoplasmic reticulum);GO:0005789(endoplasmic reticulum membrane);GO:0006508(proteolysis);GO:0008233(peptidase activity);GO:0008237(metallopeptidase activity);GO:0016020(membrane);GO:0016021(integral component of membrane);GO:0016787(hydrolase activity);GO:0019236(respo…	00900(Terpenoid backbone biosynthesis)	K06013	EC:3.4.24.84	zinc metalloprotease	NA	289.816	275.833	271.349	265.35	215.718	211.296	212.473	197.649	1.31681	0.397045	6.97844e-27	1.41926e-25	up	no
MSTRG.4618	YNL190W	MSTRG.4618.1;MSTRG.4618.2	NA	NA	NA	NA		NA	266.822	308.741	342.716	301.68	210.751	214.274	198.341	175.026	1.52802	0.611662	9.92074e-27	2.01087e-25	up	yes
MSTRG.2705	RPF1	NM_001179218.1	GO:0000027(ribosomal large subunit assembly);GO:0000055(ribosomal large subunit export from nucleus);GO:0000463(maturation of LSU-rRNA from tricistronic rRNA transcript (SSU-rRNA, 5.8S rRNA, LSU-rRNA));GO:0000466(maturation of 5.8S rRNA from tricistronic rRNA transcript (SSU-rRNA, 5.8S rRNA, LSU-rRNA));GO:0003723(RNA binding);GO:0005634(nucleus);GO:0005730(nucleolus);GO:0006364(rRNA processing);G…	03008(Ribosome biogenesis in eukaryotes)	K14561	NA	hypothetical protein	NA	33.7318	45.0154	44.6224	41.0471	90.0424	81.4841	89.1965	90.9644	0.467508	-1.09694	1.13308e-26	2.28898e-25	down	yes
MSTRG.5775	RPC40	NM_001184207.1	GO:0001054(RNA polymerase I activity);GO:0001056(RNA polymerase III activity);GO:0003677(DNA binding);GO:0003899(DNA-directed RNA polymerase activity);GO:0005634(nucleus);GO:0005666(DNA-directed RNA polymerase III complex);GO:0005730(nucleolus);GO:0005736(DNA-directed RNA polymerase I complex);GO:0006351(transcription, DNA-templated);GO:0006360(transcription from RNA polymerase I promoter);GO:004…	00230(Purine metabolism);00240(Pyrimidine metabolism);03020(RNA polymerase)	K03027	NA	DNA-directed RNA polymerase core subunit RPC40	NA	171.36	193.491	189.635	197.412	302.327	309.044	331.844	314.703	0.597732	-0.74243	1.33377e-26	2.68539e-25	down	yes
MSTRG.4627	PBR1	NM_001183019.2	GO:0005635(nuclear envelope);GO:0005783(endoplasmic reticulum);GO:0005789(endoplasmic reticulum membrane);GO:0008150(biological_process);GO:0016020(membrane);GO:0016021(integral component of membrane);GO:0016491(oxidoreductase activity);GO:0016726(oxidoreductase activity, acting on CH or CH2 groups, NAD or NADP as acceptor);GO:0055114(oxidation-reduction process)	00600(Sphingolipid metabolism)	K04708	EC:1.1.1.102	Pc13g08860	NA	24.1692	29.3956	28.1968	30.5641	55.6673	56.3724	54.3108	60.2967	0.495598	-1.01276	1.34755e-26	2.70408e-25	down	yes
MSTRG.1255	RPP2B	NM_001180690.3	GO:0000324(fungal-type vacuole);GO:0002181(cytoplasmic translation);GO:0003735(structural constituent of ribosome);GO:0005622(intracellular);GO:0005737(cytoplasm);GO:0005840(ribosome);GO:0006414(translational elongation);GO:0022625(cytosolic large ribosomal subunit);GO:0030295(protein kinase activator activity);GO:0030529(intracellular ribonucleoprotein complex);GO:0045860(positive regulation of …	03010(Ribosome)	K02943	NA	ribosomal protein P2B	NA	4075.51	3937.03	3890.7	3856.46	3247.74	3273.55	3130.28	3076.34	1.2382	0.308244	1.37545e-26	2.75089e-25	up	no
MSTRG.4384	YMR226C	NM_001182733.1	GO:0004090(carbonyl reductase (NADPH) activity);GO:0005634(nucleus);GO:0005737(cytoplasm);GO:0005840(ribosome);GO:0008150(biological_process);GO:0016021(integral component of membrane);GO:0016491(oxidoreductase activity);GO:0031132(serine 3-dehydrogenase activity);GO:0055114(oxidation-reduction process)	00240(Pyrimidine metabolism);00260(Glycine, serine and threonine metabolism)	K16066	EC:1.1.1.381 1.1.1.-	oxidoreductase	NA	306.689	293.199	296.873	279.802	224.281	208.339	232.182	223.145	1.32504	0.406032	1.40146e-26	2.79363e-25	up	no
MSTRG.4770		MSTRG.4770.1	NA	NA	NA	NA		NA	18.9338	19.0738	20.238	21.0352	11.8136	9.81179	11.7962	12.8139	1.71472	0.77797	1.42333e-26	2.82786e-25	up	yes
MSTRG.5026	YOL014W	NM_001183268.1	GO:0003674(molecular_function);GO:0005575(cellular_component);GO:0008150(biological_process)	NA	NA	NA		NA	39.1223	34.8983	36.4364	32.8447	89.244	76.8285	98.4311	99.1552	0.394056	-1.34353	1.511e-26	2.99218e-25	down	yes
MSTRG.3636	DBP9	NM_001182163.1	GO:0000166(nucleotide binding);GO:0000463(maturation of LSU-rRNA from tricistronic rRNA transcript (SSU-rRNA, 5.8S rRNA, LSU-rRNA));GO:0003676(nucleic acid binding);GO:0003723(RNA binding);GO:0003729(mRNA binding);GO:0004003(ATP-dependent DNA helicase activity);GO:0004004(ATP-dependent RNA helicase activity);GO:0004386(helicase activity);GO:0005524(ATP binding);GO:0005634(nucleus);GO:0005730(nucl…	03040(Spliceosome)	K12858	EC:3.6.4.13	hypothetical protein	NA	24.0238	35.0975	35.7214	30.8007	68.9718	67.998	71.9902	74.5222	0.443215	-1.17392	1.66283e-26	3.28204e-25	down	yes
MSTRG.2421	PAC10	NM_001181207.3	GO:0005737(cytoplasm);GO:0005844(polysome);GO:0006457(protein folding);GO:0007017(microtubule-based process);GO:0007021(tubulin complex assembly);GO:0015631(tubulin binding);GO:0016272(prefoldin complex)	NA	NA	NA		NA	51.1882	62.9111	60.9157	57.5216	111.814	110.891	112.593	114.121	0.517415	-0.950605	2.15722e-26	4.24395e-25	down	yes
MSTRG.5403	PHR1	NM_001183806.1	GO:0000166(nucleotide binding);GO:0000719(photoreactive repair);GO:0003677(DNA binding);GO:0003729(mRNA binding);GO:0003904(deoxyribodipyrimidine photo-lyase activity);GO:0005634(nucleus);GO:0005737(cytoplasm);GO:0005739(mitochondrion);GO:0006281(DNA repair);GO:0006974(cellular response to DNA damage stimulus);GO:0016829(lyase activity);GO:0018298(protein-chromophore linkage)	NA	NA	NA		NA	10.4453	10.6239	10.151	11.0943	21.7964	23.9353	22.4942	21.1705	0.473335	-1.07907	2.18446e-26	4.28354e-25	down	yes
MSTRG.4143	ERG6	NM_001182363.1	GO:0003838(sterol 24-C-methyltransferase activity);GO:0005739(mitochondrion);GO:0005741(mitochondrial outer membrane);GO:0005783(endoplasmic reticulum);GO:0005811(lipid particle);GO:0006629(lipid metabolic process);GO:0006694(steroid biosynthetic process);GO:0006696(ergosterol biosynthetic process);GO:0008152(metabolic process);GO:0008168(methyltransferase activity);GO:0008202(steroid metabolic p…	00100(Steroid biosynthesis)	K00559	EC:2.1.1.41	sterol 24-C-methyltransferase	NA	184.686	208.971	194.559	220.847	349.186	331.54	348.271	348.207	0.587468	-0.767419	3.69059e-26	7.21343e-25	down	yes
MSTRG.4797	SIS1	NM_001182846.1	GO:0005634(nucleus);GO:0006413(translational initiation);GO:0006457(protein folding);GO:0022627(cytosolic small ribosomal subunit);GO:0035719(tRNA import into nucleus);GO:0051787(misfolded protein binding);GO:0070843(misfolded protein transport);GO:0071630(nucleus-associated proteasomal ubiquitin-dependent protein catabolic process)	04141(Protein processing in endoplasmic reticulum)	K09503	NA	hypothetical protein	NA	1317.67	1568.06	1612.71	1492.94	1103.85	1128.45	1155.13	1187.41	1.30963	0.389163	4.25585e-26	8.29134e-25	up	no
MSTRG.3841	DRS1	NM_001181828.1	GO:0000027(ribosomal large subunit assembly);GO:0000166(nucleotide binding);GO:0003676(nucleic acid binding);GO:0003723(RNA binding);GO:0004004(ATP-dependent RNA helicase activity);GO:0004386(helicase activity);GO:0005524(ATP binding);GO:0005634(nucleus);GO:0005730(nucleolus);GO:0006364(rRNA processing);GO:0010501(RNA secondary structure unwinding);GO:0016787(hydrolase activity);GO:0030687(prerib…	03013(RNA transport)	K03257	NA	hypothetical protein	NA	37.5185	45.0865	47.5678	43.3883	77.0844	78.9706	91.7548	88.8496	0.515539	-0.955846	4.43264e-26	8.60791e-25	down	yes
MSTRG.4851	LYS9	NM_001183227.1	GO:0004755(saccharopine dehydrogenase (NADP+, L-glutamate-forming) activity);GO:0005737(cytoplasm);GO:0008652(cellular amino acid biosynthetic process);GO:0009085(lysine biosynthetic process);GO:0016491(oxidoreductase activity);GO:0019878(lysine biosynthetic process via aminoadipic acid);GO:0055114(oxidation-reduction process);GO:0071944(cell periphery)	01230(Biosynthesis of amino acids);00300(Lysine biosynthesis);00310(Lysine degradation)	K00293	EC:1.5.1.10	saccharopine dehydrogenase (NADP+, L-glutamate-forming)	NA	70.5188	63.3453	63.2779	68.0654	113.731	121.349	113.652	117.898	0.568347	-0.815157	4.55748e-26	8.82188e-25	down	yes
MSTRG.2785	DBP8	NM_001179300.1	GO:0000166(nucleotide binding);GO:0000447(endonucleolytic cleavage in ITS1 to separate SSU-rRNA from 5.8S rRNA and LSU-rRNA from tricistronic rRNA transcript (SSU-rRNA, 5.8S rRNA, LSU-rRNA));GO:0000472(endonucleolytic cleavage to generate mature 5'-end of SSU-rRNA from (SSU-rRNA, 5.8S rRNA, LSU-rRNA));GO:0000480(endonucleolytic cleavage in 5'-ETS of tricistronic rRNA transcript (SSU-rRNA, 5.8S rR…	03040(Spliceosome)	K12811	EC:3.6.4.13	RNA helicase in the DEAD-box family	NA	19.8317	21.1156	22.9903	23.7918	48.222	42.022	56.7624	51.7014	0.441499	-1.17952	4.7705e-26	9.20463e-25	down	yes
MSTRG.4894	FRE7	NM_001183406.1	GO:0000293(ferric-chelate reductase activity);GO:0005886(plasma membrane);GO:0006811(ion transport);GO:0006825(copper ion transport);GO:0006826(iron ion transport);GO:0015677(copper ion import);GO:0016020(membrane);GO:0016021(integral component of membrane);GO:0016491(oxidoreductase activity);GO:0046872(metal ion binding);GO:0052851(ferric-chelate reductase (NADPH) activity);GO:0055072(iron ion h…	NA	NA	NA		NA	10.4827	12.5224	14.7949	14.7012	28.2051	33.9171	30.7598	34.553	0.411984	-1.27934	6.38016e-26	1.22711e-24	down	yes
MSTRG.1614	YPS6	NM_001179561.3	GO:0004190(aspartic-type endopeptidase activity);GO:0005576(extracellular region);GO:0005886(plasma membrane);GO:0006508(proteolysis);GO:0008233(peptidase activity);GO:0009277(fungal-type cell wall);GO:0016020(membrane);GO:0016787(hydrolase activity);GO:0030163(protein catabolic process);GO:0031225(anchored component of membrane);GO:0031362(anchored component of external side of plasma membrane);…	04011(MAPK signaling pathway - yeast)	K06009	EC:3.4.23.41	hypothetical protein	NA	13.131	12.6628	13.154	14.0194	6.84281	7.42676	7.43052	7.61625	1.80675	0.853395	6.51628e-26	1.2493e-24	up	yes
MSTRG.1229	EAF1	NM_001180667.3	GO:0000123(histone acetyltransferase complex);GO:0003674(molecular_function);GO:0003677(DNA binding);GO:0005634(nucleus);GO:0006281(DNA repair);GO:0006351(transcription, DNA-templated);GO:0006355(regulation of transcription, DNA-templated);GO:0006974(cellular response to DNA damage stimulus);GO:0016568(chromatin modification);GO:0035267(NuA4 histone acetyltransferase complex);GO:0043623(cellular …	NA	NA	NA		NA	38.5476	37.7294	40.663	36.3085	28.4093	29.2743	29.045	29.1771	1.32218	0.402922	7.94039e-26	1.5175e-24	up	no
MSTRG.4149	GLO1	NM_001182359.1	GO:0004462(lactoylglutathione lyase activity);GO:0005634(nucleus);GO:0005737(cytoplasm);GO:0006749(glutathione metabolic process);GO:0016829(lyase activity);GO:0019243(methylglyoxal catabolic process to D-lactate via S-lactoyl-glutathione);GO:0046872(metal ion binding)	00620(Pyruvate metabolism)	K01759	EC:4.4.1.5	lactoylglutathione lyase GLO1	NA	267.984	238.887	251.925	248.216	194.586	190.204	194.971	197.101	1.29626	0.37435	8.22167e-26	1.56628e-24	up	no
MSTRG.5092	NOB1	NM_001183475.1	GO:0000462(maturation of SSU-rRNA from tricistronic rRNA transcript (SSU-rRNA, 5.8S rRNA, LSU-rRNA));GO:0000469(cleavage involved in rRNA processing);GO:0004518(nuclease activity);GO:0004521(endoribonuclease activity);GO:0005634(nucleus);GO:0005730(nucleolus);GO:0005737(cytoplasm);GO:0005783(endoplasmic reticulum);GO:0016787(hydrolase activity);GO:0030490(maturation of SSU-rRNA);GO:0030688(prerib…	03008(Ribosome biogenesis in eukaryotes)	K11883	NA	rRNA-binding endoribonuclease	NA	29.5592	35.2162	43.4784	34.3791	81.2978	71.3316	81.6947	79.8549	0.453986	-1.13928	1.19813e-25	2.27531e-24	down	yes
MSTRG.5044	UTP23	NM_001183423.1	GO:0000447(endonucleolytic cleavage in ITS1 to separate SSU-rRNA from 5.8S rRNA and LSU-rRNA from tricistronic rRNA transcript (SSU-rRNA, 5.8S rRNA, LSU-rRNA));GO:0000472(endonucleolytic cleavage to generate mature 5'-end of SSU-rRNA from (SSU-rRNA, 5.8S rRNA, LSU-rRNA));GO:0000480(endonucleolytic cleavage in 5'-ETS of tricistronic rRNA transcript (SSU-rRNA, 5.8S rRNA, LSU-rRNA));GO:0003723(RNA b…	03008(Ribosome biogenesis in eukaryotes)	K14566	NA	rRNA-processing protein FCF1	NA	16.2115	25.3384	25.7456	20.3538	60.5941	54.2039	67.2848	64.3089	0.355731	-1.49114	1.20702e-25	2.28498e-24	down	yes
MSTRG.3225	TAH11	NM_001181704.1	GO:0000727(double-strand break repair via break-induced replication);GO:0003677(DNA binding);GO:0003688(DNA replication origin binding);GO:0005524(ATP binding);GO:0005634(nucleus);GO:0005656(nuclear pre-replicative complex);GO:0005737(cytoplasm);GO:0006267(pre-replicative complex assembly involved in nuclear cell cycle DNA replication);GO:0007049(cell cycle);GO:0007067(mitotic nuclear division);G…	04111(Cell cycle - yeast);04113(Meiosis - yeast)	K12414	NA	Tah11p	NA	83.6564	95.8231	88.3196	88.3457	65.4075	63.9582	64.652	71.5859	1.34089	0.423189	1.21608e-25	2.29492e-24	up	no
MSTRG.1747	CAJ1	NM_001178939.3	GO:0003674(molecular_function);GO:0005634(nucleus);GO:0005829(cytosol);GO:0006457(protein folding);GO:0042026(protein refolding);GO:0051082(unfolded protein binding);GO:0051087(chaperone binding)	04141(Protein processing in endoplasmic reticulum)	K09503	NA	chaperone regulator	NA	78.6073	79.9451	88.8443	80.546	142.289	132.305	147.752	155.947	0.567087	-0.818357	1.26215e-25	2.37442e-24	down	yes
MSTRG.2385		MSTRG.2385.1	NA	NA	NA	NA		NA	7.95981	8.71708	8.74199	8.57542	5.65409	4.60787	5.58454	5.0067	1.63017	0.705024	1.35188e-25	2.53529e-24	up	yes
MSTRG.5229	HIS3	NM_001183621.1	GO:0000105(histidine biosynthetic process);GO:0004424(imidazoleglycerol-phosphate dehydratase activity);GO:0005575(cellular_component);GO:0008652(cellular amino acid biosynthetic process);GO:0016829(lyase activity)	01230(Biosynthesis of amino acids);00340(Histidine metabolism)	K01693	EC:4.2.1.19	imidazoleglycerol-phosphate dehydratase HIS3	NA	56.026	51.8693	48.661	48.1557	109.51	103.779	99.1054	99.1719	0.497397	-1.00753	1.65902e-25	3.10165e-24	down	yes
MSTRG.2509	PFK1	NM_001181369.1	GO:0000166(nucleotide binding);GO:0003824(catalytic activity);GO:0003872(6-phosphofructokinase activity);GO:0005524(ATP binding);GO:0005737(cytoplasm);GO:0005739(mitochondrion);GO:0005741(mitochondrial outer membrane);GO:0005945(6-phosphofructokinase complex);GO:0006002(fructose 6-phosphate metabolic process);GO:0006096(glycolytic process);GO:0008152(metabolic process);GO:0015992(proton transport…	01200(Carbon metabolism);01230(Biosynthesis of amino acids);00010(Glycolysis / Gluconeogenesis);00030(Pentose phosphate pathway);00051(Fructose and mannose metabolism);00052(Galactose metabolism);00680(Methane metabolism);03018(RNA degradation)	K00850	EC:2.7.1.11	6-phosphofructokinase subunit alpha	NA	568.921	573.032	557.127	571.793	485.048	497.262	480.364	484.164	1.16644	0.222115	2.15319e-25	4.01307e-24	up	no
MSTRG.3392	MRT4	NM_001179575.1	GO:0000027(ribosomal large subunit assembly);GO:0000956(nuclear-transcribed mRNA catabolic process);GO:0005622(intracellular);GO:0005634(nucleus);GO:0005654(nucleoplasm);GO:0005730(nucleolus);GO:0005737(cytoplasm);GO:0006364(rRNA processing);GO:0030687(preribosome, large subunit precursor);GO:0042254(ribosome biogenesis);GO:0042273(ribosomal large subunit biogenesis);GO:0070180(large ribosomal su…	NA	NA	NA		NA	87.547	108.597	115.174	111.38	221.28	187.883	227.943	224.319	0.490697	-1.0271	2.53125e-25	4.70312e-24	down	yes
MSTRG.513	SPB1	NM_001178698.1	GO:0000453(enzyme-directed rRNA 2'-O-methylation);GO:0000463(maturation of LSU-rRNA from tricistronic rRNA transcript (SSU-rRNA, 5.8S rRNA, LSU-rRNA));GO:0000466(maturation of 5.8S rRNA from tricistronic rRNA transcript (SSU-rRNA, 5.8S rRNA, LSU-rRNA));GO:0001510(RNA methylation);GO:0005634(nucleus);GO:0005730(nucleolus);GO:0006364(rRNA processing);GO:0008168(methyltransferase activity);GO:000864…	NA	NA	NA		NA	18.9519	26.2297	23.8108	24.9436	46.5295	46.2643	53.3534	52.0159	0.474034	-1.07694	2.60497e-25	4.8252e-24	down	yes
MSTRG.753	LYS20	NM_001180242.1	GO:0001207(histone displacement);GO:0003824(catalytic activity);GO:0004410(homocitrate synthase activity);GO:0005634(nucleus);GO:0005737(cytoplasm);GO:0005739(mitochondrion);GO:0006281(DNA repair);GO:0008652(cellular amino acid biosynthetic process);GO:0009085(lysine biosynthetic process);GO:0016740(transferase activity);GO:0019752(carboxylic acid metabolic process);GO:0019878(lysine biosynthetic…	01210(2-Oxocarboxylic acid metabolism);01230(Biosynthesis of amino acids);00620(Pyruvate metabolism);00300(Lysine biosynthesis)	K01655	EC:2.3.3.14	homocitrate synthase LYS20	NA	113.165	119.122	123.445	126.24	199.613	190.146	220.262	222.328	0.579051	-0.788239	2.74881e-25	5.07602e-24	down	yes
MSTRG.5800	RRP9	NM_001184234.1	GO:0000154(rRNA modification);GO:0005634(nucleus);GO:0005730(nucleolus);GO:0006364(rRNA processing);GO:0030515(snoRNA binding);GO:0030529(intracellular ribonucleoprotein complex);GO:0030686(90S preribosome);GO:0031428(box C/D snoRNP complex);GO:0032040(small-subunit processome);GO:0042254(ribosome biogenesis)	04011(MAPK signaling pathway - yeast);04111(Cell cycle - yeast)	K06666	NA	hypothetical protein	NA	22.0579	28.9671	31.8876	26.7626	57.2763	57.9285	66.3489	58.5189	0.456842	-1.13023	3.23693e-25	5.95912e-24	down	yes
MSTRG.5815	NOC4	NM_001184241.1	GO:0000447(endonucleolytic cleavage in ITS1 to separate SSU-rRNA from 5.8S rRNA and LSU-rRNA from tricistronic rRNA transcript (SSU-rRNA, 5.8S rRNA, LSU-rRNA));GO:0000472(endonucleolytic cleavage to generate mature 5'-end of SSU-rRNA from (SSU-rRNA, 5.8S rRNA, LSU-rRNA));GO:0000480(endonucleolytic cleavage in 5'-ETS of tricistronic rRNA transcript (SSU-rRNA, 5.8S rRNA, LSU-rRNA));GO:0003674(molec…	NA	NA	NA		NA	35.2829	40.5842	39.9727	40.9523	67.7331	65.85	69.5902	70.0189	0.573926	-0.801064	3.35864e-25	6.16433e-24	down	yes
MSTRG.4283	ECM16	NM_001182629.1	GO:0000166(nucleotide binding);GO:0000462(maturation of SSU-rRNA from tricistronic rRNA transcript (SSU-rRNA, 5.8S rRNA, LSU-rRNA));GO:0003676(nucleic acid binding);GO:0003723(RNA binding);GO:0003724(RNA helicase activity);GO:0004004(ATP-dependent RNA helicase activity);GO:0004386(helicase activity);GO:0005524(ATP binding);GO:0005634(nucleus);GO:0005730(nucleolus);GO:0005737(cytoplasm);GO:0005739…	03040(Spliceosome)	K12814	EC:3.6.4.13	ADR287Cp	NA	14.5129	18.7634	17.0973	17.4382	31.7739	30.5663	34.0542	34.6495	0.517474	-0.950441	3.37812e-25	6.18123e-24	down	yes
MSTRG.2562	COS8	NM_001179128.1	GO:0000324(fungal-type vacuole);GO:0003674(molecular_function);GO:0005635(nuclear envelope);GO:0005768(endosome);GO:0016020(membrane);GO:0016021(integral component of membrane);GO:0043328(protein targeting to vacuole involved in ubiquitin-dependent protein catabolic process via the multivesicular body sorting pathway)	NA	NA	NA		NA	43.9006	37.4074	39.7817	40.9722	24.6074	26.4117	23.6786	21.9419	1.67697	0.745859	3.44453e-25	6.28366e-24	up	yes
MSTRG.4206	ERB1	NM_001182546.1	GO:0006364(rRNA processing);GO:0030687(preribosome, large subunit precursor);GO:0035690(cellular response to drug);GO:0042273(ribosomal large subunit biogenesis);GO:0070180(large ribosomal subunit rRNA binding);GO:0070545(PeBoW complex)	03022(Basal transcription factors)	K03130	NA	hypothetical protein	NA	39.4261	46.7484	48.7671	43.8883	79.2251	75.0585	80.6012	83.8824	0.561005	-0.833915	3.73004e-25	6.78394e-24	down	yes
MSTRG.3200	YJR015W	NM_001181673.3	GO:0003674(molecular_function);GO:0005737(cytoplasm);GO:0005783(endoplasmic reticulum);GO:0005789(endoplasmic reticulum membrane);GO:0008150(biological_process);GO:0016020(membrane);GO:0016021(integral component of membrane)	NA	NA	NA		NA	79.5425	72.6003	70.6111	72.2858	125.635	133.688	130.317	124.279	0.574098	-0.800632	3.80872e-25	6.90617e-24	down	yes
MSTRG.3379	MAK11	NM_001179587.3	GO:0000027(ribosomal large subunit assembly);GO:0000463(maturation of LSU-rRNA from tricistronic rRNA transcript (SSU-rRNA, 5.8S rRNA, LSU-rRNA));GO:0000466(maturation of 5.8S rRNA from tricistronic rRNA transcript (SSU-rRNA, 5.8S rRNA, LSU-rRNA));GO:0003674(molecular_function);GO:0005634(nucleus);GO:0005730(nucleolus);GO:0016020(membrane);GO:0031965(nuclear membrane);GO:0042254(ribosome biogenes…	03040(Spliceosome)	K12862	NA	hypothetical protein	NA	39.184	42.5153	44.0446	37.1345	75.0706	70.4262	80.6945	78.4615	0.534636	-0.903371	4.23107e-25	7.64116e-24	down	yes
MSTRG.2921	URA2	NM_001181563.2	GO:0000050(urea cycle);GO:0000166(nucleotide binding);GO:0003824(catalytic activity);GO:0004070(aspartate carbamoyltransferase activity);GO:0004087(carbamoyl-phosphate synthase (ammonia) activity);GO:0004088(carbamoyl-phosphate synthase (glutamine-hydrolyzing) activity);GO:0004151(dihydroorotase activity);GO:0005524(ATP binding);GO:0005737(cytoplasm);GO:0005739(mitochondrion);GO:0006207('de novo'…	00240(Pyrimidine metabolism);00250(Alanine, aspartate and glutamate metabolism)	K11541	EC:6.3.5.5 2.1.3.2	bifunctional carbamoylphosphate synthetase/aspartate transcarbamylase	NA	59.721	53.6664	49.631	48.3705	94.7145	95.6673	93.7346	99.0688	0.551662	-0.858142	4.23945e-25	7.64116e-24	down	yes
MSTRG.620	RSA4	NM_001178782.1	GO:0000027(ribosomal large subunit assembly);GO:0003674(molecular_function);GO:0005634(nucleus);GO:0005730(nucleolus);GO:0005840(ribosome);GO:0042254(ribosome biogenesis)	04120(Ubiquitin mediated proteolysis);04111(Cell cycle - yeast)	K10259	NA	putative E3 ubiquitin ligase complex SCF subunit sconB	NA	22.6153	26.3631	25.1085	23.0628	45.2284	46.2106	55.5241	51.026	0.490683	-1.02714	4.4011e-25	7.90885e-24	down	yes
MSTRG.159	URA7	NM_001178279.1	GO:0000166(nucleotide binding);GO:0000324(fungal-type vacuole);GO:0003883(CTP synthase activity);GO:0005524(ATP binding);GO:0005737(cytoplasm);GO:0006221(pyrimidine nucleotide biosynthetic process);GO:0006241(CTP biosynthetic process);GO:0006541(glutamine metabolic process);GO:0008654(phospholipid biosynthetic process);GO:0016874(ligase activity);GO:0019856(pyrimidine nucleobase biosynthetic proc…	00240(Pyrimidine metabolism)	K01937	EC:6.3.4.2	CTP synthase URA7	NA	94.1932	103.63	101.691	86.7118	168.789	158.95	173.904	172.522	0.572896	-0.803655	6.06851e-25	1.08727e-23	down	yes
MSTRG.1331	RMT2	NM_001180773.1	GO:0005634(nucleus);GO:0005737(cytoplasm);GO:0008168(methyltransferase activity);GO:0016274(protein-arginine N-methyltransferase activity);GO:0016740(transferase activity);GO:0018216(peptidyl-arginine methylation);GO:0019702(protein-arginine N5-methyltransferase activity);GO:0032259(methylation)	NA	NA	NA		NA	52.1208	60.5634	51.0633	53.9996	120.574	93.6675	111.39	115.222	0.493922	-1.01765	6.21225e-25	1.10972e-23	down	yes
MSTRG.4336	YMR181C	NM_001182687.1	GO:0003674(molecular_function);GO:0005575(cellular_component);GO:0008150(biological_process)	NA	NA	NA		NA	112.745	113.784	100.51	110.269	73.1657	74.1187	68.74	68.692	1.53594	0.619125	6.44437e-25	1.14778e-23	up	yes
MSTRG.1836	RPS26B	MSTRG.1836.1	NA	NA	NA	NA		NA	52.561	81.5187	64.9768	72.7748	30.9009	31.42	33.5016	36.0016	2.06207	1.0441	7.27816e-25	1.29246e-23	up	yes
MSTRG.2197	DBP3	NM_001180943.3	GO:0000166(nucleotide binding);GO:0000464(endonucleolytic cleavage in ITS1 upstream of 5.8S rRNA from tricistronic rRNA transcript (SSU-rRNA, 5.8S rRNA, LSU-rRNA));GO:0003676(nucleic acid binding);GO:0003723(RNA binding);GO:0004004(ATP-dependent RNA helicase activity);GO:0004386(helicase activity);GO:0005524(ATP binding);GO:0005634(nucleus);GO:0005730(nucleolus);GO:0006364(rRNA processing);GO:000…	03040(Spliceosome)	K12823	EC:3.6.4.13	DEAD-box ATP-dependent RNA helicase DBP2	NA	54.3189	68.8024	69.2337	62.9598	116.627	114.403	129.896	120.853	0.529941	-0.916095	7.49331e-25	1.32676e-23	down	yes
MSTRG.995	TRM1	NM_001180428.3	GO:0002940(tRNA N2-guanine methylation);GO:0004809(tRNA (guanine-N2-)-methyltransferase activity);GO:0005637(nuclear inner membrane);GO:0005739(mitochondrion)	01200(Carbon metabolism);00630(Glyoxylate and dicarboxylate metabolism);00380(Tryptophan metabolism);04011(MAPK signaling pathway - yeast);04146(Peroxisome)	K03781	EC:1.11.1.6	catalase-domain-containing protein	NA	33.6506	42.5212	42.6969	42.5485	79.1039	72.4666	89.2525	87.8038	0.491187	-1.02566	8.24629e-25	1.4558e-23	down	yes
MSTRG.2269	ENP2	NM_001181274.2	GO:0000462(maturation of SSU-rRNA from tricistronic rRNA transcript (SSU-rRNA, 5.8S rRNA, LSU-rRNA));GO:0003674(molecular_function);GO:0005634(nucleus);GO:0005730(nucleolus);GO:0006364(rRNA processing);GO:0030686(90S preribosome);GO:0032040(small-subunit processome);GO:0042254(ribosome biogenesis);GO:0042274(ribosomal small subunit biogenesis)	NA	NA	NA		NA	25.1491	32.4805	33.1868	30.9774	60.2847	55.8489	65.2045	61.5448	0.50145	-0.995821	8.81647e-25	1.5519e-23	down	yes
MSTRG.1522	PCL7	NM_001179400.3	GO:0000079(regulation of cyclin-dependent protein serine/threonine kinase activity);GO:0000307(cyclin-dependent protein kinase holoenzyme complex);GO:0005634(nucleus);GO:0005737(cytoplasm);GO:0005975(carbohydrate metabolic process);GO:0005977(glycogen metabolic process);GO:0005979(regulation of glycogen biosynthetic process);GO:0005981(regulation of glycogen catabolic process);GO:0007049(cell cyc…	04111(Cell cycle - yeast)	K06654	NA	similar to S. cerevisiae Pho80p cyclin: negative regulator of PHO81 and PHO5	NA	28.0616	33.375	29.7715	35.4844	65.1616	67.7139	67.7423	62.7023	0.481135	-1.05549	9.63218e-25	1.69055e-23	down	yes
MSTRG.3440		MSTRG.3440.1	NA	NA	NA	NA		NA	13.2381	14.5853	15.0806	14.1728	5.71514	7.49162	7.24791	6.82806	2.09205	1.06492	1.05707e-24	1.84988e-23	up	yes
MSTRG.3339	MSN4	NM_001179628.1	GO:0000981(RNA polymerase II transcription factor activity, sequence-specific DNA binding);GO:0000982(transcription factor activity, RNA polymerase II core promoter proximal region sequence-specific binding);GO:0000987(core promoter proximal region sequence-specific DNA binding);GO:0001302(replicative cell aging);GO:0001324(age-dependent response to oxidative stress involved in chronological cell…	04011(MAPK signaling pathway - yeast);04113(Meiosis - yeast);04213(Longevity regulating pathway - multiple species)	K09468	NA	stress-responsive transcriptional activator MSN4	NA	29.0384	26.8095	29.2608	30.9086	56.9407	65.3363	50.8466	57.0751	0.503988	-0.988539	1.06642e-24	1.86082e-23	down	yes
MSTRG.5475	THI6	NM_001184028.1	GO:0000166(nucleotide binding);GO:0003824(catalytic activity);GO:0004417(hydroxyethylthiazole kinase activity);GO:0004789(thiamine-phosphate diphosphorylase activity);GO:0005524(ATP binding);GO:0005737(cytoplasm);GO:0005829(cytosol);GO:0008152(metabolic process);GO:0009228(thiamine biosynthetic process);GO:0009229(thiamine diphosphate biosynthetic process);GO:0016301(kinase activity);GO:0016310(p…	00730(Thiamine metabolism)	K14154	EC:2.5.1.3 2.7.1.50	bifunctional hydroxyethylthiazole kinase/thiamine-phosphate diphosphorylase	NA	45.3635	49.3815	47.5266	52.0253	36.1499	34.7778	34.3724	33.5083	1.39975	0.485168	1.19169e-24	2.07341e-23	up	no
MSTRG.5422	DIM1	NM_001184080.1	GO:0000154(rRNA modification);GO:0000179(rRNA (adenine-N6,N6-)-dimethyltransferase activity);GO:0000462(maturation of SSU-rRNA from tricistronic rRNA transcript (SSU-rRNA, 5.8S rRNA, LSU-rRNA));GO:0003723(RNA binding);GO:0005634(nucleus);GO:0005730(nucleolus);GO:0005737(cytoplasm);GO:0006364(rRNA processing);GO:0008168(methyltransferase activity);GO:0008649(rRNA methyltransferase activity);GO:001…	NA	NA	NA		NA	60.7784	65.5258	67.5087	65.5003	113.927	105.019	121.677	117.436	0.566114	-0.820835	1.20506e-24	2.09061e-23	down	yes
MSTRG.4859	BIO5	NM_001183233.3	GO:0003333(amino acid transmembrane transport);GO:0005783(endoplasmic reticulum);GO:0005886(plasma membrane);GO:0005887(integral component of plasma membrane);GO:0006810(transport);GO:0009102(biotin biosynthetic process);GO:0015171(amino acid transmembrane transporter activity);GO:0015179(L-amino acid transmembrane transporter activity);GO:0015297(antiporter activity);GO:0016020(membrane);GO:0016…	NA	NA	NA		NA	17.1692	20.9151	18.4404	18.4443	10.9116	8.74368	10.8816	10.2923	1.83616	0.876692	1.4084e-24	2.43637e-23	up	yes
MSTRG.1521	MMF1	NM_001179401.3	GO:0003674(molecular_function);GO:0005739(mitochondrion);GO:0005759(mitochondrial matrix);GO:0009097(isoleucine biosynthetic process);GO:0032543(mitochondrial translation)	03015(mRNA surveillance pathway)	K06965	NA	hypothetical protein	NA	777.666	751.564	733.101	745.374	1210.16	1225.51	1138.9	1184.77	0.631959	-0.662097	1.45882e-24	2.51636e-23	down	yes
MSTRG.2517	SOL4	NM_001181377.3	GO:0005634(nucleus);GO:0005737(cytoplasm);GO:0005829(cytosol);GO:0005975(carbohydrate metabolic process);GO:0006098(pentose-phosphate shunt);GO:0009051(pentose-phosphate shunt, oxidative branch);GO:0016787(hydrolase activity);GO:0017057(6-phosphogluconolactonase activity)	01200(Carbon metabolism);00030(Pentose phosphate pathway)	K01057	EC:3.1.1.31	6-phosphogluconolactonase SOL4	NA	127.116	101.474	120.651	118.541	78.265	76.8887	75.9074	69.7386	1.55513	0.637033	1.52373e-24	2.62082e-23	up	yes
MSTRG.3091	HAP4	NM_001179675.1	GO:0000436(carbon catabolite activation of transcription from RNA polymerase II promoter);GO:0001076(transcription factor activity, RNA polymerase II transcription factor binding);GO:0001077(transcriptional activator activity, RNA polymerase II core promoter proximal region sequence-specific binding);GO:0001102(RNA polymerase II activating transcription factor binding);GO:0003677(DNA binding);GO:…	NA	NA	NA		NA	61.108	51.0899	51.1766	54.9348	100.441	105.249	97.0115	101.941	0.539512	-0.890272	1.7029e-24	2.92064e-23	down	yes
MSTRG.4590	POP1	NM_001183059.1	GO:0000171(ribonuclease MRP activity);GO:0000172(ribonuclease MRP complex);GO:0000294(nuclear-transcribed mRNA catabolic process, endonucleolytic cleavage-dependent decay);GO:0001682(tRNA 5'-leader removal);GO:0003723(RNA binding);GO:0004526(ribonuclease P activity);GO:0005634(nucleus);GO:0005655(nucleolar ribonuclease P complex);GO:0005737(cytoplasm);GO:0006364(rRNA processing);GO:0006396(RNA pr…	03013(RNA transport);03008(Ribosome biogenesis in eukaryotes)	K01164	EC:3.1.26.5	ribonuclease P/MRP protein subunit POP1	NA	27.8269	28.9823	27.3669	26.7521	47.3057	45.1412	51.7202	51.3383	0.567393	-0.817581	1.86989e-24	3.19794e-23	down	yes
MSTRG.5666	RRP12	NM_001183826.1	GO:0000462(maturation of SSU-rRNA from tricistronic rRNA transcript (SSU-rRNA, 5.8S rRNA, LSU-rRNA));GO:0003723(RNA binding);GO:0003729(mRNA binding);GO:0005634(nucleus);GO:0005730(nucleolus);GO:0005737(cytoplasm);GO:0005840(ribosome);GO:0030686(90S preribosome);GO:0042254(ribosome biogenesis)	NA	NA	NA		NA	19.7292	26.3866	26.9169	24.8724	49.1184	50.319	53.7982	45.485	0.492678	-1.02128	2.50198e-24	4.26683e-23	down	yes
MSTRG.2559	YHL050C	MSTRG.2559.1;NM_001179130.1	GO:0003676(nucleic acid binding);GO:0004386(helicase activity);GO:0005524(ATP binding);GO:0005575(cellular_component);GO:0008150(biological_process);GO:0016020(membrane);GO:0016021(integral component of membrane)	NA	NA	NA		NA	15.0754	14.942	15.6879	15.8766	9.90784	10.8661	11.0568	10.2092	1.46484	0.550744	2.76869e-24	4.70835e-23	up	no
MSTRG.5313	RRS1	NM_001183713.1	GO:0000055(ribosomal large subunit export from nucleus);GO:0000447(endonucleolytic cleavage in ITS1 to separate SSU-rRNA from 5.8S rRNA and LSU-rRNA from tricistronic rRNA transcript (SSU-rRNA, 5.8S rRNA, LSU-rRNA));GO:0003674(molecular_function);GO:0005634(nucleus);GO:0005654(nucleoplasm);GO:0005730(nucleolus);GO:0030687(preribosome, large subunit precursor);GO:0034399(nuclear periphery);GO:0042…	NA	NA	NA		NA	40.5477	57.1137	55.8458	55.851	116.923	109.105	136.007	122.37	0.432196	-1.21024	2.92503e-24	4.96019e-23	down	yes
MSTRG.2095	TPN1	NM_001181051.1	GO:0000324(fungal-type vacuole);GO:0005215(transporter activity);GO:0005886(plasma membrane);GO:0006810(transport);GO:0016020(membrane);GO:0016021(integral component of membrane);GO:0031919(vitamin B6 transport);GO:0031924(vitamin B6 transporter activity);GO:0051180(vitamin transport);GO:0051183(vitamin transporter activity);GO:0055085(transmembrane transport)	NA	NA	NA		NA	42.4199	33.1354	38.2606	39.3726	72.4417	77.9575	73.7784	72.2841	0.516723	-0.952538	3.35465e-24	5.67276e-23	down	yes
MSTRG.915	ENA1;ENA5	NM_001180348.1;NM_001180346.3;MSTRG.915.1	GO:0000166(nucleotide binding);GO:0000324(fungal-type vacuole);GO:0005524(ATP binding);GO:0005886(plasma membrane);GO:0005887(integral component of plasma membrane);GO:0006810(transport);GO:0006811(ion transport);GO:0006812(cation transport);GO:0006813(potassium ion transport);GO:0006814(sodium ion transport);GO:0006972(hyperosmotic response);GO:0008554(sodium-exporting ATPase activity, phosphory…	00190(Oxidative phosphorylation);00190(Oxidative phosphorylation)	K01539	EC:3.6.3.9	putative Ca2+ ATPase	NA	50.466	44.4156	44.2032	47.3308	35.4607	33.9339	35.6046	36.0477	1.32166	0.402346	3.75698e-24	6.33529e-23	up	no
MSTRG.1252	ARO10	NM_001180688.3	GO:0000287(magnesium ion binding);GO:0000949(aromatic amino acid family catabolic process to alcohol via Ehrlich pathway);GO:0000950(branched-chain amino acid catabolic process to alcohol via Ehrlich pathway);GO:0000951(methionine catabolic process to 3-methylthiopropanol);GO:0000955(amino acid catabolic process via Ehrlich pathway);GO:0003824(catalytic activity);GO:0005737(cytoplasm);GO:0005829(…	00360(Phenylalanine metabolism)	K12732	EC:4.1.1.-	phenylpyruvate decarboxylase ARO10	NA	28.6475	30.1373	33.8892	34.8777	60.4862	67.0094	55.799	61.5666	0.520915	-0.94088	3.82283e-24	6.41346e-23	down	yes
MSTRG.4291	GAT2	NM_001182638.1	GO:0000977(RNA polymerase II regulatory region sequence-specific DNA binding);GO:0000981(RNA polymerase II transcription factor activity, sequence-specific DNA binding);GO:0001085(RNA polymerase II transcription factor binding);GO:0001228(transcriptional activator activity, RNA polymerase II transcription regulatory region sequence-specific binding);GO:0003677(DNA binding);GO:0003682(chromatin bi…	00270(Cysteine and methionine metabolism);00480(Glutathione metabolism)	K11204	EC:6.3.2.2	hypothetical protein	NA	20.0517	14.9612	19.2845	13.8284	39.9789	42.8621	44.171	40.0044	0.407899	-1.29372	3.82464e-24	6.41346e-23	down	yes
MSTRG.3238	PTK2	NM_001181717.3	GO:0000082(G1/S transition of mitotic cell cycle);GO:0000166(nucleotide binding);GO:0004672(protein kinase activity);GO:0004674(protein serine/threonine kinase activity);GO:0005524(ATP binding);GO:0005634(nucleus);GO:0005737(cytoplasm);GO:0005886(plasma membrane);GO:0006468(protein phosphorylation);GO:0006873(cellular ion homeostasis);GO:0008361(regulation of cell size);GO:0015846(polyamine trans…	04111(Cell cycle - yeast);04113(Meiosis - yeast)	K02216	EC:2.7.11.1	hypothetical protein	NA	112.003	107.191	108.113	110.237	82.9432	77.8779	83.8319	91.9341	1.29994	0.378445	3.84717e-24	6.43332e-23	up	no
MSTRG.3062	LTV1	NM_001179709.1	GO:0000056(ribosomal small subunit export from nucleus);GO:0003674(molecular_function);GO:0005634(nucleus);GO:0005737(cytoplasm);GO:0006810(transport);GO:0006970(response to osmotic stress);GO:0015031(protein transport);GO:0030688(preribosome, small subunit precursor);GO:0031902(late endosome membrane);GO:0034448(EGO complex);GO:0034599(cellular response to oxidative stress);GO:0042274(ribosomal …	NA	NA	NA		NA	26.7578	35.0831	37.4953	30.0793	68.9832	67.6793	84.8084	70.1269	0.443815	-1.17197	4.54897e-24	7.58581e-23	down	yes
MSTRG.3481	RPF2	NM_001179871.1	GO:0000027(ribosomal large subunit assembly);GO:0000463(maturation of LSU-rRNA from tricistronic rRNA transcript (SSU-rRNA, 5.8S rRNA, LSU-rRNA));GO:0000466(maturation of 5.8S rRNA from tricistronic rRNA transcript (SSU-rRNA, 5.8S rRNA, LSU-rRNA));GO:0005634(nucleus);GO:0005730(nucleolus);GO:0008097(5S rRNA binding);GO:0008312(7S RNA binding);GO:0019843(rRNA binding);GO:0030687(preribosome, large…	00970(Aminoacyl-tRNA biosynthesis)	K01873	EC:6.1.1.9	hypothetical protein	NA	45.4724	59.0911	55.445	52.2022	98.2579	98.3784	104.695	113.031	0.512139	-0.965394	4.56852e-24	7.59737e-23	down	yes
MSTRG.2024	HXK1	NM_001180018.3	GO:0000166(nucleotide binding);GO:0001678(cellular glucose homeostasis);GO:0003824(catalytic activity);GO:0004340(glucokinase activity);GO:0004396(hexokinase activity);GO:0005524(ATP binding);GO:0005536(glucose binding);GO:0005737(cytoplasm);GO:0005739(mitochondrion);GO:0005829(cytosol);GO:0005975(carbohydrate metabolic process);GO:0006000(fructose metabolic process);GO:0006006(glucose metabolic …	01200(Carbon metabolism);00010(Glycolysis / Gluconeogenesis);00051(Fructose and mannose metabolism);00052(Galactose metabolism);00500(Starch and sucrose metabolism);00520(Amino sugar and nucleotide sugar metabolism);00524(Butirosin and neomycin)	K00844	EC:2.7.1.1	hexokinase 1	NA	793.319	716.498	777.173	835.564	607.957	630.548	567.045	609.01	1.29322	0.370966	4.8168e-24	7.98819e-23	up	no
MSTRG.5335	COT1	NM_001183736.3	GO:0000324(fungal-type vacuole);GO:0000329(fungal-type vacuole membrane);GO:0005385(zinc ion transmembrane transporter activity);GO:0005739(mitochondrion);GO:0006810(transport);GO:0006812(cation transport);GO:0006824(cobalt ion transport);GO:0006829(zinc II ion transport);GO:0006882(cellular zinc ion homeostasis);GO:0008324(cation transmembrane transporter activity);GO:0010043(response to zinc io…	NA	NA	NA		NA	84.7289	85.9932	80.4629	81.3321	62.7074	63.9358	65.0545	64.2119	1.29935	0.377794	4.92106e-24	8.13867e-23	up	no
MSTRG.2204	MNP1	NM_001180933.1;MSTRG.2204.1	GO:0003723(RNA binding);GO:0003735(structural constituent of ribosome);GO:0005622(intracellular);GO:0005739(mitochondrion);GO:0005762(mitochondrial large ribosomal subunit);GO:0005840(ribosome);GO:0006412(translation);GO:0030529(intracellular ribonucleoprotein complex);GO:0032543(mitochondrial translation);GO:0042645(mitochondrial nucleoid)	03010(Ribosome)	K02935	NA	mitochondrial nucleoid protein MNP1	NA	56.7104	63.4321	67.7201	68.7355	120.753	109.459	122.655	128.899	0.53262	-0.908822	5.57166e-24	9.18943e-23	down	yes
MSTRG.2552	BIO2	NM_001181415.1	GO:0003824(catalytic activity);GO:0004076(biotin synthase activity);GO:0005739(mitochondrion);GO:0009102(biotin biosynthetic process);GO:0016740(transferase activity);GO:0046872(metal ion binding);GO:0051536(iron-sulfur cluster binding);GO:0051537(2 iron, 2 sulfur cluster binding);GO:0051539(4 iron, 4 sulfur cluster binding)	00780(Biotin metabolism)	K01012	EC:2.8.1.6	biotin synthase	NA	23.4867	19.4047	18.2004	18.3957	47.3729	45.0438	47.996	42.0253	0.435696	-1.19861	6.04533e-24	9.94341e-23	down	yes
MSTRG.5322	CPA1	NM_001183722.3	GO:0000050(urea cycle);GO:0000166(nucleotide binding);GO:0004088(carbamoyl-phosphate synthase (glutamine-hydrolyzing) activity);GO:0005524(ATP binding);GO:0005737(cytoplasm);GO:0005951(carbamoyl-phosphate synthase complex);GO:0006207('de novo' pyrimidine nucleobase biosynthetic process);GO:0006526(arginine biosynthetic process);GO:0006541(glutamine metabolic process);GO:0008652(cellular amino aci…	00240(Pyrimidine metabolism);00250(Alanine, aspartate and glutamate metabolism)	K01956	EC:6.3.5.5	carbamoyl-phosphate synthase (glutamine-hydrolyzing) CPA1	NA	139.997	180.726	169.258	168.128	105.796	99.5224	120.101	115.187	1.49365	0.578838	8.52172e-24	1.39784e-22	up	no
MSTRG.5268	SRL1	MSTRG.5268.1	NA	NA	NA	NA		NA	570.561	604.243	714.703	579.591	382.763	449.578	345.205	354.079	1.61208	0.688921	8.87226e-24	1.45139e-22	up	yes
MSTRG.103	YBL101W-B;YBL101W-A	NM_001180050.2;NM_001180049.1	GO:0000166(nucleotide binding);GO:0000943(retrotransposon nucleocapsid);GO:0003676(nucleic acid binding);GO:0003677(DNA binding);GO:0003723(RNA binding);GO:0003824(catalytic activity);GO:0003887(DNA-directed DNA polymerase activity);GO:0003964(RNA-directed DNA polymerase activity);GO:0004190(aspartic-type endopeptidase activity);GO:0004518(nuclease activity);GO:0004519(endonuclease activity);GO:0…	NA	NA	NA		NA	16.6528	17.6667	19.3507	18.1468	12.1775	13.4405	12.8361	13.8611	1.37278	0.457097	9.45887e-24	1.54315e-22	up	no
MSTRG.3121	UTP18	NM_001181502.1	GO:0000447(endonucleolytic cleavage in ITS1 to separate SSU-rRNA from 5.8S rRNA and LSU-rRNA from tricistronic rRNA transcript (SSU-rRNA, 5.8S rRNA, LSU-rRNA));GO:0000472(endonucleolytic cleavage to generate mature 5'-end of SSU-rRNA from (SSU-rRNA, 5.8S rRNA, LSU-rRNA));GO:0000480(endonucleolytic cleavage in 5'-ETS of tricistronic rRNA transcript (SSU-rRNA, 5.8S rRNA, LSU-rRNA));GO:0003674(molec…	03008(Ribosome biogenesis in eukaryotes)	K14553	NA	Utp18p	NA	24.0922	27.6376	34.1429	31.5335	62.8017	57.0625	61.9338	61.2601	0.483038	-1.04979	1.01165e-23	1.64597e-22	down	yes
MSTRG.4329	PAI3	NM_001182680.1	GO:0004866(endopeptidase inhibitor activity);GO:0005634(nucleus);GO:0005737(cytoplasm);GO:0007039(protein catabolic process in the vacuole);GO:0010466(negative regulation of peptidase activity);GO:0010951(negative regulation of endopeptidase activity);GO:0019828(aspartic-type endopeptidase inhibitor activity);GO:0030414(peptidase inhibitor activity)	NA	NA	NA		NA	41.7587	50.6297	48.3132	52.9793	20.2956	18.1168	14.8778	17.731	2.72709	1.44736	1.11742e-23	1.81318e-22	up	yes
MSTRG.2762	MRPL6	NM_001179278.1	GO:0002181(cytoplasmic translation);GO:0003723(RNA binding);GO:0003735(structural constituent of ribosome);GO:0005622(intracellular);GO:0005739(mitochondrion);GO:0005762(mitochondrial large ribosomal subunit);GO:0005840(ribosome);GO:0006412(translation);GO:0019843(rRNA binding);GO:0030529(intracellular ribonucleoprotein complex);GO:0032543(mitochondrial translation)	03010(Ribosome)	K02933	NA	mitochondrial 54S ribosomal protein YmL16	NA	46.3835	45.7454	48.2915	50.3069	82.1397	92.0426	88.636	91.0366	0.538998	-0.891648	1.18009e-23	1.90972e-22	down	yes
MSTRG.2927	GCD14	NM_001181558.1	GO:0005634(nucleus);GO:0008033(tRNA processing);GO:0008168(methyltransferase activity);GO:0016429(tRNA (adenine-N1-)-methyltransferase activity);GO:0016740(transferase activity);GO:0030488(tRNA methylation);GO:0031515(tRNA (m1A) methyltransferase complex);GO:0032259(methylation)	NA	NA	NA		NA	25.2713	30.91	31.2778	35.0132	61.8655	63.0932	62.0009	63.1116	0.48975	-1.02988	1.32294e-23	2.13515e-22	down	yes
MSTRG.5031	RCL1	NM_001183264.1	GO:0000447(endonucleolytic cleavage in ITS1 to separate SSU-rRNA from 5.8S rRNA and LSU-rRNA from tricistronic rRNA transcript (SSU-rRNA, 5.8S rRNA, LSU-rRNA));GO:0000472(endonucleolytic cleavage to generate mature 5'-end of SSU-rRNA from (SSU-rRNA, 5.8S rRNA, LSU-rRNA));GO:0000480(endonucleolytic cleavage in 5'-ETS of tricistronic rRNA transcript (SSU-rRNA, 5.8S rRNA, LSU-rRNA));GO:0003723(RNA b…	03008(Ribosome biogenesis in eukaryotes)	K11108	NA	rRNA-processing endoribonuclease	NA	25.4502	28.8239	29.4036	29.5723	53.3878	50.0179	54.8419	58.2066	0.523205	-0.934551	1.42568e-23	2.29482e-22	down	yes
MSTRG.4454	TDA1	NM_001182799.1	GO:0000166(nucleotide binding);GO:0004672(protein kinase activity);GO:0004674(protein serine/threonine kinase activity);GO:0004683(calmodulin-dependent protein kinase activity);GO:0005524(ATP binding);GO:0005634(nucleus);GO:0005737(cytoplasm);GO:0006468(protein phosphorylation);GO:0016301(kinase activity);GO:0016310(phosphorylation);GO:0016740(transferase activity)	04111(Cell cycle - yeast);04113(Meiosis - yeast)	K02831	EC:2.7.11.-	serine/threonine/tyrosine protein kinase RAD53	NA	40.9891	46.6866	49.1774	47.6548	32.677	29.0808	31.3421	33.9542	1.4522	0.53824	1.74056e-23	2.79417e-22	up	no
MSTRG.780	SAS10	NM_001180213.1	GO:0000447(endonucleolytic cleavage in ITS1 to separate SSU-rRNA from 5.8S rRNA and LSU-rRNA from tricistronic rRNA transcript (SSU-rRNA, 5.8S rRNA, LSU-rRNA));GO:0000462(maturation of SSU-rRNA from tricistronic rRNA transcript (SSU-rRNA, 5.8S rRNA, LSU-rRNA));GO:0000472(endonucleolytic cleavage to generate mature 5'-end of SSU-rRNA from (SSU-rRNA, 5.8S rRNA, LSU-rRNA));GO:0000480(endonucleolytic…	NA	NA	NA		NA	25.702	40.7385	41.509	36.7532	84.4593	76.4136	89.1382	89.9112	0.425694	-1.23211	2.12112e-23	3.39605e-22	down	yes
MSTRG.1951	LPD1	NM_001179948.1	GO:0004148(dihydrolipoyl dehydrogenase activity);GO:0004375(glycine dehydrogenase (decarboxylating) activity);GO:0004591(oxoglutarate dehydrogenase (succinyl-transferring) activity);GO:0004738(pyruvate dehydrogenase activity);GO:0005739(mitochondrion);GO:0005759(mitochondrial matrix);GO:0005960(glycine cleavage complex);GO:0005967(mitochondrial pyruvate dehydrogenase complex);GO:0006090(pyruvate …	01200(Carbon metabolism);00010(Glycolysis / Gluconeogenesis);00020(Citrate cycle (TCA cycle));00620(Pyruvate metabolism);00630(Glyoxylate and dicarboxylate metabolism);00640(Propanoate metabolism);00260(Glycine, serine and threonine metabolism);00280(Valine, leucine and isoleucine degradation)	K00382	EC:1.8.1.4	dihydrolipoyl dehydrogenase	NA	170.859	173.411	178.008	169.665	261.04	255.606	253.693	263.964	0.668994	-0.579935	2.13869e-23	3.41509e-22	down	no
MSTRG.5592	NOG1	NM_001183907.1	GO:0000054(ribosomal subunit export from nucleus);GO:0000166(nucleotide binding);GO:0005525(GTP binding);GO:0005634(nucleus);GO:0005730(nucleolus);GO:0006364(rRNA processing);GO:0030687(preribosome, large subunit precursor);GO:0042254(ribosome biogenesis);GO:0042273(ribosomal large subunit biogenesis);GO:1902626(assembly of large subunit precursor of preribosome)	03008(Ribosome biogenesis in eukaryotes)	K06943	NA	putative GTPase NOG1	NA	53.8483	65.4149	68.8143	65.7334	110.255	108.447	120.002	118.267	0.55542	-0.848348	2.51163e-23	4e-22	down	yes
MSTRG.3111	PRY3	NM_001181511.1	GO:0000324(fungal-type vacuole);GO:0005576(extracellular region);GO:0005635(nuclear envelope);GO:0005783(endoplasmic reticulum);GO:0006810(transport);GO:0006869(lipid transport);GO:0008289(lipid binding);GO:0015918(sterol transport);GO:0032934(sterol binding)	NA	NA	NA		NA	141.211	124.12	121.807	130.933	99.3156	95.5005	98.5976	99.6363	1.31808	0.398435	3.28596e-23	5.21939e-22	up	no
MSTRG.1831	LCP5	NM_001179017.1	GO:0000447(endonucleolytic cleavage in ITS1 to separate SSU-rRNA from 5.8S rRNA and LSU-rRNA from tricistronic rRNA transcript (SSU-rRNA, 5.8S rRNA, LSU-rRNA));GO:0000462(maturation of SSU-rRNA from tricistronic rRNA transcript (SSU-rRNA, 5.8S rRNA, LSU-rRNA));GO:0000480(endonucleolytic cleavage in 5'-ETS of tricistronic rRNA transcript (SSU-rRNA, 5.8S rRNA, LSU-rRNA));GO:0003674(molecular_functi…	NA	NA	NA		NA	25.7682	31.5615	38.6444	33.0923	72.8968	65.4972	71.3463	72.8688	0.456696	-1.1307	4.04688e-23	6.41111e-22	down	yes
MSTRG.2861	ELO1	NM_001181629.1	GO:0005783(endoplasmic reticulum);GO:0005789(endoplasmic reticulum membrane);GO:0006629(lipid metabolic process);GO:0006631(fatty acid metabolic process);GO:0006633(fatty acid biosynthetic process);GO:0009922(fatty acid elongase activity);GO:0016020(membrane);GO:0016021(integral component of membrane);GO:0016740(transferase activity);GO:0019368(fatty acid elongation, unsaturated fatty acid)	01212(Fatty acid metabolism);00062(Fatty acid elongation);01040(Biosynthesis of unsaturated fatty acids)	K10245	EC:2.3.1.199	fatty acid elongase ELO1	NA	281.499	253.804	270.414	276.725	205.337	216.676	194.366	186.529	1.34815	0.430983	4.15149e-23	6.54672e-22	up	no
MSTRG.3499	UBP11	NM_001179888.1	GO:0004197(cysteine-type endopeptidase activity);GO:0004843(thiol-dependent ubiquitin-specific protease activity);GO:0005575(cellular_component);GO:0006508(proteolysis);GO:0006511(ubiquitin-dependent protein catabolic process);GO:0008150(biological_process);GO:0008233(peptidase activity);GO:0008234(cysteine-type peptidase activity);GO:0016579(protein deubiquitination);GO:0016787(hydrolase activit…	04144(Endocytosis)	K11839	EC:3.4.19.12	hypothetical protein	NA	24.8633	21.564	23.474	23.5908	15.8657	14.5639	14.7245	16.4712	1.51711	0.601321	4.15423e-23	6.54672e-22	up	yes
MSTRG.2814	RIX1	NM_001179328.4	GO:0000027(ribosomal large subunit assembly);GO:0000054(ribosomal subunit export from nucleus);GO:0003682(chromatin binding);GO:0005634(nucleus);GO:0005654(nucleoplasm);GO:0005829(cytosol);GO:0006267(pre-replicative complex assembly involved in nuclear cell cycle DNA replication);GO:0006364(rRNA processing);GO:0030174(regulation of DNA-dependent DNA replication initiation);GO:0042254(ribosome bio…	NA	NA	NA		NA	10.7477	16.1598	12.6319	12.8012	28.0585	30.3011	30.2207	29.3236	0.443926	-1.17161	4.51956e-23	7.10385e-22	down	yes
MSTRG.1734	PHM8	NM_001178928.1	GO:0005634(nucleus);GO:0005737(cytoplasm);GO:0008152(metabolic process);GO:0008252(nucleotidase activity);GO:0009166(nucleotide catabolic process);GO:0016036(cellular response to phosphate starvation);GO:0016787(hydrolase activity);GO:0052642(lysophosphatidic acid phosphatase activity);GO:0070328(triglyceride homeostasis);GO:0090549(response to carbon starvation)	00760(Nicotinate and nicotinamide metabolism)	K18551	EC:3.1.3.-	hypothetical protein	NA	46.8372	47.6478	53.3578	45.7863	32.0621	32.3508	32.0507	34.5956	1.47742	0.563076	4.82504e-23	7.56425e-22	up	no
MSTRG.2900	INO1	NM_001181586.1	GO:0004512(inositol-3-phosphate synthase activity);GO:0005737(cytoplasm);GO:0006021(inositol biosynthetic process);GO:0006629(lipid metabolic process);GO:0008654(phospholipid biosynthetic process);GO:0016853(isomerase activity)	00562(Inositol phosphate metabolism)	K01858	EC:5.5.1.4	inositol-3-phosphate synthase INO1	NA	12.5254	11.6686	10.4541	14.5441	6.31923	5.16408	5.3339	5.68055	2.18654	1.12865	4.93414e-23	7.7152e-22	up	yes
MSTRG.2786	NMD3	NM_001179301.1	GO:0000055(ribosomal large subunit export from nucleus);GO:0005634(nucleus);GO:0005654(nucleoplasm);GO:0005737(cytoplasm);GO:0005829(cytosol);GO:0006810(transport);GO:0015031(protein transport);GO:0022625(cytosolic large ribosomal subunit);GO:0030687(preribosome, large subunit precursor);GO:0043023(ribosomal large subunit binding)	03013(RNA transport);03008(Ribosome biogenesis in eukaryotes)	K07562	NA	ribosome-binding protein NMD3	NA	76.4871	86.2886	79.7167	84.8267	130.401	128.527	136.364	136.811	0.615142	-0.70101	5.20617e-23	8.11947e-22	down	yes
MSTRG.1787	UTP7	NM_001178973.1	GO:0000447(endonucleolytic cleavage in ITS1 to separate SSU-rRNA from 5.8S rRNA and LSU-rRNA from tricistronic rRNA transcript (SSU-rRNA, 5.8S rRNA, LSU-rRNA));GO:0000462(maturation of SSU-rRNA from tricistronic rRNA transcript (SSU-rRNA, 5.8S rRNA, LSU-rRNA));GO:0000472(endonucleolytic cleavage to generate mature 5'-end of SSU-rRNA from (SSU-rRNA, 5.8S rRNA, LSU-rRNA));GO:0000480(endonucleolytic…	NA	NA	NA		NA	24.1719	33.7336	30.3629	29.5103	57.833	56.1988	65.6991	67.3601	0.476661	-1.06896	6.25528e-23	9.71754e-22	down	yes
MSTRG.3956	YLR108C	NM_001181995.1	GO:0003674(molecular_function);GO:0005634(nucleus);GO:0008150(biological_process)	03030(DNA replication);03420(Nucleotide excision repair);03430(Mismatch repair)	K10756	NA	activator 1 subunit 3	NA	29.8396	30.3275	27.4971	25.2606	15.9676	14.4624	16.0418	18.7184	1.73224	0.792636	6.26313e-23	9.71754e-22	up	yes
MSTRG.3053	GPM1	NM_001179718.1	GO:0003824(catalytic activity);GO:0004619(phosphoglycerate mutase activity);GO:0005737(cytoplasm);GO:0005739(mitochondrion);GO:0005741(mitochondrial outer membrane);GO:0005758(mitochondrial intermembrane space);GO:0005829(cytosol);GO:0006094(gluconeogenesis);GO:0006096(glycolytic process);GO:0008152(metabolic process);GO:0016020(membrane);GO:0016853(isomerase activity);GO:0016868(intramolecular t…	01200(Carbon metabolism);01230(Biosynthesis of amino acids);00010(Glycolysis / Gluconeogenesis);00680(Methane metabolism);00260(Glycine, serine and threonine metabolism)	K01834	EC:5.4.2.11	phosphoglycerate mutase GPM1	NA	11518.7	11595.1	11536.1	11369.1	10305.1	9935.74	10182.6	10199.2	1.13284	0.179943	7.3017e-23	1.12998e-21	up	no
MSTRG.4938	YOL103W-B;YOL103W-A	NM_001184384.2;NM_001184383.1	GO:0000943(retrotransposon nucleocapsid);GO:0003676(nucleic acid binding);GO:0003677(DNA binding);GO:0003723(RNA binding);GO:0003824(catalytic activity);GO:0003887(DNA-directed DNA polymerase activity);GO:0003964(RNA-directed DNA polymerase activity);GO:0004518(nuclease activity);GO:0004519(endonuclease activity);GO:0004523(RNA-DNA hybrid ribonuclease activity);GO:0004540(ribonuclease activity);G…	NA	NA	NA		NA	87.7004	89.655	91.9433	88.2688	77.643	75.4027	78.417	78.5354	1.15345	0.205956	8.02856e-23	1.23928e-21	up	no
MSTRG.1512	EFM4	NM_001179414.1	GO:0005737(cytoplasm);GO:0006810(transport);GO:0008168(methyltransferase activity);GO:0016192(vesicle-mediated transport);GO:0016279(protein-lysine N-methyltransferase activity);GO:0016740(transferase activity);GO:0018022(peptidyl-lysine methylation);GO:0018026(peptidyl-lysine monomethylation);GO:0018027(peptidyl-lysine dimethylation);GO:0032259(methylation)	NA	NA	NA		NA	32.2787	38.3055	39.8757	34.4161	75.8577	70.3188	77.536	68.3766	0.496	-1.01159	9.81284e-23	1.51083e-21	down	yes
MSTRG.2663	YHK8	NM_001179178.1	GO:0003674(molecular_function);GO:0005215(transporter activity);GO:0005886(plasma membrane);GO:0006810(transport);GO:0006811(ion transport);GO:0015297(antiporter activity);GO:0015893(drug transport);GO:0015992(proton transport);GO:0016020(membrane);GO:0016021(integral component of membrane);GO:0055085(transmembrane transport);GO:0071944(cell periphery)	NA	NA	NA		NA	33.1269	25.5811	26.8089	30.2952	16.1824	17.7333	16.8797	17.2305	1.70247	0.767632	1.10924e-22	1.70347e-21	up	yes
MSTRG.3890	YLR042C	NM_001181929.1	GO:0000324(fungal-type vacuole);GO:0003674(molecular_function);GO:0005576(extracellular region);GO:0005618(cell wall);GO:0008150(biological_process);GO:0009277(fungal-type cell wall);GO:0016020(membrane);GO:0031225(anchored component of membrane);GO:0071944(cell periphery)	NA	NA	NA		NA	41.8215	49.8858	57.4889	53.8325	28.0113	23.9325	27.0093	23.31	1.98536	0.9894	1.1983e-22	1.83556e-21	up	yes
MSTRG.193	YBL005W-B;YBL005W-A	NM_001180048.2;NM_001180047.1	GO:0000166(nucleotide binding);GO:0000943(retrotransposon nucleocapsid);GO:0003676(nucleic acid binding);GO:0003677(DNA binding);GO:0003723(RNA binding);GO:0003824(catalytic activity);GO:0003887(DNA-directed DNA polymerase activity);GO:0003964(RNA-directed DNA polymerase activity);GO:0004190(aspartic-type endopeptidase activity);GO:0004518(nuclease activity);GO:0004519(endonuclease activity);GO:0…	NA	NA	NA		NA	81.9903	90.827	89.6353	85.6782	74.1738	68.1668	71.6847	69.4159	1.22823	0.29658	1.27916e-22	1.95445e-21	up	no
MSTRG.5232	NOC2	NM_001183625.3	GO:0003729(mRNA binding);GO:0005634(nucleus);GO:0005730(nucleolus);GO:0005739(mitochondrion);GO:0030687(preribosome, large subunit precursor);GO:0030690(Noc1p-Noc2p complex);GO:0030691(Noc2p-Noc3p complex);GO:0042254(ribosome biogenesis);GO:0042273(ribosomal large subunit biogenesis)	NA	NA	NA		NA	32.0817	41.5127	43.2712	43.4454	79.0923	74.8677	81.141	75.5756	0.516006	-0.954541	1.47051e-22	2.24112e-21	down	yes
MSTRG.945	FMP16	NM_001180378.1	GO:0003674(molecular_function);GO:0005739(mitochondrion);GO:0008150(biological_process)	NA	NA	NA		NA	75.5491	77.4033	79.8206	75.5364	35.8691	32.8861	45.4405	30.718	2.12754	1.08918	1.51105e-22	2.2971e-21	up	yes
MSTRG.1164	MHR1	NM_001180604.3	GO:0000002(mitochondrial genome maintenance);GO:0000150(recombinase activity);GO:0003677(DNA binding);GO:0003697(single-stranded DNA binding);GO:0003735(structural constituent of ribosome);GO:0005634(nucleus);GO:0005739(mitochondrion);GO:0005762(mitochondrial large ribosomal subunit);GO:0006310(DNA recombination);GO:0006351(transcription, DNA-templated);GO:0006355(regulation of transcription, DNA…	NA	NA	NA		NA	37.6166	30.4546	37.5907	34.3383	70.1244	76.5645	68.759	74.1476	0.483434	-1.04861	1.55999e-22	2.36552e-21	down	yes
MSTRG.489	PHO89	NM_001178644.1	GO:0005315(inorganic phosphate transmembrane transporter activity);GO:0005783(endoplasmic reticulum);GO:0005886(plasma membrane);GO:0005887(integral component of plasma membrane);GO:0006810(transport);GO:0006817(phosphate ion transport);GO:0015293(symporter activity);GO:0015319(sodium:inorganic phosphate symporter activity);GO:0016020(membrane);GO:0016021(integral component of membrane);GO:003543…	NA	NA	NA		NA	5.9451	6.9926	6.37127	6.11846	0.878793	1.90836	1.19468	2.1321	4.15893	2.05621	1.56867e-22	2.37271e-21	up	yes
MSTRG.491	MAL31	NM_001178646.1	GO:0000017(alpha-glucoside transport);GO:0000023(maltose metabolic process);GO:0005215(transporter activity);GO:0005351(sugar:proton symporter activity);GO:0005352(alpha-glucoside:proton symporter activity);GO:0005355(glucose transmembrane transporter activity);GO:0005887(integral component of plasma membrane);GO:0006810(transport);GO:0008643(carbohydrate transport);GO:0016020(membrane);GO:001602…	04113(Meiosis - yeast)	K08139	NA	DEHA2B16500p	NA	66.1134	52.1996	47.7882	56.1324	33.0616	34.7272	33.4088	35.2942	1.62818	0.703264	1.62736e-22	2.45532e-21	up	yes
MSTRG.5067	CIN5	NM_001183447.1	GO:0003677(DNA binding);GO:0003700(transcription factor activity, sequence-specific DNA binding);GO:0005634(nucleus);GO:0005737(cytoplasm);GO:0006351(transcription, DNA-templated);GO:0006355(regulation of transcription, DNA-templated);GO:0006357(regulation of transcription from RNA polymerase II promoter);GO:0006972(hyperosmotic response);GO:0042493(response to drug);GO:0042538(hyperosmotic salin…	NA	NA	NA		NA	31.4855	30.9532	23.6604	26.8146	11.5419	14.3402	14.4688	14.2511	2.06794	1.0482	1.75909e-22	2.64744e-21	up	yes
MSTRG.5360	YOR343C-B;YOR343C-A	NM_001184390.4;NM_001184389.1	GO:0000166(nucleotide binding);GO:0000943(retrotransposon nucleocapsid);GO:0003676(nucleic acid binding);GO:0003677(DNA binding);GO:0003723(RNA binding);GO:0003824(catalytic activity);GO:0003887(DNA-directed DNA polymerase activity);GO:0003964(RNA-directed DNA polymerase activity);GO:0004190(aspartic-type endopeptidase activity);GO:0004518(nuclease activity);GO:0004519(endonuclease activity);GO:0…	NA	NA	NA		NA	27.6076	31.3876	33.2692	30.451	22.8655	22.2919	22.746	24.8125	1.32356	0.404426	2.12477e-22	3.1898e-21	up	no
MSTRG.518	PDI1	NM_001178688.1	GO:0003756(protein disulfide isomerase activity);GO:0005515(protein binding);GO:0005783(endoplasmic reticulum);GO:0005788(endoplasmic reticulum lumen);GO:0006457(protein folding);GO:0015035(protein disulfide oxidoreductase activity);GO:0016853(isomerase activity);GO:0034976(response to endoplasmic reticulum stress);GO:0045454(cell redox homeostasis);GO:0051082(unfolded protein binding)	04141(Protein processing in endoplasmic reticulum)	K09580	EC:5.3.4.1	protein disulfide isomerase PDI1	NA	869.151	822.455	789.837	869.6	690.423	695.51	658.237	664.704	1.23706	0.306917	2.16611e-22	3.24018e-21	up	no
MSTRG.261	YBR063C	NM_001178411.1	GO:0003674(molecular_function);GO:0005575(cellular_component);GO:0008150(biological_process);GO:0016020(membrane);GO:0016021(integral component of membrane)	NA	NA	NA		NA	27.8432	31.0532	34.5761	31.8812	20.348	19.5745	20.3372	20.8181	1.54609	0.628625	2.16909e-22	3.24018e-21	up	yes
MSTRG.914	KRS1	NM_001180345.1	GO:0000166(nucleotide binding);GO:0003676(nucleic acid binding);GO:0003729(mRNA binding);GO:0004812(aminoacyl-tRNA ligase activity);GO:0004824(lysine-tRNA ligase activity);GO:0005524(ATP binding);GO:0005737(cytoplasm);GO:0006412(translation);GO:0006430(lysyl-tRNA aminoacylation);GO:0016874(ligase activity)	00970(Aminoacyl-tRNA biosynthesis)	K04567	EC:6.1.1.6	lysine--tRNA ligase KRS1	NA	427.497	449.576	450.253	436.996	627.807	637.142	669.471	662.125	0.679488	-0.557479	2.41361e-22	3.59652e-21	down	no
MSTRG.502	KRR1	NM_001178703.1	GO:0000447(endonucleolytic cleavage in ITS1 to separate SSU-rRNA from 5.8S rRNA and LSU-rRNA from tricistronic rRNA transcript (SSU-rRNA, 5.8S rRNA, LSU-rRNA));GO:0003674(molecular_function);GO:0003676(nucleic acid binding);GO:0003723(RNA binding);GO:0005634(nucleus);GO:0005730(nucleolus);GO:0006364(rRNA processing);GO:0030529(intracellular ribonucleoprotein complex);GO:0030686(90S preribosome);G…	NA	NA	NA		NA	63.6343	71.6676	71.7993	65.2727	113.571	121.283	140.344	126.672	0.542718	-0.881725	2.73848e-22	4.07054e-21	down	yes
MSTRG.2836	PHO12	NM_001179346.1	GO:0000324(fungal-type vacuole);GO:0003993(acid phosphatase activity);GO:0008150(biological_process);GO:0016787(hydrolase activity);GO:0016791(phosphatase activity)	04111(Cell cycle - yeast)	K01078	EC:3.1.3.2	acid phosphatase PHO5	NA	20.9839	23.045	19.7215	19.8352	12.701	11.3098	13.0332	11.379	1.72615	0.787558	3.03974e-22	4.5072e-21	up	yes
MSTRG.355	ICS2	NM_001178505.3	GO:0003674(molecular_function);GO:0005575(cellular_component);GO:0008150(biological_process)	NA	NA	NA		NA	18.955	17.2768	17.397	15.4325	38.5156	50.1537	40.9717	39.329	0.408719	-1.29082	3.19258e-22	4.7222e-21	down	yes
MSTRG.4854	NOG2	NM_001183230.1	GO:0000055(ribosomal large subunit export from nucleus);GO:0000166(nucleotide binding);GO:0003924(GTPase activity);GO:0005525(GTP binding);GO:0005634(nucleus);GO:0005654(nucleoplasm);GO:0005730(nucleolus);GO:0030687(preribosome, large subunit precursor);GO:0042254(ribosome biogenesis)	03008(Ribosome biogenesis in eukaryotes)	K14537	NA	putative GTPase NOG2	NA	33.031	47.2216	44.5308	48.8547	90.5763	84.3133	102.86	106.451	0.451947	-1.14577	3.20809e-22	4.73351e-21	down	yes
MSTRG.4120	YML045W;YML039W;YML040W;YML045W-A	MSTRG.4120.9;MSTRG.4120.20;MSTRG.4120.4;MSTRG.4120.13;MSTRG.4120.21;MSTRG.4120.14;MSTRG.4120.5;MSTRG.4120.18;MSTRG.4120.17;MSTRG.4120.16;MSTRG.4120.19;MSTRG.4120.10;MSTRG.4120.15;MSTRG.4120.1;MSTRG.4120.11;NM_001182402.2;MSTRG.4120.6;MSTRG.4120.2;MSTRG.4120.12;MSTRG.4120.3;NM_001182397.2;NM_001182398.1;NM_001184412.1	GO:0000943(retrotransposon nucleocapsid);GO:0003676(nucleic acid binding);GO:0003677(DNA binding);GO:0003723(RNA binding);GO:0003824(catalytic activity);GO:0003887(DNA-directed DNA polymerase activity);GO:0003964(RNA-directed DNA polymerase activity);GO:0004518(nuclease activity);GO:0004519(endonuclease activity);GO:0004523(RNA-DNA hybrid ribonuclease activity);GO:0004540(ribonuclease activity);G…	NA	NA	NA		NA	35.5716	51.706	42.5716	42.2975	29.9136	28.8958	25.6488	26.7108	1.54851	0.630884	3.26756e-22	4.80947e-21	up	yes
MSTRG.2849	ACO2	NM_001181633.1	GO:0003994(aconitate hydratase activity);GO:0005739(mitochondrion);GO:0006099(tricarboxylic acid cycle);GO:0008150(biological_process);GO:0008152(metabolic process);GO:0008652(cellular amino acid biosynthetic process);GO:0009085(lysine biosynthetic process);GO:0016829(lyase activity);GO:0019878(lysine biosynthetic process via aminoadipic acid);GO:0046872(metal ion binding);GO:0051536(iron-sulfur …	01210(2-Oxocarboxylic acid metabolism);01230(Biosynthesis of amino acids);00300(Lysine biosynthesis)	K17450	EC:4.2.1.-	aconitate hydratase ACO2	NA	35.1339	38.4384	37.901	37.3902	57.0785	67.8853	65.4767	69.5477	0.572578	-0.804456	3.52113e-22	5.17005e-21	down	yes
MSTRG.2685	TRM5	NM_001179200.1	GO:0002939(tRNA N1-guanine methylation);GO:0005634(nucleus);GO:0005737(cytoplasm);GO:0005739(mitochondrion);GO:0005759(mitochondrial matrix);GO:0008033(tRNA processing);GO:0008168(methyltransferase activity);GO:0009019(tRNA (guanine-N1-)-methyltransferase activity);GO:0016740(transferase activity);GO:0030488(tRNA methylation);GO:0032259(methylation);GO:0052906(tRNA (guanine(37)-N(1))-methyltransf…	NA	NA	NA		NA	30.8055	33.6584	35.0236	35.159	56.8526	55.5737	60.6761	61.7363	0.573357	-0.802493	3.58891e-22	5.25675e-21	down	yes
MSTRG.666	GYP7	NM_001180294.1	GO:0005096(GTPase activator activity);GO:0005737(cytoplasm);GO:0005829(cytosol);GO:0016192(vesicle-mediated transport);GO:0032889(regulation of vacuole fusion, non-autophagic)	NA	NA	NA		NA	34.3486	34.8195	35.0751	35.3717	58.1742	54.2463	58.4914	55.4687	0.616727	-0.697297	3.89668e-22	5.6937e-21	down	yes
MSTRG.5400	FIT3	NM_001183803.3	GO:0000166(nucleotide binding);GO:0003674(molecular_function);GO:0005524(ATP binding);GO:0005576(extracellular region);GO:0005618(cell wall);GO:0006810(transport);GO:0006811(ion transport);GO:0009277(fungal-type cell wall);GO:0015891(siderophore transport);GO:0016020(membrane);GO:0031225(anchored component of membrane);GO:0055072(iron ion homeostasis);GO:0071944(cell periphery)	NA	NA	NA		NA	1389.8	2787.45	2200.18	3243.03	480.418	390.587	542.946	537.564	4.92974	2.30151	6.04174e-22	8.8066e-21	up	yes
MSTRG.3252	MOG1	NM_001181732.1	GO:0005634(nucleus);GO:0006606(protein import into nucleus);GO:0006810(transport);GO:0008536(Ran GTPase binding);GO:0015031(protein transport);GO:0051028(mRNA transport)	NA	NA	NA		NA	57.8619	58.9095	59.1012	55.3352	40.7604	38.4323	39.1551	36.4811	1.49331	0.578515	6.28925e-22	9.14524e-21	up	no
MSTRG.5357	RPA43	NM_001183760.1	GO:0001054(RNA polymerase I activity);GO:0003899(DNA-directed RNA polymerase activity);GO:0005634(nucleus);GO:0005730(nucleolus);GO:0005736(DNA-directed RNA polymerase I complex);GO:0006351(transcription, DNA-templated);GO:0006360(transcription from RNA polymerase I promoter);GO:0042254(ribosome biogenesis);GO:0042790(transcription of nuclear large rRNA transcript from RNA polymerase I promoter)	00230(Purine metabolism);00240(Pyrimidine metabolism);03020(RNA polymerase)	K03004	NA	DNA-directed RNA polymerase I subunit RPA43	NA	52.636	68.4808	66.9612	59.7009	109.792	116.499	128.543	134.041	0.506834	-0.980414	6.7932e-22	9.85423e-21	down	yes
MSTRG.4633	MDG1	NM_001183011.1	GO:0000750(pheromone-dependent signal transduction involved in conjugation with cellular fusion);GO:0003674(molecular_function);GO:0005634(nucleus);GO:0005737(cytoplasm);GO:0005886(plasma membrane);GO:0016020(membrane);GO:0045121(membrane raft)	NA	NA	NA		NA	56.9533	46.275	51.726	45.0274	95.2505	95.2112	93.6042	105.919	0.512793	-0.963551	7.77347e-22	1.12491e-20	down	yes
MSTRG.187	ALK2	NM_001178249.1	GO:0000166(nucleotide binding);GO:0004672(protein kinase activity);GO:0004674(protein serine/threonine kinase activity);GO:0005524(ATP binding);GO:0005575(cellular_component);GO:0005634(nucleus);GO:0005737(cytoplasm);GO:0006468(protein phosphorylation);GO:0006974(cellular response to DNA damage stimulus);GO:0007049(cell cycle);GO:0007067(mitotic nuclear division);GO:0007126(meiotic nuclear divisi…	NA	NA	NA		NA	21.1636	19.4248	19.3251	20.1956	34.2838	34.6946	35.5339	36.2439	0.569133	-0.813161	7.9479e-22	1.14739e-20	down	yes
MSTRG.2709	HXT4	NM_001179222.2	GO:0005215(transporter activity);GO:0005351(sugar:proton symporter activity);GO:0005353(fructose transmembrane transporter activity);GO:0005355(glucose transmembrane transporter activity);GO:0005886(plasma membrane);GO:0005887(integral component of plasma membrane);GO:0006810(transport);GO:0008643(carbohydrate transport);GO:0008645(hexose transport);GO:0015146(pentose transmembrane transporter ac…	04113(Meiosis - yeast)	K08139	NA	hexose transporter HXT4	NA	252.418	169.847	199.365	242.692	630.372	677.226	594.299	610.553	0.344016	-1.53945	8.56674e-22	1.23377e-20	down	yes
MSTRG.3630	DCS1	NM_001182157.1	GO:0000290(deadenylation-dependent decapping of nuclear-transcribed mRNA);GO:0000932(cytoplasmic mRNA processing body);GO:0003824(catalytic activity);GO:0005634(nucleus);GO:0005737(cytoplasm);GO:0005739(mitochondrion);GO:0009267(cellular response to starvation);GO:0016787(hydrolase activity);GO:0016818(hydrolase activity, acting on acid anhydrides, in phosphorus-containing anhydrides);GO:0031086(…	03018(RNA degradation)	K12584	EC:3.6.1.59	Dcs1p	NA	99.807	103.908	111.516	115.131	80.4935	83.7042	78.9827	85.6118	1.30892	0.388375	8.64369e-22	1.24189e-20	up	no
MSTRG.222	OLA1	NM_001178373.1	GO:0000166(nucleotide binding);GO:0005524(ATP binding);GO:0005525(GTP binding);GO:0005737(cytoplasm);GO:0008150(biological_process);GO:0016787(hydrolase activity);GO:0016887(ATPase activity);GO:0043022(ribosome binding);GO:0043023(ribosomal large subunit binding);GO:0046872(metal ion binding)	NA	NA	NA		NA	990.083	971.105	991.983	977.218	854.773	874.471	837.023	825.676	1.15874	0.21256	9.43276e-22	1.35203e-20	up	no
MSTRG.4167	SEC59	NM_001182509.1	GO:0004168(dolichol kinase activity);GO:0005783(endoplasmic reticulum);GO:0005789(endoplasmic reticulum membrane);GO:0006486(protein glycosylation);GO:0016020(membrane);GO:0016021(integral component of membrane);GO:0016301(kinase activity);GO:0016310(phosphorylation);GO:0016740(transferase activity);GO:0043048(dolichyl monophosphate biosynthetic process)	00510(N-Glycan biosynthesis)	K00902	EC:2.7.1.108	dolichol kinase	NA	33.2488	39.4587	40.0031	39.2874	26.4363	25.1886	25.9412	22.7192	1.51566	0.599942	1.05477e-21	1.50825e-20	up	yes
MSTRG.4844	COQ2	NM_001183218.3	GO:0002083(4-hydroxybenzoate decaprenyltransferase activity);GO:0002094(polyprenyltransferase activity);GO:0004659(prenyltransferase activity);GO:0005739(mitochondrion);GO:0005743(mitochondrial inner membrane);GO:0006744(ubiquinone biosynthetic process);GO:0008299(isoprenoid biosynthetic process);GO:0008412(4-hydroxybenzoate octaprenyltransferase activity);GO:0016020(membrane);GO:0016021(integral…	00130(Ubiquinone and other terpenoid-quinone biosynthesis)	K06125	EC:2.5.1.39	4-hydroxybenzoate octaprenyltransferase	NA	26.1457	28.8522	24.6053	23.4867	51.5732	53.952	47.5493	51.6103	0.503652	-0.989502	1.09824e-21	1.56669e-20	down	yes
MSTRG.5796	SPN1	NM_001184230.1	GO:0000991(transcription factor activity, core RNA polymerase II binding);GO:0001076(transcription factor activity, RNA polymerase II transcription factor binding);GO:0003677(DNA binding);GO:0005634(nucleus);GO:0006351(transcription, DNA-templated);GO:0006355(regulation of transcription, DNA-templated);GO:0006357(regulation of transcription from RNA polymerase II promoter);GO:0016973(poly(A)+ mRN…	NA	NA	NA		NA	40.6302	52.434	59.8105	53.0354	100.703	99.2849	105.161	107.188	0.499374	-1.00181	1.20651e-21	1.71707e-20	down	yes
MSTRG.3450	TRK2	NM_001179840.1	GO:0005886(plasma membrane);GO:0005887(integral component of plasma membrane);GO:0006810(transport);GO:0006811(ion transport);GO:0006812(cation transport);GO:0006813(potassium ion transport);GO:0008324(cation transmembrane transporter activity);GO:0015079(potassium ion transmembrane transporter activity);GO:0016020(membrane);GO:0016021(integral component of membrane);GO:0030007(cellular potassium…	NA	NA	NA		NA	24.6693	23.2257	24.9523	23.5576	15.4762	18.1704	17.2916	15.821	1.44407	0.530142	1.28287e-21	1.82144e-20	up	no
MSTRG.4740	YDJ1	NM_001182902.1;MSTRG.4740.1;MSTRG.4740.2	GO:0000226(microtubule cytoskeleton organization);GO:0001671(ATPase activator activity);GO:0005634(nucleus);GO:0006458('de novo' protein folding);GO:0006626(protein targeting to mitochondrion);GO:0030433(ER-associated ubiquitin-dependent protein catabolic process);GO:0035719(tRNA import into nucleus);GO:0042026(protein refolding);GO:0042787(protein ubiquitination involved in ubiquitin-dependent p…	04141(Protein processing in endoplasmic reticulum)	K09503	NA	hypothetical protein	NA	923.728	995.201	1100.38	1132.23	729.944	745.903	853.091	767.805	1.34062	0.422896	1.53539e-21	2.17484e-20	up	no
MSTRG.3460	UTP30	NM_001179850.1	GO:0000462(maturation of SSU-rRNA from tricistronic rRNA transcript (SSU-rRNA, 5.8S rRNA, LSU-rRNA));GO:0003674(molecular_function);GO:0005634(nucleus);GO:0005730(nucleolus);GO:0006364(rRNA processing);GO:0030686(90S preribosome);GO:0042254(ribosome biogenesis);GO:0042274(ribosomal small subunit biogenesis)	NA	NA	NA		NA	16.4037	25.9496	26.6065	22.862	57.1142	54.624	58.7959	57.6834	0.402343	-1.3135	1.60174e-21	2.26349e-20	down	yes
MSTRG.669	BRE4	NM_001180291.1	GO:0003674(molecular_function);GO:0005774(vacuolar membrane);GO:0006810(transport);GO:0006897(endocytosis);GO:0015031(protein transport);GO:0015140(malate transmembrane transporter activity);GO:0016020(membrane);GO:0016021(integral component of membrane);GO:0071423(malate transmembrane transport);GO:0071944(cell periphery)	NA	NA	NA		NA	30.8686	32.7222	33.3291	32.9196	26.2635	25.6438	26.5861	25.1472	1.25279	0.32514	1.93967e-21	2.73461e-20	up	no
MSTRG.4352	CMC4	MSTRG.4352.1;NM_001184524.1	GO:0003674(molecular_function);GO:0005739(mitochondrion);GO:0005758(mitochondrial intermembrane space);GO:0008150(biological_process)	NA	NA	NA		NA	18.7919	15.8587	19.3143	16.4824	8.87406	7.05204	9.57861	6.61597	2.19321	1.13304	2.42691e-21	3.41354e-20	up	yes
MSTRG.1279	ADE8	NM_001180716.3	GO:0004644(phosphoribosylglycinamide formyltransferase activity);GO:0005634(nucleus);GO:0005737(cytoplasm);GO:0006164(purine nucleotide biosynthetic process);GO:0006189('de novo' IMP biosynthetic process);GO:0009058(biosynthetic process);GO:0016740(transferase activity);GO:0016742(hydroxymethyl-, formyl- and related transferase activity);GO:0046084(adenine biosynthetic process)	00230(Purine metabolism);00670(One carbon pool by folate)	K00601	EC:2.1.2.2	phosphoribosylglycinamide formyltransferase	NA	122.963	96.3565	107.782	98.9204	204.249	191.804	211.059	207.045	0.523267	-0.93438	2.56526e-21	3.59974e-20	down	yes
MSTRG.3749	AFG2	NM_001182285.1	GO:0000166(nucleotide binding);GO:0005524(ATP binding);GO:0005622(intracellular);GO:0016887(ATPase activity);GO:0030687(preribosome, large subunit precursor);GO:0042273(ribosomal large subunit biogenesis);GO:0042493(response to drug)	03008(Ribosome biogenesis in eukaryotes)	K14575	NA	AAA family ATPase AFG2	NA	24.7472	26.0387	25.7285	26.2132	40.844	43.0562	45.0382	41.5592	0.602516	-0.730928	2.66831e-21	3.73564e-20	down	yes
MSTRG.963	RRP1	NM_001180395.3	GO:0003674(molecular_function);GO:0005634(nucleus);GO:0005730(nucleolus);GO:0006364(rRNA processing);GO:0030687(preribosome, large subunit precursor);GO:0030688(preribosome, small subunit precursor)	NA	NA	NA		NA	47.2868	48.6066	49.4159	48.6347	83.4353	79.208	90.1812	94.1329	0.558985	-0.839119	2.8432e-21	3.97124e-20	down	yes
MSTRG.3324	DHR2	NM_001179644.1	GO:0000166(nucleotide binding);GO:0000462(maturation of SSU-rRNA from tricistronic rRNA transcript (SSU-rRNA, 5.8S rRNA, LSU-rRNA));GO:0003676(nucleic acid binding);GO:0003723(RNA binding);GO:0003724(RNA helicase activity);GO:0004004(ATP-dependent RNA helicase activity);GO:0004386(helicase activity);GO:0005524(ATP binding);GO:0005634(nucleus);GO:0005730(nucleolus);GO:0005737(cytoplasm);GO:0006364…	03040(Spliceosome)	K12818	EC:3.6.4.13	pre-mRNA-splicing factor ATP-dependent RNA helicase prp22	NA	7.0756	10.5002	10.5498	7.46704	25.828	19.5094	23.7588	24.4782	0.380368	-1.39453	2.95438e-21	4.11698e-20	down	yes
MSTRG.1994	ROG3	NM_001179987.3	GO:0000754(adaptation of signaling pathway by response to pheromone involved in conjugation with cellular fusion);GO:0002092(positive regulation of receptor internalization);GO:0005829(cytosol);GO:0031625(ubiquitin protein ligase binding);GO:0070086(ubiquitin-dependent endocytosis)	NA	NA	NA		NA	22.4366	19.5972	18.7815	19.7111	12.768	12.5442	11.985	13.9149	1.57241	0.652979	3.22104e-21	4.47821e-20	up	yes
MSTRG.5468	FLC1	NM_001184035.1	GO:0000324(fungal-type vacuole);GO:0005783(endoplasmic reticulum);GO:0005789(endoplasmic reticulum membrane);GO:0005935(cellular bud neck);GO:0006457(protein folding);GO:0006810(transport);GO:0009272(fungal-type cell wall biogenesis);GO:0015230(FAD transmembrane transporter activity);GO:0015883(FAD transport);GO:0016020(membrane);GO:0016021(integral component of membrane)	NA	NA	NA		NA	74.1602	68.0139	67.8398	73.9496	53.9599	56.2822	54.9444	57.499	1.27518	0.350698	3.41237e-21	4.73329e-20	up	no
MSTRG.4745	YNL058C	NM_001182897.1	NA	NA	NA	NA		NA	65.3986	54.4803	55.4387	59.9163	107.784	104.766	111.567	106.746	0.54596	-0.873133	3.61079e-21	4.997e-20	down	yes
MSTRG.2592	DUR3	NM_001179096.1	GO:0005215(transporter activity);GO:0005783(endoplasmic reticulum);GO:0005886(plasma membrane);GO:0006810(transport);GO:0015204(urea transmembrane transporter activity);GO:0015489(putrescine transmembrane transporter activity);GO:0015606(spermidine transmembrane transporter activity);GO:0015840(urea transport);GO:0015847(putrescine transport);GO:0015848(spermidine transport);GO:0016020(membrane);…	NA	NA	NA		NA	7.9533	9.46521	8.98635	8.80491	4.95348	5.13979	4.95984	5.2986	1.73007	0.790826	4.1504e-21	5.73059e-20	up	yes
MSTRG.1392	FIT1	NM_001180842.1	GO:0000166(nucleotide binding);GO:0003674(molecular_function);GO:0005524(ATP binding);GO:0005576(extracellular region);GO:0005618(cell wall);GO:0006810(transport);GO:0006811(ion transport);GO:0009277(fungal-type cell wall);GO:0015891(siderophore transport);GO:0016020(membrane);GO:0031225(anchored component of membrane);GO:0055072(iron ion homeostasis);GO:0071944(cell periphery)	NA	NA	NA		NA	15.5447	23.5717	16.5432	26.8077	8.46179	8.86369	9.4257	8.68312	2.32733	1.21868	4.24637e-21	5.84969e-20	up	yes
MSTRG.2425	TOM20	NM_001181211.1	GO:0005739(mitochondrion);GO:0005741(mitochondrial outer membrane);GO:0005742(mitochondrial outer membrane translocase complex);GO:0006605(protein targeting);GO:0006810(transport);GO:0006886(intracellular protein transport);GO:0015031(protein transport);GO:0015266(protein channel activity);GO:0015450(P-P-bond-hydrolysis-driven protein transmembrane transporter activity);GO:0016020(membrane);GO:00…	NA	NA	NA		NA	114.85	111.848	117.946	118.084	197.118	186.434	182.707	188.453	0.613118	-0.705764	5.14152e-21	7.06666e-20	down	yes
MSTRG.4818	ACC1	NM_001183193.1	GO:0000166(nucleotide binding);GO:0003824(catalytic activity);GO:0003989(acetyl-CoA carboxylase activity);GO:0004075(biotin carboxylase activity);GO:0005524(ATP binding);GO:0005737(cytoplasm);GO:0005739(mitochondrion);GO:0005783(endoplasmic reticulum);GO:0005789(endoplasmic reticulum membrane);GO:0005829(cytosol);GO:0006606(protein import into nucleus);GO:0006629(lipid metabolic process);GO:00066…	01212(Fatty acid metabolism);00620(Pyruvate metabolism);00640(Propanoate metabolism);00061(Fatty acid biosynthesis);00254(Aflatoxin)	K11262	EC:6.4.1.2 6.3.4.14	acetyl-CoA carboxylase ACC1	NA	114.617	105.275	100.306	111.883	84.9816	87.4046	87.4157	85.878	1.24995	0.321865	7.20005e-21	9.87342e-20	up	no
MSTRG.134	PRX1	NM_001178304.1	GO:0004601(peroxidase activity);GO:0005739(mitochondrion);GO:0008379(thioredoxin peroxidase activity);GO:0016209(antioxidant activity);GO:0016491(oxidoreductase activity);GO:0034599(cellular response to oxidative stress);GO:0045454(cell redox homeostasis);GO:0046686(response to cadmium ion);GO:0051920(peroxiredoxin activity);GO:0055114(oxidation-reduction process)	03050(Proteasome)	K02726	EC:3.4.25.1	proteasome-domain-containing protein	NA	275.074	212.942	216.637	234.857	163.855	157.069	155.903	163.355	1.46757	0.553427	8.26937e-21	1.1314e-19	up	no
MSTRG.1754	PIC2	NM_001178944.3	GO:0005315(inorganic phosphate transmembrane transporter activity);GO:0005739(mitochondrion);GO:0005743(mitochondrial inner membrane);GO:0006810(transport);GO:0006878(cellular copper ion homeostasis);GO:0015088(copper uptake transmembrane transporter activity);GO:0016020(membrane);GO:0016021(integral component of membrane);GO:0035434(copper ion transmembrane transport);GO:0035435(phosphate ion tr…	NA	NA	NA		NA	199.82	172.384	155.493	153.953	112.765	118.5	112.171	107.874	1.51038	0.594913	9.41956e-21	1.28585e-19	up	yes
MSTRG.1810	SSA4	NM_001178994.3	GO:0000166(nucleotide binding);GO:0005524(ATP binding);GO:0005634(nucleus);GO:0005737(cytoplasm);GO:0006457(protein folding);GO:0006616(SRP-dependent cotranslational protein targeting to membrane, translocation);GO:0016887(ATPase activity);GO:0034605(cellular response to heat);GO:0051082(unfolded protein binding)	03040(Spliceosome);04141(Protein processing in endoplasmic reticulum);04144(Endocytosis);04213(Longevity regulating pathway - multiple species)	K03283	NA	Hsp70 family chaperone SSA4	NA	688.972	830.838	896.07	858.77	616.991	566.631	603.376	649.405	1.34405	0.426588	1.00182e-20	1.36446e-19	up	no
MSTRG.3055	NNR2	NM_001179717.1	GO:0000166(nucleotide binding);GO:0005524(ATP binding);GO:0005737(cytoplasm);GO:0016829(lyase activity);GO:0046496(nicotinamide nucleotide metabolic process);GO:0047453(ATP-dependent NAD(P)H-hydrate dehydratase activity);GO:0052855(ADP-dependent NAD(P)H-hydrate dehydratase activity)	NA	NA	NA		NA	120.964	97.8469	97.734	103.455	72.6342	66.1201	73.7329	69.8265	1.48771	0.573089	1.03868e-20	1.41148e-19	up	no
MSTRG.5326	MCH5	NM_001183726.4	GO:0005886(plasma membrane);GO:0006810(transport);GO:0008028(monocarboxylic acid transmembrane transporter activity);GO:0016020(membrane);GO:0016021(integral component of membrane);GO:0032217(riboflavin transporter activity);GO:0032218(riboflavin transport);GO:0034220(ion transmembrane transport);GO:0055085(transmembrane transport);GO:0071627(integral component of fungal-type vacuolar membrane)	00260(Glycine, serine and threonine metabolism);00350(Tyrosine metabolism);00360(Phenylalanine metabolism);00410(beta-Alanine metabolism)	K00276	EC:1.4.3.21	putative copper amine oxidase protein	NA	46.5946	48.7957	52.4513	51.0418	33.6565	34.846	38.6145	38.4266	1.36649	0.450471	1.05386e-20	1.42888e-19	up	no
MSTRG.2223	RPT6	NM_001180913.1	GO:0000166(nucleotide binding);GO:0000502(proteasome complex);GO:0005524(ATP binding);GO:0005634(nucleus);GO:0005737(cytoplasm);GO:0006289(nucleotide-excision repair);GO:0006338(chromatin remodeling);GO:0008540(proteasome regulatory particle, base subcomplex);GO:0016787(hydrolase activity);GO:0016887(ATPase activity);GO:0017025(TBP-class protein binding);GO:0019904(protein domain specific binding…	03050(Proteasome)	K03066	NA	proteasome regulatory particle base subunit RPT6	NA	169.302	160.964	165.858	177.385	265.825	250.748	263.04	278.367	0.636598	-0.651546	1.21536e-20	1.64414e-19	down	yes
MSTRG.1776	VTC1	NM_001178963.1	GO:0000329(fungal-type vacuole membrane);GO:0003729(mRNA binding);GO:0005737(cytoplasm);GO:0005773(vacuole);GO:0005774(vacuolar membrane);GO:0005783(endoplasmic reticulum);GO:0006797(polyphosphate metabolic process);GO:0007034(vacuolar transport);GO:0016020(membrane);GO:0016021(integral component of membrane);GO:0016237(lysosomal microautophagy);GO:0031310(intrinsic component of vacuolar membrane…	03030(DNA replication);04111(Cell cycle - yeast);04113(Meiosis - yeast)	K02212	EC:3.6.4.12	hypothetical protein	NA	345.182	361.012	339.611	315.128	265.678	268.977	254.45	252.157	1.307	0.386261	1.38831e-20	1.87391e-19	up	no
MSTRG.3492	SRP40	NM_001179882.3	GO:0003674(molecular_function);GO:0005730(nucleolus);GO:0008150(biological_process)	NA	NA	NA		NA	69.3937	89.7164	88.0815	88.5902	150.763	144.188	163.177	152.185	0.550179	-0.862027	1.70963e-20	2.30245e-19	down	yes
MSTRG.1510	RNR3	NM_001179416.3	GO:0000166(nucleotide binding);GO:0003824(catalytic activity);GO:0004748(ribonucleoside-diphosphate reductase activity, thioredoxin disulfide as acceptor);GO:0005524(ATP binding);GO:0005737(cytoplasm);GO:0005739(mitochondrion);GO:0005971(ribonucleoside-diphosphate reductase complex);GO:0006260(DNA replication);GO:0008152(metabolic process);GO:0009263(deoxyribonucleotide biosynthetic process);GO:0…	00230(Purine metabolism);00240(Pyrimidine metabolism);00480(Glutathione metabolism)	K10807	EC:1.17.4.1	ribonucleotide-diphosphate reductase subunit RNR3	NA	9.81257	8.74715	9.5837	11.5092	5.35156	5.18376	5.39213	4.0259	1.98726	0.990783	1.80147e-20	2.42073e-19	up	yes
MSTRG.2566	YHL044W	NM_001179124.1	GO:0003674(molecular_function);GO:0005886(plasma membrane);GO:0008150(biological_process);GO:0016020(membrane);GO:0016021(integral component of membrane)	NA	NA	NA		NA	24.315	24.7298	23.5624	23.1606	13.0228	13.5078	14.3519	13.8509	1.74971	0.807119	1.82736e-20	2.45004e-19	up	yes
MSTRG.1774	RNR1	NM_001178961.1	GO:0000166(nucleotide binding);GO:0003824(catalytic activity);GO:0004748(ribonucleoside-diphosphate reductase activity, thioredoxin disulfide as acceptor);GO:0005524(ATP binding);GO:0005634(nucleus);GO:0005737(cytoplasm);GO:0005971(ribonucleoside-diphosphate reductase complex);GO:0006260(DNA replication);GO:0008152(metabolic process);GO:0009263(deoxyribonucleotide biosynthetic process);GO:0016491…	00230(Purine metabolism);00240(Pyrimidine metabolism);00480(Glutathione metabolism)	K10807	EC:1.17.4.1	ribonucleotide-diphosphate reductase subunit RNR1	NA	197.108	207.949	196.723	204.073	157.245	178.349	158.888	165.368	1.22126	0.288375	1.9052e-20	2.54873e-19	up	no
MSTRG.2829	FLO5	NM_001179342.1	GO:0000128(flocculation);GO:0000501(flocculation via cell wall protein-carbohydrate interaction);GO:0005537(mannose binding);GO:0005576(extracellular region);GO:0005618(cell wall);GO:0009277(fungal-type cell wall);GO:0016020(membrane);GO:0031225(anchored component of membrane);GO:0031589(cell-substrate adhesion);GO:0036281(coflocculation);GO:0071944(cell periphery)	NA	NA	NA		NA	17.9165	13.8048	15.0804	16.7352	10.506	9.7765	9.59566	9.54062	1.61184	0.688711	1.92509e-20	2.56963e-19	up	yes
MSTRG.2672	RSC30	NM_001179186.2	GO:0000981(RNA polymerase II transcription factor activity, sequence-specific DNA binding);GO:0003677(DNA binding);GO:0005634(nucleus);GO:0006303(double-strand break repair via nonhomologous end joining);GO:0006337(nucleosome disassembly);GO:0006351(transcription, DNA-templated);GO:0006355(regulation of transcription, DNA-templated);GO:0006368(transcription elongation from RNA polymerase II promo…	NA	NA	NA		NA	45.7334	39.6446	49.5158	39.3473	29.916	31.6022	28.4517	29.5922	1.45733	0.543325	2.05544e-20	2.73756e-19	up	no
MSTRG.4963	REX4	NM_001183334.1	GO:0000027(ribosomal large subunit assembly);GO:0003676(nucleic acid binding);GO:0004518(nuclease activity);GO:0004527(exonuclease activity);GO:0005634(nucleus);GO:0005730(nucleolus);GO:0006364(rRNA processing);GO:0008408(3'-5' exonuclease activity);GO:0016787(hydrolase activity)	00230(Purine metabolism);00250(Alanine, aspartate and glutamate metabolism)	K01939	EC:6.3.4.4	putative adenylosuccinate synthetase protein	NA	14.6953	21.5011	21.71	19.0507	54.8727	42.2826	47.8257	45.0236	0.405028	-1.30391	2.2163e-20	2.94529e-19	down	yes
MSTRG.1639	POL5	NM_001178870.1	GO:0000166(nucleotide binding);GO:0003676(nucleic acid binding);GO:0003677(DNA binding);GO:0003887(DNA-directed DNA polymerase activity);GO:0005730(nucleolus);GO:0006260(DNA replication);GO:0006351(transcription, DNA-templated);GO:0009303(rRNA transcription);GO:0016740(transferase activity);GO:0016779(nucleotidyltransferase activity)	NA	NA	NA		NA	33.6347	33.5884	34.1248	30.5974	54.4817	51.9634	52.3533	53.7768	0.620699	-0.688034	2.38864e-20	3.16518e-19	down	yes
MSTRG.2865	RPS14B	NM_001181624.1	GO:0000028(ribosomal small subunit assembly);GO:0000462(maturation of SSU-rRNA from tricistronic rRNA transcript (SSU-rRNA, 5.8S rRNA, LSU-rRNA));GO:0002181(cytoplasmic translation);GO:0003735(structural constituent of ribosome);GO:0005634(nucleus);GO:0005730(nucleolus);GO:0005737(cytoplasm);GO:0005840(ribosome);GO:0006364(rRNA processing);GO:0006412(translation);GO:0022627(cytosolic small riboso…	03010(Ribosome)	K02955	NA	ribosomal 40S subunit protein S14B	NA	248.588	239.141	241.716	256.87	413.983	371.124	405.201	423.087	0.611329	-0.70998	2.39229e-20	3.16518e-19	down	yes
MSTRG.606	RSC6	NM_001178766.1	GO:0005634(nucleus);GO:0006337(nucleosome disassembly);GO:0006351(transcription, DNA-templated);GO:0006355(regulation of transcription, DNA-templated);GO:0015616(DNA translocase activity);GO:0016568(chromatin modification);GO:0016584(nucleosome positioning);GO:0016586(RSC complex);GO:0032968(positive regulation of transcription elongation from RNA polymerase II promoter);GO:0043044(ATP-dependent …	NA	NA	NA		NA	55.002	56.3721	60.7388	53.904	88.5255	92.0614	97.0755	103.875	0.592385	-0.755393	2.41984e-20	3.19461e-19	down	yes
MSTRG.2950	PHS1	NM_001181530.1	GO:0000324(fungal-type vacuole);GO:0000329(fungal-type vacuole membrane);GO:0004300(enoyl-CoA hydratase activity);GO:0005773(vacuole);GO:0005774(vacuolar membrane);GO:0005783(endoplasmic reticulum);GO:0005789(endoplasmic reticulum membrane);GO:0006629(lipid metabolic process);GO:0006631(fatty acid metabolic process);GO:0006633(fatty acid biosynthetic process);GO:0007034(vacuolar transport);GO:001…	01212(Fatty acid metabolism);00062(Fatty acid elongation);01040(Biosynthesis of unsaturated fatty acids)	K10703	EC:4.2.1.134	enoyl-CoA hydratase PHS1	NA	82.8691	77.5737	74.9898	74.7295	133.705	143.361	129.808	134.328	0.573098	-0.803147	2.49484e-20	3.28641e-19	down	yes
MSTRG.3825	TPO1	NM_001181848.1	GO:0000296(spermine transport);GO:0000297(spermine transmembrane transporter activity);GO:0000329(fungal-type vacuole membrane);GO:0005886(plasma membrane);GO:0006810(transport);GO:0015297(antiporter activity);GO:0015606(spermidine transmembrane transporter activity);GO:0015847(putrescine transport);GO:0015848(spermidine transport);GO:0016020(membrane);GO:0016021(integral component of membrane);G…	01212(Fatty acid metabolism);01040(Biosynthesis of unsaturated fatty acids)	K10256	EC:1.14.19.6 1.14.19.22	hypothetical protein	NA	20.3543	22.4371	22.1831	20.0947	40.0192	35.4849	40.6073	37.8836	0.552415	-0.856174	2.99936e-20	3.94239e-19	down	yes
MSTRG.5488	YPL199C	NM_001184013.1	GO:0003674(molecular_function);GO:0005737(cytoplasm);GO:0008150(biological_process);GO:0071944(cell periphery)	NA	NA	NA		NA	65.7133	65.0641	80.4205	67.1941	125.994	123.127	123.4	126.4	0.557989	-0.841692	3.0211e-20	3.96232e-19	down	yes
MSTRG.2545	SCW4	NM_001181408.1	GO:0000324(fungal-type vacuole);GO:0000747(conjugation with cellular fusion);GO:0003729(mRNA binding);GO:0004553(hydrolase activity, hydrolyzing O-glycosyl compounds);GO:0005576(extracellular region);GO:0005618(cell wall);GO:0005773(vacuole);GO:0005975(carbohydrate metabolic process);GO:0008152(metabolic process);GO:0009277(fungal-type cell wall);GO:0015926(glucosidase activity);GO:0016787(hydrol…	00500(Starch and sucrose metabolism)	K01210	EC:3.2.1.58	Soluble Cell Wall protein	NA	538.473	568.266	564.496	581.924	485.365	498.089	471.277	505.756	1.14928	0.200736	3.17026e-20	4.14891e-19	up	no
MSTRG.2156	PRP43	NM_001180985.1	GO:0000166(nucleotide binding);GO:0000390(spliceosomal complex disassembly);GO:0000462(maturation of SSU-rRNA from tricistronic rRNA transcript (SSU-rRNA, 5.8S rRNA, LSU-rRNA));GO:0000463(maturation of LSU-rRNA from tricistronic rRNA transcript (SSU-rRNA, 5.8S rRNA, LSU-rRNA));GO:0000466(maturation of 5.8S rRNA from tricistronic rRNA transcript (SSU-rRNA, 5.8S rRNA, LSU-rRNA));GO:0003676(nucleic …	03040(Spliceosome)	K12820	EC:3.6.4.13	DEAH-box ATP-dependent RNA helicase PRP43	NA	64.5582	76.7468	71.6958	77.4871	116.813	118.132	135.689	126.606	0.5842	-0.775465	3.47648e-20	4.53978e-19	down	yes
MSTRG.3206	MDE1	NM_001181682.3	GO:0005737(cytoplasm);GO:0008270(zinc ion binding);GO:0008652(cellular amino acid biosynthetic process);GO:0009086(methionine biosynthetic process);GO:0016829(lyase activity);GO:0019284(L-methionine biosynthetic process from S-adenosylmethionine);GO:0019509(L-methionine biosynthetic process from methylthioadenosine);GO:0046570(methylthioribulose 1-phosphate dehydratase activity);GO:0046872(metal …	00270(Cysteine and methionine metabolism)	K08964	EC:4.2.1.109	methylthioribulose 1-phosphate dehydratase MDE1	NA	57.057	58.0528	55.6213	51.2083	94.475	96.7582	96.59	97.3916	0.576145	-0.795497	3.52139e-20	4.58848e-19	down	yes
MSTRG.3728	STP3	NM_001182264.3	GO:0003676(nucleic acid binding);GO:0003700(transcription factor activity, sequence-specific DNA binding);GO:0005634(nucleus);GO:0005737(cytoplasm);GO:0008150(biological_process);GO:0043565(sequence-specific DNA binding);GO:0046872(metal ion binding)	NA	NA	NA		NA	139.313	148.695	147.079	157.353	120.325	111.216	119.027	122.499	1.25234	0.324624	4.38592e-20	5.70265e-19	up	no
MSTRG.4920	HRP1	NM_001183377.1	GO:0000166(nucleotide binding);GO:0000184(nuclear-transcribed mRNA catabolic process, nonsense-mediated decay);GO:0003676(nucleic acid binding);GO:0003723(RNA binding);GO:0003729(mRNA binding);GO:0005634(nucleus);GO:0005737(cytoplasm);GO:0005849(mRNA cleavage factor complex);GO:0006378(mRNA polyadenylation);GO:0006397(mRNA processing);GO:0010494(cytoplasmic stress granule);GO:0072423(response to …	03015(mRNA surveillance pathway)	K14411	NA	Hrp1p	NA	111.762	98.7062	104.515	98.3277	162.948	165.218	180.763	178.647	0.601113	-0.734292	4.67606e-20	6.06678e-19	down	yes
MSTRG.4796	ASI3	NM_001182847.2	GO:0004842(ubiquitin-protein transferase activity);GO:0005634(nucleus);GO:0005637(nuclear inner membrane);GO:0006511(ubiquitin-dependent protein catabolic process);GO:0016020(membrane);GO:0016021(integral component of membrane);GO:0034399(nuclear periphery);GO:0036369(transcription factor catabolic process);GO:0046872(metal ion binding);GO:0071230(cellular response to amino acid stimulus);GO:0097…	NA	NA	NA		NA	42.5121	42.7673	41.8325	43.6742	32.7521	34.6718	31.7897	30.6133	1.31549	0.395601	4.74466e-20	6.14255e-19	up	no
MSTRG.1136	AKR1	NM_001180572.1	GO:0000139(Golgi membrane);GO:0005768(endosome);GO:0005794(Golgi apparatus);GO:0006612(protein targeting to membrane);GO:0008270(zinc ion binding);GO:0010969(regulation of pheromone-dependent signal transduction involved in conjugation with cellular fusion);GO:0016020(membrane);GO:0016021(integral component of membrane);GO:0016409(palmitoyltransferase activity);GO:0016740(transferase activity);GO…	NA	NA	NA		NA	123.763	120.861	116.166	114.067	94.8595	93.7354	92.7692	102.807	1.23606	0.305747	5.59838e-20	7.23225e-19	up	no
MSTRG.5686	SUT2	NM_001184106.1	GO:0000981(RNA polymerase II transcription factor activity, sequence-specific DNA binding);GO:0001103(RNA polymerase II repressing transcription factor binding);GO:0005634(nucleus);GO:0006351(transcription, DNA-templated);GO:0006355(regulation of transcription, DNA-templated);GO:0008270(zinc ion binding);GO:0035969(positive regulation of sterol import by positive regulation of transcription from …	NA	NA	NA		NA	27.7652	28.357	24.1998	24.2151	54.2452	48.5865	54.874	54.1722	0.493384	-1.01922	5.65056e-20	7.28402e-19	down	yes
MSTRG.3616	SYM1	NM_001182138.1	GO:0003674(molecular_function);GO:0005739(mitochondrion);GO:0005743(mitochondrial inner membrane);GO:0006067(ethanol metabolic process);GO:0016020(membrane);GO:0016021(integral component of membrane)	04146(Peroxisome)	K13348	NA	ethanol metabolism protein	NA	89.3937	77.8002	75.0098	81.3102	55.7412	50.1844	48.0281	43.3769	1.63945	0.713213	5.69282e-20	7.32281e-19	up	yes
MSTRG.2637	MAS2	NM_001179154.1	GO:0003824(catalytic activity);GO:0004222(metalloendopeptidase activity);GO:0005739(mitochondrion);GO:0005743(mitochondrial inner membrane);GO:0005759(mitochondrial matrix);GO:0006508(proteolysis);GO:0006627(protein processing involved in protein targeting to mitochondrion);GO:0008233(peptidase activity);GO:0008237(metallopeptidase activity);GO:0008270(zinc ion binding);GO:0016787(hydrolase activ…	00190(Oxidative phosphorylation)	K00414	NA	DEHA2D13640p	NA	41.672	36.6596	38.2998	41.2529	63.9108	76.9741	72.5748	72.3268	0.552456	-0.856069	5.74744e-20	7.37731e-19	down	yes
MSTRG.4467	UBP15	NM_001182814.1	GO:0004197(cysteine-type endopeptidase activity);GO:0004843(thiol-dependent ubiquitin-specific protease activity);GO:0005634(nucleus);GO:0005737(cytoplasm);GO:0005777(peroxisome);GO:0005783(endoplasmic reticulum);GO:0005829(cytosol);GO:0006508(proteolysis);GO:0006511(ubiquitin-dependent protein catabolic process);GO:0008233(peptidase activity);GO:0008234(cysteine-type peptidase activity);GO:00109…	04144(Endocytosis)	K11839	EC:3.4.19.12	ubiquitin-specific protease	NA	38.1165	32.5558	33.239	32.2144	25.6764	24.6087	23.9316	22.8191	1.40284	0.488352	6.08815e-20	7.79801e-19	up	no
MSTRG.2253	UTP8	NM_001181257.3	GO:0000049(tRNA binding);GO:0000462(maturation of SSU-rRNA from tricistronic rRNA transcript (SSU-rRNA, 5.8S rRNA, LSU-rRNA));GO:0005634(nucleus);GO:0005730(nucleolus);GO:0006351(transcription, DNA-templated);GO:0006364(rRNA processing);GO:0006409(tRNA export from nucleus);GO:0030515(snoRNA binding);GO:0030529(intracellular ribonucleoprotein complex);GO:0030686(90S preribosome);GO:0032040(small-s…	03008(Ribosome biogenesis in eukaryotes)	K14547	NA	Utp8p	NA	27.5283	31.1369	34.3855	33.309	54.0757	52.9674	56.6514	55.0527	0.577652	-0.791728	7.69756e-20	9.83849e-19	down	yes
MSTRG.1555	BAR1	NM_001179365.1	GO:0000754(adaptation of signaling pathway by response to pheromone involved in conjugation with cellular fusion);GO:0004190(aspartic-type endopeptidase activity);GO:0005576(extracellular region);GO:0006508(proteolysis);GO:0008233(peptidase activity);GO:0009277(fungal-type cell wall);GO:0016787(hydrolase activity);GO:0019236(response to pheromone);GO:0030163(protein catabolic process);GO:0030287(…	04011(MAPK signaling pathway - yeast)	K01383	EC:3.4.23.35	aspartyl protease BAR1	NA	54.1433	56.4897	55.5322	54.2161	82.4811	97.5413	90.6296	91.2486	0.608955	-0.715593	8.12279e-20	1.036e-18	down	yes
MSTRG.1371	GNP1	NM_001180816.1	GO:0003333(amino acid transmembrane transport);GO:0005739(mitochondrion);GO:0005773(vacuole);GO:0005783(endoplasmic reticulum);GO:0005886(plasma membrane);GO:0005887(integral component of plasma membrane);GO:0005935(cellular bud neck);GO:0006810(transport);GO:0006865(amino acid transport);GO:0015171(amino acid transmembrane transporter activity);GO:0015193(L-proline transmembrane transporter acti…	NA	NA	NA		NA	218.912	207.338	188.846	207.303	159.334	164.831	167.508	162.01	1.2581	0.331248	8.41063e-20	1.07044e-18	up	no
MSTRG.5432	YPL257W-B;YPL257W-A	NM_001184392.2;NM_001184391.1	GO:0000943(retrotransposon nucleocapsid);GO:0003676(nucleic acid binding);GO:0003677(DNA binding);GO:0003723(RNA binding);GO:0003824(catalytic activity);GO:0003887(DNA-directed DNA polymerase activity);GO:0003964(RNA-directed DNA polymerase activity);GO:0004518(nuclease activity);GO:0004519(endonuclease activity);GO:0004523(RNA-DNA hybrid ribonuclease activity);GO:0004540(ribonuclease activity);G…	NA	NA	NA		NA	74.6462	77.1695	81.4611	78.6802	66.1283	63.7309	69.4985	65.5728	1.1775	0.235733	9.54371e-20	1.21209e-18	up	no
MSTRG.5137	CRC1	NM_001183519.1	GO:0005476(carnitine:acyl carnitine antiporter activity);GO:0005739(mitochondrion);GO:0005743(mitochondrial inner membrane);GO:0006631(fatty acid metabolic process);GO:0006810(transport);GO:0016020(membrane);GO:0016021(integral component of membrane)	NA	NA	NA		NA	8.36509	10.149	6.83686	6.61751	2.17457	2.14334	2.66138	1.39439	3.81774	1.93272	9.58568e-20	1.21486e-18	up	yes
MSTRG.4151	YML002W	NM_001182357.1	GO:0003674(molecular_function);GO:0004683(calmodulin-dependent protein kinase activity);GO:0005575(cellular_component);GO:0008150(biological_process)	NA	NA	NA		NA	22.0552	24.4514	25.6249	23.9287	17.3772	17.5183	16.6273	15.2036	1.43961	0.525681	1.05702e-19	1.33681e-18	up	no
MSTRG.1467	YIL108W	NM_001179456.1	GO:0003674(molecular_function);GO:0005737(cytoplasm);GO:0006508(proteolysis);GO:0008150(biological_process);GO:0008233(peptidase activity);GO:0008237(metallopeptidase activity);GO:0016787(hydrolase activity);GO:0046872(metal ion binding)	NA	NA	NA		NA	59.5239	53.0247	56.033	57.7754	43.3856	42.7246	42.9257	46.5652	1.28904	0.366299	1.244e-19	1.57e-18	up	no
MSTRG.5624	SUR1	NM_001183871.1	GO:0000030(mannosyltransferase activity);GO:0000324(fungal-type vacuole);GO:0000329(fungal-type vacuole membrane);GO:0005622(intracellular);GO:0006675(mannosyl-inositol phosphorylceramide metabolic process);GO:0006688(glycosphingolipid biosynthetic process);GO:0016020(membrane);GO:0016021(integral component of membrane);GO:0016740(transferase activity);GO:0016757(transferase activity, transferrin…	NA	NA	NA		NA	104.325	97.3019	107.679	99.9643	82.2858	83.3879	80.6687	80.7785	1.25113	0.32323	1.5305e-19	1.92753e-18	up	no
MSTRG.2278	CYS4	NM_001181284.3	GO:0003729(mRNA binding);GO:0004122(cystathionine beta-synthase activity);GO:0005737(cytoplasm);GO:0005739(mitochondrion);GO:0006535(cysteine biosynthetic process from serine);GO:0007089(traversing start control point of mitotic cell cycle);GO:0008652(cellular amino acid biosynthetic process);GO:0016829(lyase activity);GO:0019343(cysteine biosynthetic process via cystathionine);GO:0019344(cystein…	01230(Biosynthesis of amino acids);00260(Glycine, serine and threonine metabolism);00270(Cysteine and methionine metabolism)	K01697	EC:4.2.1.22	cystathionine beta-synthase CYS4	NA	325.883	330.266	345.938	320.825	475.089	472.185	479.717	487.014	0.691174	-0.532878	1.58177e-19	1.98795e-18	down	no
MSTRG.5391	ALD4	NM_001183794.1	GO:0004029(aldehyde dehydrogenase (NAD) activity);GO:0004030(aldehyde dehydrogenase [NAD(P)+] activity);GO:0005739(mitochondrion);GO:0005759(mitochondrial matrix);GO:0006067(ethanol metabolic process);GO:0006090(pyruvate metabolic process);GO:0006740(NADPH regeneration);GO:0008152(metabolic process);GO:0016491(oxidoreductase activity);GO:0016620(oxidoreductase activity, acting on the aldehyde or …	00010(Glycolysis / Gluconeogenesis);00040(Pentose and glucuronate interconversions);00053(Ascorbate and aldarate);00620(Pyruvate metabolism);00071(Fatty acid degradation);00561(Glycerolipid metabolism);00280(Valine, leucine and isoleucine degradation);00310(Lysine degradation);00330(Arginine and proline metabolism);00340(Histidine metabolism);00380(Tryptophan metabolism);00410(beta-Alanine metabo…	K00128	EC:1.2.1.3	aldehyde dehydrogenase (NADP(+)) ALD4	NA	132.396	108.155	119.782	140.297	91.6987	88.2467	80.6481	89.5413	1.42982	0.515832	1.64445e-19	2.06241e-18	up	no
MSTRG.714	YDL124W	NM_001180183.1	GO:0004032(alditol:NADP+ 1-oxidoreductase activity);GO:0004033(aldo-keto reductase (NADP) activity);GO:0005634(nucleus);GO:0005737(cytoplasm);GO:0005886(plasma membrane);GO:0006725(cellular aromatic compound metabolic process);GO:0016491(oxidoreductase activity);GO:0034599(cellular response to oxidative stress);GO:0042180(cellular ketone metabolic process);GO:0043603(cellular amide metabolic proc…	00040(Pentose and glucuronate interconversions)	K18107	EC:1.1.1.372	hypothetical protein	NA	360.794	296.191	313.972	313.726	246.207	239.479	237.603	250.707	1.31898	0.399424	1.91188e-19	2.39283e-18	up	no
MSTRG.231	HMT1	NM_001178382.1	GO:0005634(nucleus);GO:0005829(cytosol);GO:0006406(mRNA export from nucleus);GO:0006479(protein methylation);GO:0008168(methyltransferase activity);GO:0016740(transferase activity);GO:0018216(peptidyl-arginine methylation);GO:0019919(peptidyl-arginine methylation, to asymmetrical-dimethyl arginine);GO:0032259(methylation);GO:0032968(positive regulation of transcription elongation from RNA polymer…	NA	NA	NA		NA	45.2156	60.5226	59.3361	55.8372	113.293	93.7756	127.265	121.819	0.484293	-1.04605	1.95529e-19	2.44208e-18	down	yes
MSTRG.4957	ADH1	NM_001183340.1	GO:0000947(amino acid catabolic process to alcohol via Ehrlich pathway);GO:0004022(alcohol dehydrogenase (NAD) activity);GO:0005737(cytoplasm);GO:0005886(plasma membrane);GO:0006116(NADH oxidation);GO:0008270(zinc ion binding);GO:0016491(oxidoreductase activity);GO:0019170(methylglyoxal reductase (NADH-dependent) activity);GO:0043458(ethanol biosynthetic process involved in glucose fermentation t…	00010(Glycolysis / Gluconeogenesis);00071(Fatty acid degradation);00350(Tyrosine metabolism)	K13953	EC:1.1.1.1	alcohol dehydrogenase ADH1	NA	13450	14054.1	14045.8	13953.1	12697.3	12623	12592.3	12342.2	1.10443	0.143307	2.38574e-19	2.97353e-18	up	no
MSTRG.807	RPP1A	NM_001180140.1	GO:0002181(cytoplasmic translation);GO:0003735(structural constituent of ribosome);GO:0005622(intracellular);GO:0005737(cytoplasm);GO:0005840(ribosome);GO:0006414(translational elongation);GO:0022625(cytosolic large ribosomal subunit);GO:0030295(protein kinase activator activity);GO:0030529(intracellular ribonucleoprotein complex);GO:0045860(positive regulation of protein kinase activity)	03010(Ribosome)	K02942	NA	ribosomal protein P1A	NA	3160.1	3038.95	2964.9	2927.34	2620.63	2546.52	2555.12	2483.65	1.18473	0.244562	2.43229e-19	3.02529e-18	up	no
MSTRG.5609	GCR1;YTA6;GPI2	MSTRG.5609.3;NM_001183888.1;NM_001183890.1;MSTRG.5609.1;NM_001183889.1	GO:0000166(nucleotide binding);GO:0005524(ATP binding);GO:0005737(cytoplasm);GO:0005938(cell cortex);GO:0008150(biological_process);GO:0008568(microtubule-severing ATPase activity);GO:0016887(ATPase activity);GO:0031122(cytoplasmic microtubule organization);GO:0000506(glycosylphosphatidylinositol-N-acetylglucosaminyltransferase (GPI-GnT) complex);GO:0003824(catalytic activity);GO:0005783(endoplas…	00230(Purine metabolism);00563(Glycosylphosphatidylinositol(GPI)-anchor biosynthesis)	K01509;K03859	EC:3.6.1.3	hypothetical protein;phosphatidylinositol N-acetylglucosaminyltransferase	NA	44.605	48.5723	48.5502	49.728	38.2215	39.5708	39.1429	42.9437	1.1975	0.260031	2.75991e-19	3.4257e-18	up	no
MSTRG.2150	SCS3	NM_001180991.3	GO:0003674(molecular_function);GO:0005783(endoplasmic reticulum);GO:0005789(endoplasmic reticulum membrane);GO:0006629(lipid metabolic process);GO:0006644(phospholipid metabolic process);GO:0008654(phospholipid biosynthetic process);GO:0016020(membrane);GO:0016021(integral component of membrane);GO:0019915(lipid storage);GO:0030176(integral component of endoplasmic reticulum membrane);GO:0034389(…	NA	NA	NA		NA	103.211	98.1011	98.6767	98.9045	74.8604	82.162	79.0026	73.1076	1.29036	0.367776	2.88619e-19	3.57508e-18	up	no
MSTRG.3743	CCW14	NM_001184303.1	GO:0005199(structural constituent of cell wall);GO:0005576(extracellular region);GO:0005618(cell wall);GO:0005739(mitochondrion);GO:0009277(fungal-type cell wall);GO:0016020(membrane);GO:0031225(anchored component of membrane);GO:0031505(fungal-type cell wall organization);GO:0071944(cell periphery)	NA	NA	NA		NA	736.665	789.757	794.816	849.281	656.587	687.796	662.417	675.913	1.18183	0.241026	2.98421e-19	3.6889e-18	up	no
MSTRG.1090	YDR222W	NM_001180530.1	GO:0003674(molecular_function);GO:0005737(cytoplasm);GO:0006979(response to oxidative stress);GO:0008150(biological_process)	NA	NA	NA		NA	41.0946	59.2702	63.4543	61.7622	34.916	31.8675	31.6092	33.4897	1.71047	0.774395	4.01047e-19	4.94734e-18	up	yes
MSTRG.4842	ZRG17	NM_001183216.1	GO:0005385(zinc ion transmembrane transporter activity);GO:0005783(endoplasmic reticulum);GO:0005789(endoplasmic reticulum membrane);GO:0005794(Golgi apparatus);GO:0006812(cation transport);GO:0006829(zinc II ion transport);GO:0008324(cation transmembrane transporter activity);GO:0010043(response to zinc ion);GO:0016020(membrane);GO:0016021(integral component of membrane);GO:0055085(transmembrane…	NA	NA	NA		NA	37.3147	36.3994	33.6794	35.977	25.0685	24.8112	27.8542	26.8105	1.37138	0.455633	4.04723e-19	4.98248e-18	up	no
MSTRG.1698	FMP52	NM_001178895.1	GO:0003674(molecular_function);GO:0005739(mitochondrion);GO:0005741(mitochondrial outer membrane);GO:0005783(endoplasmic reticulum);GO:0008150(biological_process);GO:0016020(membrane)	NA	NA	NA		NA	263.312	241.129	261.257	266.755	206.918	217.922	208.335	211.082	1.22291	0.290323	4.66771e-19	5.73461e-18	up	no
MSTRG.359	CSH1	NM_001178509.3	GO:0000030(mannosyltransferase activity);GO:0000324(fungal-type vacuole);GO:0005773(vacuole);GO:0005774(vacuolar membrane);GO:0006688(glycosphingolipid biosynthetic process);GO:0016020(membrane);GO:0016021(integral component of membrane);GO:0016740(transferase activity);GO:0016757(transferase activity, transferring glycosyl groups);GO:0030148(sphingolipid biosynthetic process)	NA	NA	NA		NA	43.9607	50.1891	48.4563	48.1385	31.4601	35.045	27.998	34.3838	1.47994	0.565538	4.83474e-19	5.91935e-18	up	no
MSTRG.5288	HRK1	NM_001183686.1	GO:0000166(nucleotide binding);GO:0004672(protein kinase activity);GO:0004674(protein serine/threonine kinase activity);GO:0005524(ATP binding);GO:0005737(cytoplasm);GO:0006468(protein phosphorylation);GO:0006873(cellular ion homeostasis);GO:0016301(kinase activity);GO:0016310(phosphorylation);GO:0016740(transferase activity);GO:0035556(intracellular signal transduction)	03440(Homologous recombination)	K10875	EC:3.6.4.-	DNA repair protein rhp54	NA	125.193	138.046	132.997	132.132	114.849	104.968	108.665	113.897	1.19438	0.25626	4.83774e-19	5.91935e-18	up	no
MSTRG.3016	MIA40	NM_001179761.1	GO:0003756(protein disulfide isomerase activity);GO:0005739(mitochondrion);GO:0005743(mitochondrial inner membrane);GO:0005758(mitochondrial intermembrane space);GO:0006457(protein folding);GO:0006810(transport);GO:0015031(protein transport);GO:0016020(membrane);GO:0016021(integral component of membrane);GO:0016491(oxidoreductase activity);GO:0016972(thiol oxidase activity);GO:0031305(integral co…	NA	NA	NA		NA	64.3138	80.6639	85.551	86.1733	142.657	137.698	147.839	142.986	0.55447	-0.850818	5.19135e-19	6.33914e-18	down	yes
MSTRG.5177	PNO1	NM_001183564.1	GO:0000447(endonucleolytic cleavage in ITS1 to separate SSU-rRNA from 5.8S rRNA and LSU-rRNA from tricistronic rRNA transcript (SSU-rRNA, 5.8S rRNA, LSU-rRNA));GO:0000472(endonucleolytic cleavage to generate mature 5'-end of SSU-rRNA from (SSU-rRNA, 5.8S rRNA, LSU-rRNA));GO:0003723(RNA binding);GO:0005634(nucleus);GO:0005730(nucleolus);GO:0005737(cytoplasm);GO:0006461(protein complex assembly);GO…	NA	NA	NA		NA	95.0621	120.974	118.837	109.315	186.711	189.162	191.445	212.147	0.569862	-0.811317	5.68193e-19	6.92413e-18	down	yes
MSTRG.125	SSA3	NM_001178315.1	GO:0000166(nucleotide binding);GO:0005524(ATP binding);GO:0005737(cytoplasm);GO:0005829(cytosol);GO:0006457(protein folding);GO:0006515(misfolded or incompletely synthesized protein catabolic process);GO:0006616(SRP-dependent cotranslational protein targeting to membrane, translocation);GO:0016887(ATPase activity);GO:0051082(unfolded protein binding)	03040(Spliceosome);04141(Protein processing in endoplasmic reticulum);04144(Endocytosis);04213(Longevity regulating pathway - multiple species)	K03283	NA	Hsp70 family ATPase SSA3	NA	43.6552	37.7921	40.2556	40.6291	31.6488	29.357	28.9108	29.5919	1.35833	0.441834	5.87063e-19	7.13964e-18	up	no
MSTRG.4802	RLP7	NM_001182841.3	GO:0000463(maturation of LSU-rRNA from tricistronic rRNA transcript (SSU-rRNA, 5.8S rRNA, LSU-rRNA));GO:0000465(exonucleolytic trimming to generate mature 5'-end of 5.8S rRNA from tricistronic rRNA transcript (SSU-rRNA, 5.8S rRNA, LSU-rRNA));GO:0002181(cytoplasmic translation);GO:0003723(RNA binding);GO:0003729(mRNA binding);GO:0003735(structural constituent of ribosome);GO:0005634(nucleus);GO:00…	03010(Ribosome)	K02937	NA	Rlp7p	NA	57.8437	79.2767	82.1502	70.6613	139.9	131.682	146.02	138.507	0.521357	-0.939656	6.21625e-19	7.54472e-18	down	yes
MSTRG.3250	NPA3	NM_001181730.3	GO:0000166(nucleotide binding);GO:0003924(GTPase activity);GO:0005525(GTP binding);GO:0005665(DNA-directed RNA polymerase II, core complex);GO:0005737(cytoplasm);GO:0005829(cytosol);GO:0006913(nucleocytoplasmic transport);GO:0007064(mitotic sister chromatid cohesion);GO:0016787(hydrolase activity);GO:0016887(ATPase activity);GO:0044376(RNA polymerase II complex import to nucleus)	NA	NA	NA		NA	64.3361	76.1348	85.8014	72.1001	129.931	124.878	137.463	138.832	0.561796	-0.831882	6.41298e-19	7.76784e-18	down	yes
MSTRG.34	FUN19	NM_001180035.1	GO:0003674(molecular_function);GO:0003677(DNA binding);GO:0003682(chromatin binding);GO:0003700(transcription factor activity, sequence-specific DNA binding);GO:0003713(transcription coactivator activity);GO:0004402(histone acetyltransferase activity);GO:0005575(cellular_component);GO:0006338(chromatin remodeling);GO:0006357(regulation of transcription from RNA polymerase II promoter);GO:0008150(…	NA	NA	NA		NA	52.6643	48.0382	50.7987	47.8553	37.429	36.907	35.6308	38.753	1.34048	0.422753	7.17601e-19	8.67461e-18	up	no
MSTRG.2851	NUC1	NM_001181641.1	GO:0003676(nucleic acid binding);GO:0004518(nuclease activity);GO:0004519(endonuclease activity);GO:0004520(endodeoxyribonuclease activity);GO:0004529(exodeoxyribonuclease activity);GO:0004540(ribonuclease activity);GO:0005634(nucleus);GO:0005739(mitochondrion);GO:0005743(mitochondrial inner membrane);GO:0006308(DNA catabolic process);GO:0006309(apoptotic DNA fragmentation);GO:0006310(DNA recombi…	NA	NA	NA		NA	20.3798	21.5473	26.3908	20.6364	48.9677	44.1119	41.7538	47.9521	0.486659	-1.03902	7.50356e-19	9.05239e-18	down	yes
MSTRG.2175	LSG1	NM_001180964.3	GO:0000027(ribosomal large subunit assembly);GO:0000054(ribosomal subunit export from nucleus);GO:0000166(nucleotide binding);GO:0000747(conjugation with cellular fusion);GO:0003729(mRNA binding);GO:0003924(GTPase activity);GO:0005525(GTP binding);GO:0005737(cytoplasm);GO:0005829(cytosol);GO:0006810(transport);GO:0015031(protein transport);GO:0016787(hydrolase activity);GO:0022625(cytosolic large…	03008(Ribosome biogenesis in eukaryotes)	K14539	EC:3.6.1.-	putative GTPase LSG1	NA	37.4834	40.9251	41.8907	37.1651	64.7947	70.5657	75.9183	63.6365	0.572774	-0.803963	7.80852e-19	9.40146e-18	down	yes
MSTRG.1195	UTP4	NM_001180632.3	GO:0000462(maturation of SSU-rRNA from tricistronic rRNA transcript (SSU-rRNA, 5.8S rRNA, LSU-rRNA));GO:0003674(molecular_function);GO:0005634(nucleus);GO:0005730(nucleolus);GO:0006351(transcription, DNA-templated);GO:0006364(rRNA processing);GO:0030529(intracellular ribonucleoprotein complex);GO:0030686(90S preribosome);GO:0032040(small-subunit processome);GO:0034455(t-UTP complex);GO:0042254(ri…	03008(Ribosome biogenesis in eukaryotes)	K14548	NA	Utp4p	NA	28.3674	36.0594	37.2764	32.0761	57.0293	59.7624	60.8498	60.088	0.562737	-0.829467	1.03617e-18	1.24506e-17	down	yes
MSTRG.3083	OAC1	NM_001179686.1	GO:0005739(mitochondrion);GO:0005743(mitochondrial inner membrane);GO:0006810(transport);GO:0008272(sulfate transport);GO:0015116(sulfate transmembrane transporter activity);GO:0015131(oxaloacetate transmembrane transporter activity);GO:0015729(oxaloacetate transport);GO:0016020(membrane);GO:0016021(integral component of membrane);GO:0034658(isopropylmalate transmembrane transporter activity);GO:…	NA	NA	NA		NA	102.804	125.538	129.002	105.532	209.848	189.876	207.618	206.058	0.569065	-0.813336	1.05679e-18	1.26731e-17	down	yes
MSTRG.4539	ERG24	NM_001183118.1	GO:0005783(endoplasmic reticulum);GO:0006629(lipid metabolic process);GO:0006694(steroid biosynthetic process);GO:0006696(ergosterol biosynthetic process);GO:0008202(steroid metabolic process);GO:0016020(membrane);GO:0016021(integral component of membrane);GO:0016126(sterol biosynthetic process);GO:0016491(oxidoreductase activity);GO:0016628(oxidoreductase activity, acting on the CH-CH group of d…	00100(Steroid biosynthesis)	K00222	EC:1.3.1.70	delta(14)-sterol reductase	NA	62.9388	62.9324	55.0655	64.0183	101.859	99.4498	103.417	104.976	0.597885	-0.742061	1.07002e-18	1.28063e-17	down	yes
MSTRG.4673	KRE33	NM_001182970.1	GO:0000166(nucleotide binding);GO:0003674(molecular_function);GO:0005524(ATP binding);GO:0005634(nucleus);GO:0005730(nucleolus);GO:0006364(rRNA processing);GO:0008033(tRNA processing);GO:0008080(N-acetyltransferase activity);GO:0016072(rRNA metabolic process);GO:0016740(transferase activity);GO:0016746(transferase activity, transferring acyl groups);GO:0030686(90S preribosome);GO:0034470(ncRNA pr…	03008(Ribosome biogenesis in eukaryotes)	K14521	EC:2.3.1.-	ribosome biosynthesis protein KRE33	NA	29.1931	32.9129	32.7971	33.0628	49.8752	48.3945	52.165	53.7164	0.62682	-0.673878	1.21739e-18	1.4541e-17	down	yes
MSTRG.1551	FAF1	NM_001179369.1	GO:0000462(maturation of SSU-rRNA from tricistronic rRNA transcript (SSU-rRNA, 5.8S rRNA, LSU-rRNA));GO:0003674(molecular_function);GO:0005634(nucleus);GO:0005730(nucleolus);GO:0005737(cytoplasm);GO:0042254(ribosome biogenesis)	NA	NA	NA		NA	21.5764	33.2562	30.9859	27.4039	62.4268	54.8913	66.3969	68.8418	0.448305	-1.15745	1.31859e-18	1.57187e-17	down	yes
MSTRG.2498	SMI1	NM_001181358.1	GO:0000131(incipient cellular bud site);GO:0003674(molecular_function);GO:0003677(DNA binding);GO:0005634(nucleus);GO:0005935(cellular bud neck);GO:0006351(transcription, DNA-templated);GO:0006355(regulation of transcription, DNA-templated);GO:0007346(regulation of mitotic cell cycle);GO:0032995(regulation of fungal-type cell wall biogenesis);GO:0043332(mating projection tip);GO:0071555(cell wall…	00500(Starch and sucrose metabolism);04011(MAPK signaling pathway - yeast)	K00706	EC:2.4.1.34	protein involved in (1,3)-beta-glucan synthesis	NA	76.4034	83.8625	83.8232	84.0834	122.73	122.383	132.203	134.454	0.64125	-0.641041	1.65094e-18	1.96417e-17	down	yes
MSTRG.3418	MIC60	NM_001179806.1	GO:0003674(molecular_function);GO:0005739(mitochondrion);GO:0005743(mitochondrial inner membrane);GO:0016020(membrane);GO:0016021(integral component of membrane);GO:0030061(mitochondrial crista);GO:0042407(cristae formation);GO:0044284(mitochondrial crista junction);GO:0045041(protein import into mitochondrial intermembrane space);GO:0061617(MICOS complex)	NA	NA	NA		NA	27.4567	35.3345	34.3159	33.6527	61.8019	65.1246	58.6923	56.032	0.54111	-0.886005	1.7214e-18	2.04394e-17	down	yes
MSTRG.3003	TRP3	NM_001179776.1	GO:0000162(tryptophan biosynthetic process);GO:0003824(catalytic activity);GO:0004049(anthranilate synthase activity);GO:0004425(indole-3-glycerol-phosphate synthase activity);GO:0005737(cytoplasm);GO:0005950(anthranilate synthase complex);GO:0006541(glutamine metabolic process);GO:0006568(tryptophan metabolic process);GO:0008152(metabolic process);GO:0008652(cellular amino acid biosynthetic proc…	01230(Biosynthesis of amino acids);00400(Phenylalanine, tyrosine and tryptophan biosynthesis)	K01656	EC:4.1.3.27 4.1.1.48	bifunctional anthranilate synthase/indole-3-glycerol-phosphate synthase	NA	64.6491	73.4044	71.5409	72.6973	109.703	109.039	112.294	108.999	0.641522	-0.640428	2.17067e-18	2.57233e-17	down	yes
MSTRG.3543	TOS4	NM_001182070.1	GO:0000790(nuclear chromatin);GO:0003682(chromatin binding);GO:0005634(nucleus);GO:0005737(cytoplasm);GO:0005739(mitochondrion);GO:0006974(cellular response to DNA damage stimulus);GO:0010468(regulation of gene expression);GO:0070210(Rpd3L-Expanded complex)	NA	NA	NA		NA	23.0746	24.0683	23.5136	25.6236	42.6529	43.2471	39.4362	40.8002	0.579525	-0.787058	2.33942e-18	2.76686e-17	down	yes
MSTRG.3365	UGP1	NM_001179601.3	GO:0005829(cytosol);GO:0005978(glycogen biosynthetic process);GO:0005992(trehalose biosynthetic process);GO:0006011(UDP-glucose metabolic process);GO:0008152(metabolic process)	00040(Pentose and glucuronate interconversions);00052(Galactose metabolism);00500(Starch and sucrose metabolism);00520(Amino sugar and nucleotide sugar metabolism)	K00963	EC:2.7.7.9	UTP glucose-1-phosphate uridylyltransferase	NA	821.681	681.175	710.893	740.331	579.902	602.004	549.83	571.783	1.28242	0.35887	2.36606e-18	2.79288e-17	up	no
MSTRG.2401	MUP1	NM_001181184.1	GO:0000101(sulfur amino acid transport);GO:0000102(L-methionine secondary active transmembrane transporter activity);GO:0000324(fungal-type vacuole);GO:0003333(amino acid transmembrane transport);GO:0005886(plasma membrane);GO:0005887(integral component of plasma membrane);GO:0006810(transport);GO:0006865(amino acid transport);GO:0015171(amino acid transmembrane transporter activity);GO:0015297(a…	NA	NA	NA		NA	71.5933	69.2595	70.2956	76.9503	106.487	116.364	114.275	119.19	0.631359	-0.663469	2.47735e-18	2.91852e-17	down	yes
MSTRG.5375	CIR2	NM_001183776.1	GO:0003674(molecular_function);GO:0004174(electron-transferring-flavoprotein dehydrogenase activity);GO:0005739(mitochondrion);GO:0005743(mitochondrial inner membrane);GO:0008150(biological_process);GO:0016020(membrane);GO:0016491(oxidoreductase activity);GO:0046872(metal ion binding);GO:0051536(iron-sulfur cluster binding);GO:0051539(4 iron, 4 sulfur cluster binding);GO:0055114(oxidation-reducti…	NA	NA	NA		NA	34.7368	30.9026	31.6479	30.8971	51.5508	56.12	55.5583	63.2214	0.56606	-0.820973	2.96136e-18	3.48191e-17	down	yes
MSTRG.1216	MRP1	NM_001180655.3	GO:0003735(structural constituent of ribosome);GO:0004784(superoxide dismutase activity);GO:0005739(mitochondrion);GO:0005763(mitochondrial small ribosomal subunit);GO:0005840(ribosome);GO:0006801(superoxide metabolic process);GO:0030529(intracellular ribonucleoprotein complex);GO:0032543(mitochondrial translation);GO:0046872(metal ion binding);GO:0055114(oxidation-reduction process)	04146(Peroxisome);04213(Longevity regulating pathway - multiple species)	K04564	EC:1.15.1.1	mitochondrial 37S ribosomal protein MRP1	NA	62.766	54.983	52.6963	55.9234	94.1877	98.1214	101.655	104.462	0.568156	-0.81564	3.02745e-18	3.55268e-17	down	yes
MSTRG.5105	CYT1	NM_001183484.1	GO:0005739(mitochondrion);GO:0005743(mitochondrial inner membrane);GO:0005746(mitochondrial respiratory chain);GO:0005750(mitochondrial respiratory chain complex III);GO:0006119(oxidative phosphorylation);GO:0006122(mitochondrial electron transport, ubiquinol to cytochrome c);GO:0009055(electron carrier activity);GO:0016020(membrane);GO:0016021(integral component of membrane);GO:0020037(heme bind…	00190(Oxidative phosphorylation)	K00413	NA	ubiquinol--cytochrome-c reductase catalytic subunit CYT1	NA	67.6843	67.7939	72.1878	75.3331	125.169	125.756	113.152	112.537	0.593771	-0.752021	3.21624e-18	3.76689e-17	down	yes
MSTRG.4032	NDI1	NM_001182483.1	GO:0001300(chronological cell aging);GO:0005739(mitochondrion);GO:0005743(mitochondrial inner membrane);GO:0005759(mitochondrial matrix);GO:0006116(NADH oxidation);GO:0006120(mitochondrial electron transport, NADH to ubiquinone);GO:0008137(NADH dehydrogenase (ubiquinone) activity);GO:0016020(membrane);GO:0016491(oxidoreductase activity);GO:0043065(positive regulation of apoptotic process);GO:0050…	00190(Oxidative phosphorylation)	K03885	EC:1.6.99.3	pyridine nucleotide-disulphide oxidoreductase	NA	56.3067	53.7018	55.8986	60.3307	91.9621	89.4015	89.0487	88.0612	0.631114	-0.664027	3.98736e-18	4.66096e-17	down	yes
MSTRG.5431	THI21	NM_001184072.1	GO:0000166(nucleotide binding);GO:0005524(ATP binding);GO:0005575(cellular_component);GO:0006772(thiamine metabolic process);GO:0008902(hydroxymethylpyrimidine kinase activity);GO:0008972(phosphomethylpyrimidine kinase activity);GO:0009228(thiamine biosynthetic process);GO:0009229(thiamine diphosphate biosynthetic process);GO:0016301(kinase activity);GO:0016310(phosphorylation);GO:0016740(transfe…	00730(Thiamine metabolism)	K00877	EC:2.7.1.49 2.7.4.7	bifunctional hydroxymethylpyrimidine kinase/phosphomethylpyrimidine kinase	NA	12.3348	13.4092	12.2692	13.0527	7.08105	8.15257	8.13659	8.18253	1.61843	0.694595	4.26963e-18	4.98123e-17	up	yes
MSTRG.2001	MET10	NM_001179995.3	GO:0000103(sulfate assimilation);GO:0003824(catalytic activity);GO:0003958(NADPH-hemoprotein reductase activity);GO:0004783(sulfite reductase (NADPH) activity);GO:0005829(cytosol);GO:0008152(metabolic process);GO:0008652(cellular amino acid biosynthetic process);GO:0009086(methionine biosynthetic process);GO:0009337(sulfite reductase complex (NADPH));GO:0016491(oxidoreductase activity);GO:0016709…	00920(Sulfur metabolism)	K00380	EC:1.8.1.2	sulfite reductase subunit alpha	NA	30.4792	27.2131	25.6035	26.9875	17.7492	20.1715	18.9111	21.208	1.41317	0.498932	4.2954e-18	5.00161e-17	up	no
MSTRG.1370	GIN4	NM_001180815.3	GO:0000166(nucleotide binding);GO:0000921(septin ring assembly);GO:0004672(protein kinase activity);GO:0004674(protein serine/threonine kinase activity);GO:0005524(ATP binding);GO:0005737(cytoplasm);GO:0005935(cellular bud neck);GO:0006468(protein phosphorylation);GO:0007117(budding cell bud growth);GO:0016301(kinase activity);GO:0016310(phosphorylation);GO:0016740(transferase activity);GO:003555…	04111(Cell cycle - yeast)	K06668	EC:2.7.11.-	protein kinase GIN4	NA	16.7229	17.7925	16.9944	17.8415	26.9904	27.1913	27.1829	29.343	0.626437	-0.674758	4.41445e-18	5.1303e-17	down	yes
MSTRG.3691	NUP2	NM_001182224.1	GO:0000061(protein import into nucleus, substrate release);GO:0000972(transcription-dependent tethering of RNA polymerase II gene DNA at nuclear periphery);GO:0000973(posttranscriptional tethering of RNA polymerase II gene DNA at nuclear periphery);GO:0005487(nucleocytoplasmic transporter activity);GO:0005634(nucleus);GO:0005643(nuclear pore);GO:0005739(mitochondrion);GO:0006607(NLS-bearing prote…	03013(RNA transport)	K14306	NA	FG-nucleoporin NSP1	NA	68.5835	76.1324	81.0048	73.3907	115.253	120.315	115.162	133.346	0.617901	-0.694553	4.53719e-18	5.26279e-17	down	yes
MSTRG.897	FAL1	NM_001180329.3	GO:0000166(nucleotide binding);GO:0000462(maturation of SSU-rRNA from tricistronic rRNA transcript (SSU-rRNA, 5.8S rRNA, LSU-rRNA));GO:0003676(nucleic acid binding);GO:0003723(RNA binding);GO:0004004(ATP-dependent RNA helicase activity);GO:0004386(helicase activity);GO:0005524(ATP binding);GO:0005634(nucleus);GO:0005730(nucleolus);GO:0006364(rRNA processing);GO:0008380(RNA splicing);GO:0010468(re…	03040(Spliceosome);03013(RNA transport);03015(mRNA surveillance pathway)	K13025	EC:3.6.4.13	ATP-dependent RNA helicase FAL1	NA	6.3448	8.89746	8.48302	10.1598	21.7854	21.4185	19.1222	22.2911	0.400452	-1.3203	4.63937e-18	5.37096e-17	down	yes
MSTRG.3864	BRE2	NM_001181902.1	GO:0000723(telomere maintenance);GO:0000781(chromosome, telomeric region);GO:0005634(nucleus);GO:0005694(chromosome);GO:0006348(chromatin silencing at telomere);GO:0006351(transcription, DNA-templated);GO:0042800(histone methyltransferase activity (H3-K4 specific));GO:0044212(transcription regulatory region DNA binding);GO:0048188(Set1C/COMPASS complex);GO:0051568(histone H3-K4 methylation);GO:00…	NA	NA	NA		NA	11.7585	14.9498	11.9875	12.9187	27.0934	24.5974	28.3134	25.3268	0.490021	-1.02908	4.80104e-18	5.54746e-17	down	yes
MSTRG.3026	ASH1	NM_001179751.1	GO:0000977(RNA polymerase II regulatory region sequence-specific DNA binding);GO:0000987(core promoter proximal region sequence-specific DNA binding);GO:0001078(transcriptional repressor activity, RNA polymerase II core promoter proximal region sequence-specific binding);GO:0001085(RNA polymerase II transcription factor binding);GO:0001228(transcriptional activator activity, RNA polymerase II tra…	NA	NA	NA		NA	51.5455	51.0565	51.0792	54.6979	78.7466	80.6151	80.8223	79.849	0.651117	-0.619011	4.93839e-18	5.69523e-17	down	yes
MSTRG.1040	HSP42	NM_001180478.1	GO:0005737(cytoplasm);GO:0005832(chaperonin-containing T-complex);GO:0005856(cytoskeleton);GO:0007010(cytoskeleton organization);GO:0051082(unfolded protein binding)	04141(Protein processing in endoplasmic reticulum)	K13993	NA	heat shock protein HSP42	NA	1375.71	1406.49	1443.39	1337	1216.35	1131.19	1202.89	1265.14	1.15513	0.208051	6.0298e-18	6.94061e-17	up	no
MSTRG.2903	RPA34	NM_001181581.1	GO:0001054(RNA polymerase I activity);GO:0003899(DNA-directed RNA polymerase activity);GO:0005634(nucleus);GO:0005730(nucleolus);GO:0005736(DNA-directed RNA polymerase I complex);GO:0006360(transcription from RNA polymerase I promoter);GO:0006362(transcription elongation from RNA polymerase I promoter);GO:0042254(ribosome biogenesis);GO:0042790(transcription of nuclear large rRNA transcript from …	00230(Purine metabolism);00240(Pyrimidine metabolism);03020(RNA polymerase)	K03003	NA	DNA-directed RNA polymerase I subunit RPA34	NA	64.7046	83.7819	87.42	82.7846	159.557	133.543	152.578	164.093	0.52264	-0.936109	6.04817e-18	6.94847e-17	down	yes
MSTRG.3540	SAM1	NM_001182067.1	GO:0000166(nucleotide binding);GO:0004478(methionine adenosyltransferase activity);GO:0005524(ATP binding);GO:0005737(cytoplasm);GO:0005829(cytosol);GO:0006555(methionine metabolic process);GO:0006556(S-adenosylmethionine biosynthetic process);GO:0006730(one-carbon metabolic process);GO:0016740(transferase activity);GO:0046872(metal ion binding)	01230(Biosynthesis of amino acids);00270(Cysteine and methionine metabolism)	K00789	EC:2.5.1.6	methionine adenosyltransferase SAM1	NA	287.009	257.919	262.155	256.657	434.207	406.589	413.041	412.377	0.638417	-0.647428	6.48681e-18	7.43821e-17	down	yes
MSTRG.916	ENA2	NM_001180347.3	GO:0000166(nucleotide binding);GO:0005524(ATP binding);GO:0005739(mitochondrion);GO:0005886(plasma membrane);GO:0005887(integral component of plasma membrane);GO:0006810(transport);GO:0006811(ion transport);GO:0006812(cation transport);GO:0006813(potassium ion transport);GO:0006814(sodium ion transport);GO:0008554(sodium-exporting ATPase activity, phosphorylative mechanism);GO:0008556(potassium-t…	00190(Oxidative phosphorylation)	K01539	EC:3.6.3.9	putative Ca2+ ATPase	NA	48.1024	43.4761	41.8747	45.2581	34.3927	34.3474	36.1306	35.4948	1.27319	0.348443	7.11004e-18	8.13735e-17	up	no
MSTRG.1496	YIL082W-A	NM_001181434.4	GO:0000166(nucleotide binding);GO:0000943(retrotransposon nucleocapsid);GO:0003676(nucleic acid binding);GO:0003677(DNA binding);GO:0003723(RNA binding);GO:0003824(catalytic activity);GO:0003887(DNA-directed DNA polymerase activity);GO:0003964(RNA-directed DNA polymerase activity);GO:0004190(aspartic-type endopeptidase activity);GO:0004518(nuclease activity);GO:0004519(endonuclease activity);GO:0…	NA	NA	NA		NA	23.7559	24.6406	24.3983	23.6161	18.7662	19.9282	20.3092	18.4075	1.24544	0.316655	7.42332e-18	8.47977e-17	up	no
MSTRG.5000	NOP12	NM_001183295.1	GO:0000166(nucleotide binding);GO:0000463(maturation of LSU-rRNA from tricistronic rRNA transcript (SSU-rRNA, 5.8S rRNA, LSU-rRNA));GO:0003676(nucleic acid binding);GO:0003723(RNA binding);GO:0005634(nucleus);GO:0005730(nucleolus);GO:0006364(rRNA processing);GO:0030684(preribosome);GO:0030687(preribosome, large subunit precursor);GO:0042254(ribosome biogenesis)	03015(mRNA surveillance pathway)	K14396	NA	hypothetical protein	NA	31.3974	43.4163	49.4265	42.5664	85.6003	81.6817	84.1821	82.6248	0.499288	-1.00206	7.44289e-18	8.48602e-17	down	yes
MSTRG.4019	COX14	MSTRG.4019.1	NA	NA	NA	NA		NA	30.2038	33.964	34.7033	30.7151	12.5604	16.173	14.2833	7.85029	2.54755	1.34911	7.49537e-18	8.5297e-17	up	yes
MSTRG.2741	YHR127W	NM_001179257.1	GO:0000022(mitotic spindle elongation);GO:0000166(nucleotide binding);GO:0003674(molecular_function);GO:0005634(nucleus)	NA	NA	NA		NA	28.3819	29.8108	34.9357	27.3303	64.0362	54.7548	57.759	65.5994	0.497456	-1.00736	8.69627e-18	9.87765e-17	down	yes
MSTRG.771	ENT1	NM_001180221.1	GO:0000147(actin cortical patch assembly);GO:0005737(cytoplasm);GO:0005769(early endosome);GO:0005934(cellular bud tip);GO:0005935(cellular bud neck);GO:0006897(endocytosis);GO:0007015(actin filament organization);GO:0008289(lipid binding);GO:0016020(membrane);GO:0030276(clathrin binding);GO:0043130(ubiquitin binding);GO:0043332(mating projection tip)	04144(Endocytosis)	K12471	NA	Ent1p	NA	40.8303	49.3053	49.8629	43.9455	83.7076	72.9806	84.7363	83.0564	0.566887	-0.818867	8.92492e-18	1.01183e-16	down	yes
MSTRG.4891	HPF1	NM_001183408.1	GO:0003674(molecular_function);GO:0005575(cellular_component);GO:0005886(plasma membrane);GO:0008150(biological_process);GO:0016020(membrane);GO:0031225(anchored component of membrane)	NA	NA	NA		NA	130.414	115.447	112.563	142.957	93.1286	89.175	89.9831	98.7505	1.3513	0.434347	9.61703e-18	1.08824e-16	up	no
MSTRG.2937	CCT7	NM_001181544.1	GO:0000166(nucleotide binding);GO:0005524(ATP binding);GO:0005737(cytoplasm);GO:0005832(chaperonin-containing T-complex);GO:0006457(protein folding);GO:0051082(unfolded protein binding)	00562(Inositol phosphate metabolism);04070(Phosphatidylinositol signaling system);04145(Phagosome)	K00921	EC:2.7.1.150	hypothetical protein	NA	134.768	136.177	138.058	141.77	205.751	194.706	218.527	210.634	0.663887	-0.590989	9.69268e-18	1.09475e-16	down	yes
MSTRG.3974	DIP2	NM_001182016.1	GO:0000447(endonucleolytic cleavage in ITS1 to separate SSU-rRNA from 5.8S rRNA and LSU-rRNA from tricistronic rRNA transcript (SSU-rRNA, 5.8S rRNA, LSU-rRNA));GO:0000462(maturation of SSU-rRNA from tricistronic rRNA transcript (SSU-rRNA, 5.8S rRNA, LSU-rRNA));GO:0000472(endonucleolytic cleavage to generate mature 5'-end of SSU-rRNA from (SSU-rRNA, 5.8S rRNA, LSU-rRNA));GO:0000480(endonucleolytic…	03008(Ribosome biogenesis in eukaryotes)	K14556	NA	snoRNA-binding rRNA processing protein DIP2	NA	29.5476	32.8508	33.7249	31.0022	49.676	50.699	48.1701	50.1782	0.639711	-0.644507	1.0625e-17	1.1978e-16	down	yes
MSTRG.1760	HMF1	NM_001178948.3	GO:0003674(molecular_function);GO:0005634(nucleus);GO:0005737(cytoplasm);GO:0005739(mitochondrion);GO:0005758(mitochondrial intermembrane space);GO:0005829(cytosol);GO:0008150(biological_process)	03015(mRNA surveillance pathway)	K06965	NA	hypothetical protein	NA	283.45	272.048	257.651	288.877	215.267	216.233	210.894	228.451	1.26547	0.339669	1.34834e-17	1.5172e-16	up	no
MSTRG.3851	NOC3	NM_001181889.1	GO:0003682(chromatin binding);GO:0005634(nucleus);GO:0005654(nucleoplasm);GO:0005656(nuclear pre-replicative complex);GO:0005730(nucleolus);GO:0006260(DNA replication);GO:0006267(pre-replicative complex assembly involved in nuclear cell cycle DNA replication);GO:0006270(DNA replication initiation);GO:0006364(rRNA processing);GO:0007049(cell cycle);GO:0030687(preribosome, large subunit precursor);…	NA	NA	NA		NA	18.0567	23.6924	25.7794	25.1226	49.7146	40.8479	53.1749	46.8856	0.486044	-1.04084	1.47026e-17	1.64925e-16	down	yes
MSTRG.4405	RKR1	NM_001182755.1	GO:0004842(ubiquitin-protein transferase activity);GO:0005634(nucleus);GO:0005840(ribosome);GO:0006348(chromatin silencing at telomere);GO:0006511(ubiquitin-dependent protein catabolic process);GO:0008270(zinc ion binding);GO:0010498(proteasomal protein catabolic process);GO:0016567(protein ubiquitination);GO:0016568(chromatin modification);GO:0016874(ligase activity);GO:0043023(ribosomal large s…	NA	NA	NA		NA	24.4312	23.0314	23.761	22.474	18.575	18.8093	16.1162	16.3553	1.3413	0.423631	1.47118e-17	1.64925e-16	up	no
MSTRG.4488	COS1	NM_001183174.1	GO:0000324(fungal-type vacuole);GO:0000329(fungal-type vacuole membrane);GO:0003674(molecular_function);GO:0005768(endosome);GO:0016020(membrane);GO:0016021(integral component of membrane);GO:0043328(protein targeting to vacuole involved in ubiquitin-dependent protein catabolic process via the multivesicular body sorting pathway)	NA	NA	NA		NA	48.3531	47.5978	45.5041	46.5191	35.0603	36.5164	36.0156	36.8833	1.30108	0.379708	1.53316e-17	1.71555e-16	up	no
MSTRG.64	VPS8	NM_001178149.1	GO:0005770(late endosome);GO:0005794(Golgi apparatus);GO:0005795(Golgi stack);GO:0006623(protein targeting to vacuole);GO:0006810(transport);GO:0006886(intracellular protein transport);GO:0008270(zinc ion binding);GO:0015031(protein transport);GO:0016020(membrane);GO:0016192(vesicle-mediated transport);GO:0030897(HOPS complex);GO:0032511(late endosome to vacuole transport via multivesicular body …	NA	NA	NA		NA	22.3771	22.4024	23.4148	24.0309	17.3707	19.3106	16.1803	17.5751	1.30934	0.388834	1.61358e-17	1.80218e-16	up	no
MSTRG.3149	MHP1	NM_001181475.1	GO:0005200(structural constituent of cytoskeleton);GO:0005737(cytoplasm);GO:0005819(spindle);GO:0005856(cytoskeleton);GO:0005874(microtubule);GO:0007026(negative regulation of microtubule depolymerization);GO:0031505(fungal-type cell wall organization)	NA	NA	NA		NA	70.0708	69.0345	63.9078	70.5278	58.9487	54.6145	54.5727	56.9672	1.21518	0.281171	1.73223e-17	1.93111e-16	up	no
MSTRG.5057	ROD1	NM_001183437.1	GO:0000754(adaptation of signaling pathway by response to pheromone involved in conjugation with cellular fusion);GO:0002092(positive regulation of receptor internalization);GO:0005829(cytosol);GO:0005886(plasma membrane);GO:0016020(membrane);GO:0031625(ubiquitin protein ligase binding);GO:0042493(response to drug);GO:0070086(ubiquitin-dependent endocytosis);GO:0071333(cellular response to glucos…	NA	NA	NA		NA	27.7406	23.3655	24.5427	25.4014	17.7976	17.5612	19.3202	18.1718	1.38708	0.472056	2.28547e-17	2.54316e-16	up	no
MSTRG.2943	PAM16	NM_001181537.1	GO:0001405(presequence translocase-associated import motor);GO:0005739(mitochondrion);GO:0005743(mitochondrial inner membrane);GO:0005744(mitochondrial inner membrane presequence translocase complex);GO:0006810(transport);GO:0015031(protein transport);GO:0016020(membrane);GO:0019904(protein domain specific binding);GO:0030150(protein import into mitochondrial matrix)	NA	NA	NA		NA	65.6932	63.358	75.5596	72.9484	121.716	116.758	127.068	132.42	0.557391	-0.84324	2.521e-17	2.80007e-16	down	yes
MSTRG.2268	THI4	NM_001181273.1	GO:0000002(mitochondrial genome maintenance);GO:0005634(nucleus);GO:0005737(cytoplasm);GO:0005829(cytosol);GO:0006950(response to stress);GO:0008198(ferrous iron binding);GO:0009228(thiamine biosynthetic process);GO:0016491(oxidoreductase activity);GO:0046872(metal ion binding);GO:0052837(thiazole biosynthetic process);GO:0055114(oxidation-reduction process)	00730(Thiamine metabolism)	K03146	NA	thiamine thiazole synthase	NA	24.777	26.8411	19.5608	28.7219	1.44369	3.87905	3.85325	4.7373	7.18024	2.84403	2.73937e-17	3.03702e-16	up	yes
MSTRG.3272	YJR096W	NM_001181754.1	GO:0004032(alditol:NADP+ 1-oxidoreductase activity);GO:0004033(aldo-keto reductase (NADP) activity);GO:0005634(nucleus);GO:0005737(cytoplasm);GO:0016491(oxidoreductase activity);GO:0019568(arabinose catabolic process);GO:0034599(cellular response to oxidative stress);GO:0042843(D-xylose catabolic process);GO:0055114(oxidation-reduction process)	00561(Glycerolipid metabolism)	K18097	EC:1.1.1.156	hypothetical protein	NA	81.3593	68.1425	69.6744	76.6837	48.9506	44.1968	51.3437	55.581	1.47877	0.564394	3.35762e-17	3.7156e-16	up	no
MSTRG.2886	QCR8	NM_001181599.1	GO:0005739(mitochondrion);GO:0005743(mitochondrial inner membrane);GO:0005750(mitochondrial respiratory chain complex III);GO:0006122(mitochondrial electron transport, ubiquinol to cytochrome c);GO:0008121(ubiquinol-cytochrome-c reductase activity);GO:0009060(aerobic respiration);GO:0016020(membrane);GO:0016021(integral component of membrane);GO:0055114(oxidation-reduction process);GO:0070469(res…	00190(Oxidative phosphorylation)	K00418	NA	ubiquinol--cytochrome-c reductase subunit 8	NA	194.191	214.44	209.103	183.731	361.864	340.81	337.49	321.591	0.588552	-0.764758	3.52555e-17	3.89428e-16	down	yes
MSTRG.1283	RRP17	NM_001180720.3;MSTRG.1283.1	GO:0003674(molecular_function);GO:0005634(nucleus);GO:0005730(nucleolus);GO:0005737(cytoplasm);GO:0006364(rRNA processing);GO:0042254(ribosome biogenesis)	NA	NA	NA		NA	32.7621	41.7234	46.4564	48.5678	86.1376	84.2687	95.7801	83.9923	0.484066	-1.04672	3.57461e-17	3.94124e-16	down	yes
MSTRG.2655	SRB2	MSTRG.2655.1;NM_001179171.1	GO:0000991(transcription factor activity, core RNA polymerase II binding);GO:0001104(RNA polymerase II transcription cofactor activity);GO:0001128(RNA polymerase II transcription coactivator activity involved in preinitiation complex assembly);GO:0001129(RNA polymerase II transcription factor activity, TBP-class protein binding, involved in preinitiation complex assembly);GO:0001135(transcription…	NA	NA	NA		NA	31.9889	32.2338	33.1481	34.1834	25.2647	25.0232	25.1478	25.9765	1.29722	0.375427	3.62272e-17	3.98698e-16	up	no
MSTRG.3185	MPP10	NM_001181659.3	GO:0000447(endonucleolytic cleavage in ITS1 to separate SSU-rRNA from 5.8S rRNA and LSU-rRNA from tricistronic rRNA transcript (SSU-rRNA, 5.8S rRNA, LSU-rRNA));GO:0000472(endonucleolytic cleavage to generate mature 5'-end of SSU-rRNA from (SSU-rRNA, 5.8S rRNA, LSU-rRNA));GO:0000480(endonucleolytic cleavage in 5'-ETS of tricistronic rRNA transcript (SSU-rRNA, 5.8S rRNA, LSU-rRNA));GO:0003674(molec…	03008(Ribosome biogenesis in eukaryotes)	K14559	NA	rRNA-processing protein MPP10	NA	56.334	64.3276	58.7533	58.9166	91.5987	89.5351	97.8356	99.0595	0.630459	-0.665527	3.8478e-17	4.22696e-16	down	yes
MSTRG.209	YBR013C	MSTRG.209.1;NM_001178361.1	GO:0003674(molecular_function);GO:0005783(endoplasmic reticulum);GO:0008150(biological_process)	NA	NA	NA		NA	18.9615	21.8311	29.9521	22.5598	12.149	14.9959	11.7668	11.5046	1.85069	0.88806	3.99411e-17	4.3797e-16	up	yes
MSTRG.2234	YGL036W	NM_001180901.1	GO:0003674(molecular_function);GO:0005737(cytoplasm);GO:0008150(biological_process)	NA	NA	NA		NA	45.3206	40.8211	43.6725	41.3701	29.8664	35.7286	31.3965	32.8845	1.31806	0.398417	4.10945e-17	4.49798e-16	up	no
MSTRG.677	CDC13	NM_001180280.1	GO:0000723(telomere maintenance);GO:0000781(chromosome, telomeric region);GO:0000784(nuclear chromosome, telomeric region);GO:0003677(DNA binding);GO:0005694(chromosome);GO:0007004(telomere maintenance via telomerase);GO:0007049(cell cycle);GO:0010521(telomerase inhibitor activity);GO:0016233(telomere capping);GO:0032210(regulation of telomere maintenance via telomerase);GO:0043047(single-strande…	NA	NA	NA		NA	14.2241	15.0597	13.9372	14.8342	10.5558	11.054	10.2028	10.9591	1.35733	0.440769	4.36661e-17	4.77078e-16	up	no
MSTRG.2702	IPI1	NM_001179215.1	GO:0000027(ribosomal large subunit assembly);GO:0000463(maturation of LSU-rRNA from tricistronic rRNA transcript (SSU-rRNA, 5.8S rRNA, LSU-rRNA));GO:0003682(chromatin binding);GO:0005634(nucleus);GO:0005654(nucleoplasm);GO:0005829(cytosol);GO:0006267(pre-replicative complex assembly involved in nuclear cell cycle DNA replication);GO:0006364(rRNA processing);GO:0030174(regulation of DNA-dependent …	NA	NA	NA		NA	9.82741	12.7687	15.3727	15.0871	33.6088	29.2178	30.6112	31.6107	0.424283	-1.2369	4.92676e-17	5.37302e-16	down	yes
MSTRG.2528	TNA1	NM_001181389.1	GO:0000324(fungal-type vacuole);GO:0005739(mitochondrion);GO:0005887(integral component of plasma membrane);GO:0006810(transport);GO:0016020(membrane);GO:0016021(integral component of membrane);GO:0046942(carboxylic acid transport);GO:0046943(carboxylic acid transmembrane transporter activity);GO:0055085(transmembrane transport);GO:0071944(cell periphery);GO:1903222(quinolinic acid transmembrane …	00230(Purine metabolism);00250(Alanine, aspartate and glutamate metabolism)	K01939	EC:6.3.4.4	hypothetical protein	NA	201.737	198.316	175.758	195.949	157.762	150.163	160.825	156.263	1.23479	0.304266	5.29662e-17	5.76594e-16	up	no
MSTRG.4751	COX5A	NM_001182891.1	GO:0004129(cytochrome-c oxidase activity);GO:0005739(mitochondrion);GO:0005743(mitochondrial inner membrane);GO:0005751(mitochondrial respiratory chain complex IV);GO:0006123(mitochondrial electron transport, cytochrome c to oxygen);GO:0009060(aerobic respiration);GO:0016020(membrane);GO:0016021(integral component of membrane);GO:0016491(oxidoreductase activity);GO:0055114(oxidation-reduction pro…	00190(Oxidative phosphorylation)	K02263	NA	cytochrome c oxidase subunit Va	NA	106.415	111.806	118.267	103.007	183.707	174.949	174.775	186.733	0.610271	-0.712478	5.88608e-17	6.39606e-16	down	yes
MSTRG.5527	AIM44	NM_001183972.1	GO:0000917(barrier septum assembly);GO:0003674(molecular_function);GO:0005934(cellular bud tip);GO:0005935(cellular bud neck);GO:0097271(protein localization to bud neck)	NA	NA	NA		NA	14.2132	13.1387	14.8736	16.0015	25.9423	24.9486	24.9025	26.7799	0.567664	-0.816892	5.96777e-17	6.47314e-16	down	yes
MSTRG.3256	AIM24	NM_001181738.1	GO:0003674(molecular_function);GO:0005739(mitochondrion);GO:0007007(inner mitochondrial membrane organization);GO:0031305(integral component of mitochondrial inner membrane)	NA	NA	NA		NA	22.5091	23.7144	29.4135	24.9032	48.0247	46.1191	44.0807	51.1362	0.530946	-0.913364	6.06946e-17	6.57161e-16	down	yes
MSTRG.2570	EFM1	NM_001179119.1	GO:0005634(nucleus);GO:0005737(cytoplasm);GO:0008168(methyltransferase activity);GO:0016279(protein-lysine N-methyltransferase activity);GO:0016740(transferase activity);GO:0018026(peptidyl-lysine monomethylation);GO:0018027(peptidyl-lysine dimethylation);GO:0032259(methylation);GO:1990497(regulation of cytoplasmic translation in response to stress)	NA	NA	NA		NA	25.733	27.0419	28.3297	28.7467	46.0299	50.6463	46.1589	43.2575	0.590305	-0.760467	6.58216e-17	7.11393e-16	down	yes
MSTRG.3277	RSM26	NM_001181759.1	GO:0003735(structural constituent of ribosome);GO:0004784(superoxide dismutase activity);GO:0005739(mitochondrion);GO:0005763(mitochondrial small ribosomal subunit);GO:0005840(ribosome);GO:0006801(superoxide metabolic process);GO:0030529(intracellular ribonucleoprotein complex);GO:0032543(mitochondrial translation);GO:0046872(metal ion binding);GO:0055114(oxidation-reduction process)	04146(Peroxisome);04213(Longevity regulating pathway - multiple species)	K04564	EC:1.15.1.1	mitochondrial 37S ribosomal protein RSM26	NA	34.7481	39.4535	35.6274	32.436	75.2268	61.6509	67.2634	65.7378	0.527144	-0.923731	6.71397e-17	7.24339e-16	down	yes
MSTRG.1601	YVH1	NM_001179548.3	GO:0000027(ribosomal large subunit assembly);GO:0004721(phosphoprotein phosphatase activity);GO:0004725(protein tyrosine phosphatase activity);GO:0005634(nucleus);GO:0005737(cytoplasm);GO:0006470(protein dephosphorylation);GO:0007126(meiotic nuclear division);GO:0008138(protein tyrosine/serine/threonine phosphatase activity);GO:0016311(dephosphorylation);GO:0016787(hydrolase activity);GO:0016791(…	NA	NA	NA		NA	48.9116	45.8759	46.2222	48.7019	71.9038	79.9669	82.6232	83.4843	0.596618	-0.74512	7.04282e-17	7.58457e-16	down	yes
MSTRG.5634	SGF11	NM_001183861.1	GO:0000124(SAGA complex);GO:0003713(transcription coactivator activity);GO:0005634(nucleus);GO:0006351(transcription, DNA-templated);GO:0006355(regulation of transcription, DNA-templated);GO:0006357(regulation of transcription from RNA polymerase II promoter);GO:0008047(enzyme activator activity);GO:0008270(zinc ion binding);GO:0016568(chromatin modification);GO:0016578(histone deubiquitination);…	NA	NA	NA		NA	106.715	90.0139	92.6814	99.9123	62.1674	60.3628	58.5925	68.9342	1.55694	0.63871	7.63673e-17	8.20949e-16	up	yes
MSTRG.4983	GPD2	NM_001183314.1	GO:0004367(glycerol-3-phosphate dehydrogenase [NAD+] activity);GO:0005737(cytoplasm);GO:0005739(mitochondrion);GO:0005829(cytosol);GO:0005975(carbohydrate metabolic process);GO:0006071(glycerol metabolic process);GO:0006072(glycerol-3-phosphate metabolic process);GO:0006116(NADH oxidation);GO:0009331(glycerol-3-phosphate dehydrogenase complex);GO:0016491(oxidoreductase activity);GO:0016616(oxidor…	00564(Glycerophospholipid metabolism);04011(MAPK signaling pathway - yeast)	K00006	EC:1.1.1.8	glycerol-3-phosphate dehydrogenase (NAD(+)) GPD2	NA	175.567	208.87	211.667	207.032	162.148	154.964	167.253	164.545	1.23767	0.307627	8.04851e-17	8.63673e-16	up	no
MSTRG.4660	MFA2	NM_001182983.1	GO:0000750(pheromone-dependent signal transduction involved in conjugation with cellular fusion);GO:0000772(mating pheromone activity);GO:0005186(pheromone activity);GO:0005576(extracellular region);GO:0005783(endoplasmic reticulum);GO:0005886(plasma membrane);GO:0016020(membrane)	04011(MAPK signaling pathway - yeast)	K11235	NA	Mfa2p	NA	1656.28	1797.22	1702.07	1559.19	1258.47	1419.29	1269.77	1399.2	1.25586	0.328677	9.00941e-17	9.65065e-16	up	no
MSTRG.4453	HAS1	NM_001182797.1	GO:0000166(nucleotide binding);GO:0000462(maturation of SSU-rRNA from tricistronic rRNA transcript (SSU-rRNA, 5.8S rRNA, LSU-rRNA));GO:0000463(maturation of LSU-rRNA from tricistronic rRNA transcript (SSU-rRNA, 5.8S rRNA, LSU-rRNA));GO:0003676(nucleic acid binding);GO:0003723(RNA binding);GO:0004004(ATP-dependent RNA helicase activity);GO:0004386(helicase activity);GO:0005524(ATP binding);GO:0005…	03040(Spliceosome)	K12823	EC:3.6.4.13	AFL221Cp	NA	97.1855	105.97	100.96	103.72	156.25	149.076	167.331	153.71	0.651112	-0.619023	9.58745e-17	1.02516e-15	down	yes
MSTRG.5507	PPQ1	NM_001183993.1	GO:0004721(phosphoprotein phosphatase activity);GO:0005737(cytoplasm);GO:0006470(protein dephosphorylation);GO:0090029(negative regulation of pheromone-dependent signal transduction involved in conjugation with cellular fusion)	03015(mRNA surveillance pathway);04113(Meiosis - yeast);04931(Insulin resistance)	K06269	EC:3.1.3.16	hypothetical protein	NA	89.1203	85.6896	85.38	88.1882	68.2525	75.8366	64.0605	67.2174	1.26514	0.339298	1.06546e-16	1.13724e-15	up	no
MSTRG.3010	EAP1	NM_001179769.1	GO:0000166(nucleotide binding);GO:0000290(deadenylation-dependent decapping of nuclear-transcribed mRNA);GO:0003729(mRNA binding);GO:0005524(ATP binding);GO:0005737(cytoplasm);GO:0005844(polysome);GO:0005845(mRNA cap binding complex);GO:0006402(mRNA catabolic process);GO:0006417(regulation of translation);GO:0008190(eukaryotic initiation factor 4E binding);GO:0010494(cytoplasmic stress granule);G…	NA	NA	NA		NA	27.3637	33.2872	33.9767	28.6982	52.5188	51.6922	52.0782	55.8653	0.581301	-0.782642	1.0718e-16	1.14199e-15	down	yes
MSTRG.5061	SFM1	NM_001183440.1	GO:0005575(cellular_component);GO:0005737(cytoplasm);GO:0008168(methyltransferase activity);GO:0016740(transferase activity);GO:0018216(peptidyl-arginine methylation);GO:0032259(methylation);GO:0035241(protein-arginine omega-N monomethyltransferase activity)	NA	NA	NA		NA	92.3527	99.7499	101.617	93.6831	156.461	151.803	159.839	148.418	0.62837	-0.670314	1.15964e-16	1.2334e-15	down	yes
MSTRG.3694	RPP0	NM_001182229.1	GO:0000027(ribosomal large subunit assembly);GO:0002181(cytoplasmic translation);GO:0003735(structural constituent of ribosome);GO:0005622(intracellular);GO:0005737(cytoplasm);GO:0005840(ribosome);GO:0022625(cytosolic large ribosomal subunit);GO:0030529(intracellular ribonucleoprotein complex);GO:0030686(90S preribosome);GO:0030687(preribosome, large subunit precursor);GO:0042254(ribosome biogene…	03010(Ribosome)	K02941	NA	ribosomal protein P0	NA	3683.22	3448.63	3412.24	3436.09	3115.4	3026.71	3009.06	2963.03	1.15403	0.206684	1.17291e-16	1.24531e-15	up	no
MSTRG.2553	IMA1	NM_001181416.3	GO:0000023(maltose metabolic process);GO:0003824(catalytic activity);GO:0004574(oligo-1,6-glucosidase activity);GO:0004575(sucrose alpha-glucosidase activity);GO:0005739(mitochondrion);GO:0005840(ribosome);GO:0005975(carbohydrate metabolic process);GO:0008152(metabolic process);GO:0016787(hydrolase activity);GO:0016798(hydrolase activity, acting on glycosyl bonds);GO:0046352(disaccharide cataboli…	00052(Galactose metabolism);00500(Starch and sucrose metabolism)	K01182	EC:3.2.1.10	oligo-1,6-glucosidase IMA1	NA	13.7937	15.9787	14.9287	14.3642	9.72128	9.82148	10.4696	9.51151	1.49442	0.579586	1.1784e-16	1.24894e-15	up	no
MSTRG.3579	UTP13	NM_001182109.1	GO:0000447(endonucleolytic cleavage in ITS1 to separate SSU-rRNA from 5.8S rRNA and LSU-rRNA from tricistronic rRNA transcript (SSU-rRNA, 5.8S rRNA, LSU-rRNA));GO:0000462(maturation of SSU-rRNA from tricistronic rRNA transcript (SSU-rRNA, 5.8S rRNA, LSU-rRNA));GO:0000472(endonucleolytic cleavage to generate mature 5'-end of SSU-rRNA from (SSU-rRNA, 5.8S rRNA, LSU-rRNA));GO:0000480(endonucleolytic…	03008(Ribosome biogenesis in eukaryotes)	K14555	NA	Utp13p	NA	28.5881	30.6014	32.1657	30.825	46.5484	45.856	49.8774	48.4956	0.640433	-0.64288	1.18116e-16	1.24966e-15	down	yes
MSTRG.3341	FBA1	NM_001179626.1	GO:0003824(catalytic activity);GO:0004332(fructose-bisphosphate aldolase activity);GO:0005737(cytoplasm);GO:0005739(mitochondrion);GO:0005829(cytosol);GO:0005975(carbohydrate metabolic process);GO:0006094(gluconeogenesis);GO:0006096(glycolytic process);GO:0008270(zinc ion binding);GO:0016829(lyase activity);GO:0016832(aldehyde-lyase activity);GO:0046872(metal ion binding)	01200(Carbon metabolism);01230(Biosynthesis of amino acids);00010(Glycolysis / Gluconeogenesis);00030(Pentose phosphate pathway);00051(Fructose and mannose metabolism);00680(Methane metabolism)	K01624	EC:4.1.2.13	fructose-bisphosphate aldolase FBA1	NA	13997.3	13458.3	13531.8	13208.4	12198.1	12132.6	12243.2	12054.6	1.11449	0.156379	1.24009e-16	1.3097e-15	up	no
MSTRG.5531	PEP4	NM_001183968.1	GO:0000324(fungal-type vacuole);GO:0004190(aspartic-type endopeptidase activity);GO:0005576(extracellular region);GO:0005739(mitochondrion);GO:0005773(vacuole);GO:0005783(endoplasmic reticulum);GO:0006508(proteolysis);GO:0006914(autophagy);GO:0008233(peptidase activity);GO:0009267(cellular response to starvation);GO:0009277(fungal-type cell wall);GO:0016237(lysosomal microautophagy);GO:0016787(hy…	04011(MAPK signaling pathway - yeast)	K06009	EC:3.4.23.41	hypothetical protein	NA	358.3	335.862	327.438	350.002	294.61	297.815	277.009	282.24	1.19096	0.252128	1.25433e-16	1.32243e-15	up	no
MSTRG.43	MAK16	NM_001178170.2	GO:0000463(maturation of LSU-rRNA from tricistronic rRNA transcript (SSU-rRNA, 5.8S rRNA, LSU-rRNA));GO:0000466(maturation of 5.8S rRNA from tricistronic rRNA transcript (SSU-rRNA, 5.8S rRNA, LSU-rRNA));GO:0003674(molecular_function);GO:0005634(nucleus);GO:0005730(nucleolus);GO:0007049(cell cycle);GO:0030687(preribosome, large subunit precursor);GO:0042273(ribosomal large subunit biogenesis)	NA	NA	NA		NA	47.5199	66.4599	77.4614	65.0238	133.066	115.259	143.843	140.829	0.481175	-1.05537	1.51983e-16	1.59954e-15	down	yes
MSTRG.877	NTH1	NM_001180309.1	GO:0003824(catalytic activity);GO:0004555(alpha,alpha-trehalase activity);GO:0005509(calcium ion binding);GO:0005737(cytoplasm);GO:0005991(trehalose metabolic process);GO:0005993(trehalose catabolic process);GO:0008152(metabolic process);GO:0016787(hydrolase activity);GO:0016798(hydrolase activity, acting on glycosyl bonds);GO:0071465(cellular response to desiccation)	00500(Starch and sucrose metabolism)	K01194	EC:3.2.1.28	alpha,alpha-trehalase NTH1	NA	173.951	142.36	144.199	145.743	107.936	113.506	119.967	118.964	1.31687	0.397115	1.57079e-16	1.65029e-15	up	no
MSTRG.5854	RPC82	NM_001184287.1	GO:0001056(RNA polymerase III activity);GO:0003677(DNA binding);GO:0003899(DNA-directed RNA polymerase activity);GO:0005634(nucleus);GO:0005666(DNA-directed RNA polymerase III complex);GO:0005737(cytoplasm);GO:0006351(transcription, DNA-templated);GO:0042797(tRNA transcription from RNA polymerase III promoter)	00230(Purine metabolism);00240(Pyrimidine metabolism);03020(RNA polymerase)	K03023	NA	DNA-directed RNA polymerase III subunit C82	NA	25.9637	25.3877	28.6895	25.6466	43.0727	42.1757	50.946	51.762	0.562298	-0.830592	1.60055e-16	1.67862e-15	down	yes
MSTRG.4675	CPT1	NM_001182968.3	GO:0004142(diacylglycerol cholinephosphotransferase activity);GO:0005739(mitochondrion);GO:0005741(mitochondrial outer membrane);GO:0005783(endoplasmic reticulum);GO:0005789(endoplasmic reticulum membrane);GO:0005794(Golgi apparatus);GO:0006629(lipid metabolic process);GO:0006656(phosphatidylcholine biosynthetic process);GO:0006657(CDP-choline pathway);GO:0008654(phospholipid biosynthetic process…	00564(Glycerophospholipid metabolism);00565(Ether lipid metabolism)	K00994	EC:2.7.8.2	diacylglycerol cholinephosphotransferase	NA	171.913	149.475	146.99	159.322	122.657	128.607	120.224	121.908	1.2722	0.347328	1.82254e-16	1.90812e-15	up	no
MSTRG.1988	YFR016C	NM_001179981.1	GO:0003674(molecular_function);GO:0005737(cytoplasm);GO:0005933(cellular bud);GO:0008150(biological_process);GO:0009055(electron carrier activity);GO:0015035(protein disulfide oxidoreductase activity);GO:0045454(cell redox homeostasis)	04011(MAPK signaling pathway - yeast);04111(Cell cycle - yeast)	K06665	NA	hypothetical protein	NA	21.3481	22.3179	25.9454	24.0355	37.2831	37.2749	37.1034	38.0161	0.625658	-0.676554	2.16285e-16	2.26048e-15	down	yes
MSTRG.5662	SWI1	NM_001183830.2	GO:0000436(carbon catabolite activation of transcription from RNA polymerase II promoter);GO:0001102(RNA polymerase II activating transcription factor binding);GO:0005987(sucrose catabolic process);GO:0006261(DNA-dependent DNA replication);GO:0007155(cell adhesion);GO:0009405(pathogenesis);GO:0015616(DNA translocase activity);GO:0016514(SWI/SNF complex);GO:0031496(positive regulation of mating ty…	NA	NA	NA		NA	17.3519	19.3121	18.7252	18.0458	12.8487	14.8306	11.7954	11.231	1.44826	0.534316	2.20707e-16	2.3027e-15	up	no
MSTRG.1384	RBA50;YDR524W-A;SNA2;API2	MSTRG.1384.1;NM_001180835.4;NM_001184632.3;NM_001184329.1;NM_001348819.1	GO:0003674(molecular_function);GO:0005634(nucleus);GO:0005737(cytoplasm);GO:0006351(transcription, DNA-templated);GO:0006355(regulation of transcription, DNA-templated);GO:0006366(transcription from RNA polymerase II promoter);GO:0005575(cellular_component);GO:0008150(biological_process);GO:0000329(fungal-type vacuole membrane);GO:0005811(lipid particle);GO:0016020(membrane);GO:0016021(integral c…	NA	NA	NA		NA	107.405	121.975	125.111	123.023	180.64	178.843	186.823	173.939	0.662988	-0.592946	2.23445e-16	2.32723e-15	down	yes
MSTRG.5253	WTM1	NM_001183649.3	GO:0003714(transcription corepressor activity);GO:0005515(protein binding);GO:0005634(nucleus);GO:0005737(cytoplasm);GO:0006351(transcription, DNA-templated);GO:0006355(regulation of transcription, DNA-templated);GO:0006606(protein import into nucleus);GO:0010674(negative regulation of transcription from RNA polymerase II promoter involved in meiotic cell cycle);GO:0031939(negative regulation of …	NA	NA	NA		NA	332.551	275.819	291.082	291.48	482.541	515.298	450.662	497.114	0.612111	-0.708135	2.58185e-16	2.68441e-15	down	yes
MSTRG.1649	FRD1	NM_001178862.3	GO:0000104(succinate dehydrogenase activity);GO:0005737(cytoplasm);GO:0005739(mitochondrion);GO:0005829(cytosol);GO:0005840(ribosome);GO:0005886(plasma membrane);GO:0016156(fumarate reductase (NADH) activity);GO:0016491(oxidoreductase activity);GO:0055114(oxidation-reduction process);GO:0071454(cellular response to anoxia)	00340(Histidine metabolism);00350(Tyrosine metabolism);00360(Phenylalanine metabolism);00380(Tryptophan metabolism)	K01593	EC:4.1.1.28	hypothetical protein	NA	244.271	205.735	212.305	227.515	173.739	176.476	173.641	186.429	1.25277	0.325126	2.65651e-16	2.75728e-15	up	no
MSTRG.2364	YGR021W	NM_001181150.1	GO:0003674(molecular_function);GO:0005739(mitochondrion);GO:0008150(biological_process)	NA	NA	NA		NA	15.4437	13.8016	20.848	16.5487	37.5976	32.7318	42.8172	41.7688	0.430183	-1.21698	3.19263e-16	3.30803e-15	down	yes
MSTRG.3013	PTK1	NM_001179764.2	GO:0000166(nucleotide binding);GO:0004672(protein kinase activity);GO:0004674(protein serine/threonine kinase activity);GO:0005524(ATP binding);GO:0005575(cellular_component);GO:0005737(cytoplasm);GO:0006468(protein phosphorylation);GO:0015846(polyamine transport);GO:0016301(kinase activity);GO:0016310(phosphorylation);GO:0016740(transferase activity);GO:0035556(intracellular signal transduction)	03440(Homologous recombination)	K10875	EC:3.6.4.-	DNA repair protein rhp54	NA	33.9574	31.2046	34.619	33.3866	24.6639	26.5276	25.3149	27.4053	1.28155	0.357886	3.58925e-16	3.71259e-15	up	no
MSTRG.1465	HPM1	NM_001179458.1	GO:0005634(nucleus);GO:0005737(cytoplasm);GO:0008168(methyltransferase activity);GO:0008757(S-adenosylmethionine-dependent methyltransferase activity);GO:0016740(transferase activity);GO:0018064(protein-histidine N-methyltransferase activity);GO:0032259(methylation);GO:0042038(peptidyl-histidine methylation, to form tele-methylhistidine)	NA	NA	NA		NA	20.876	25.3713	26.6561	26.621	46.7985	43.6089	46.3493	45.1223	0.547201	-0.869858	3.99376e-16	4.12392e-15	down	yes
MSTRG.5477	PUS1	NM_001184026.1	GO:0001522(pseudouridine synthesis);GO:0003723(RNA binding);GO:0003729(mRNA binding);GO:0005634(nucleus);GO:0008033(tRNA processing);GO:0009451(RNA modification);GO:0009982(pseudouridine synthase activity);GO:0016853(isomerase activity);GO:0031119(tRNA pseudouridine synthesis);GO:0031120(snRNA pseudouridine synthesis);GO:1990481(mRNA pseudouridine synthesis)	NA	NA	NA		NA	39.5974	50.6425	55.3814	49.3963	89.7152	80.2615	88.0725	90.1443	0.560084	-0.836285	4.02084e-16	4.14477e-15	down	yes
MSTRG.537	HBN1	NM_001184449.1	GO:0005634(nucleus);GO:0005737(cytoplasm);GO:0008150(biological_process);GO:0016491(oxidoreductase activity);GO:0016657(oxidoreductase activity, acting on NAD(P)H, nitrogenous group as acceptor);GO:0055114(oxidation-reduction process)	NA	NA	NA		NA	38.5895	39.9011	42.8608	53.3698	21.7321	26.5432	23.8323	27.2618	1.7583	0.814181	4.22719e-16	4.35003e-15	up	yes
MSTRG.4966	BRX1	NM_001183331.2	GO:0000027(ribosomal large subunit assembly);GO:0005634(nucleus);GO:0005730(nucleolus);GO:0008097(5S rRNA binding);GO:0030687(preribosome, large subunit precursor);GO:0042134(rRNA primary transcript binding);GO:0042254(ribosome biogenesis)	NA	NA	NA		NA	98.4098	109.77	115.851	118.816	170.404	176.247	182.913	175.313	0.628261	-0.670564	4.97912e-16	5.11507e-15	down	yes
MSTRG.2753	SPS100	NM_001179269.1	GO:0003674(molecular_function);GO:0005619(ascospore wall);GO:0006520(cellular amino acid metabolic process);GO:0030435(sporulation resulting in formation of a cellular spore);GO:0030476(ascospore wall assembly)	NA	NA	NA		NA	9.1767	9.52102	12.9461	12.922	4.63702	4.46708	5.51711	3.72637	2.42897	1.28035	5.41721e-16	5.55564e-15	up	yes
MSTRG.4166	CLU1	NM_001182508.1	GO:0002183(cytoplasmic translational initiation);GO:0003729(mRNA binding);GO:0003743(translation initiation factor activity);GO:0005737(cytoplasm);GO:0005852(eukaryotic translation initiation factor 3 complex);GO:0007005(mitochondrion organization);GO:0048312(intracellular distribution of mitochondria)	NA	NA	NA		NA	72.7803	66.2272	69.5505	66.1616	98.8303	108.113	104.673	105.618	0.65843	-0.602899	5.46536e-16	5.59549e-15	down	yes
MSTRG.5489	RPL7B	NM_001184012.1	GO:0000463(maturation of LSU-rRNA from tricistronic rRNA transcript (SSU-rRNA, 5.8S rRNA, LSU-rRNA));GO:0000470(maturation of LSU-rRNA);GO:0002181(cytoplasmic translation);GO:0003735(structural constituent of ribosome);GO:0005730(nucleolus);GO:0005737(cytoplasm);GO:0005840(ribosome);GO:0022625(cytosolic large ribosomal subunit);GO:0030529(intracellular ribonucleoprotein complex);GO:0042273(riboso…	03010(Ribosome)	K02937	NA	ribosomal 60S subunit protein L7B	NA	407.948	461.376	448.119	436.969	379.006	349.739	387.082	368.115	1.18226	0.241552	5.57732e-16	5.70042e-15	up	no
MSTRG.3857	PAM18	NM_001181895.1	GO:0001405(presequence translocase-associated import motor);GO:0001671(ATPase activator activity);GO:0005739(mitochondrion);GO:0005743(mitochondrial inner membrane);GO:0005744(mitochondrial inner membrane presequence translocase complex);GO:0006810(transport);GO:0008565(protein transporter activity);GO:0015031(protein transport);GO:0016020(membrane);GO:0016021(integral component of membrane);GO:0…	NA	NA	NA		NA	65.6177	60.5151	59.1854	64.3766	103.521	112.299	108.81	104.822	0.581425	-0.782335	5.98545e-16	6.10719e-15	down	yes
MSTRG.259	TRM7	NM_001178409.3	GO:0001510(RNA methylation);GO:0002128(tRNA nucleoside ribose methylation);GO:0002181(cytoplasmic translation);GO:0005737(cytoplasm);GO:0008033(tRNA processing);GO:0008168(methyltransferase activity);GO:0008175(tRNA methyltransferase activity);GO:0016740(transferase activity);GO:0030488(tRNA methylation);GO:0032259(methylation)	NA	NA	NA		NA	23.7445	28.9632	26.5633	25.0438	43.1512	49.1378	52.1392	50.8954	0.534062	-0.904922	6.42818e-16	6.54782e-15	down	yes
MSTRG.757	DLD2	NM_001180238.1	GO:0003779(actin binding);GO:0003824(catalytic activity);GO:0004458(D-lactate dehydrogenase (cytochrome) activity);GO:0005739(mitochondrion);GO:0005759(mitochondrial matrix);GO:0016491(oxidoreductase activity);GO:0016614(oxidoreductase activity, acting on CH-OH group of donors);GO:0050660(flavin adenine dinucleotide binding);GO:0051990((R)-2-hydroxyglutarate dehydrogenase activity);GO:0055114(oxi…	00620(Pyruvate metabolism)	K00102	EC:1.1.2.4	Dld2p	NA	38.5297	36.6189	30.7477	35.9103	60.3703	60.5749	61.7176	63.6235	0.575779	-0.796412	6.91996e-16	7.03685e-15	down	yes
MSTRG.920	RPC11	MSTRG.920.1	NA	NA	NA	NA		NA	10.4148	9.70664	9.37067	9.16625	6.04062	5.43241	6.61348	5.83997	1.61572	0.692174	6.97968e-16	7.08561e-15	up	yes
MSTRG.1944	STE2	NM_001179940.2	GO:0000750(pheromone-dependent signal transduction involved in conjugation with cellular fusion);GO:0000755(cytogamy);GO:0004871(signal transducer activity);GO:0004930(G-protein coupled receptor activity);GO:0004932(mating-type factor pheromone receptor activity);GO:0004934(mating-type alpha-factor pheromone receptor activity);GO:0005550(pheromone binding);GO:0005887(integral component of plasma …	04011(MAPK signaling pathway - yeast)	K11213	NA	alpha-factor pheromone receptor STE2	NA	457.154	437.192	439.29	417.241	351.19	396.669	344.966	349.523	1.21391	0.279659	7.01877e-16	7.1133e-15	up	no
MSTRG.4638	BNI5	NM_001183004.1	GO:0000144(cellular bud neck septin ring);GO:0000921(septin ring assembly);GO:0005737(cytoplasm);GO:0005933(cellular bud);GO:0005935(cellular bud neck);GO:0007049(cell cycle);GO:0030674(protein binding, bridging)	NA	NA	NA		NA	32.212	48.5941	40.9183	41.0843	77.0732	72.7116	78.673	90.7548	0.510032	-0.97134	7.83711e-16	7.92931e-15	down	yes
MSTRG.1954	MDJ1	NM_001179950.1	GO:0000002(mitochondrial genome maintenance);GO:0001671(ATPase activator activity);GO:0005524(ATP binding);GO:0005739(mitochondrion);GO:0005759(mitochondrial matrix);GO:0006457(protein folding);GO:0006458('de novo' protein folding);GO:0006515(misfolded or incompletely synthesized protein catabolic process);GO:0009408(response to heat);GO:0031072(heat shock protein binding);GO:0031314(extrinsic co…	04141(Protein processing in endoplasmic reticulum)	K09503	NA	hypothetical protein	NA	194.015	254.915	250.077	245.077	178.706	183.135	181.276	187.739	1.29175	0.369327	7.96643e-16	8.04663e-15	up	no
MSTRG.3163	RNR2	NM_001181460.1	GO:0004748(ribonucleoside-diphosphate reductase activity, thioredoxin disulfide as acceptor);GO:0005634(nucleus);GO:0005737(cytoplasm);GO:0005829(cytosol);GO:0005971(ribonucleoside-diphosphate reductase complex);GO:0006260(DNA replication);GO:0009186(deoxyribonucleoside diphosphate metabolic process);GO:0009263(deoxyribonucleotide biosynthetic process);GO:0016491(oxidoreductase activity);GO:00468…	00230(Purine metabolism);00240(Pyrimidine metabolism);00480(Glutathione metabolism)	K10808	EC:1.17.4.1	ribonucleotide-diphosphate reductase subunit RNR2	NA	366.414	330.179	332.792	362.709	287.709	302.499	284.209	294.163	1.19127	0.2525	8.08456e-16	8.15227e-15	up	no
MSTRG.211	GRX7	NM_001178362.1	GO:0000324(fungal-type vacuole);GO:0004362(glutathione-disulfide reductase activity);GO:0005794(Golgi apparatus);GO:0005796(Golgi lumen);GO:0005801(cis-Golgi network);GO:0009055(electron carrier activity);GO:0015035(protein disulfide oxidoreductase activity);GO:0016021(integral component of membrane);GO:0034599(cellular response to oxidative stress);GO:0042803(protein homodimerization activity);G…	NA	NA	NA		NA	101.744	124.715	128.183	119.661	90.4212	78.8237	89.031	87.4144	1.37205	0.456331	8.35634e-16	8.41224e-15	up	no
MSTRG.1486	UTP25	NM_001179439.1	GO:0000462(maturation of SSU-rRNA from tricistronic rRNA transcript (SSU-rRNA, 5.8S rRNA, LSU-rRNA));GO:0005634(nucleus);GO:0005730(nucleolus);GO:0006364(rRNA processing);GO:0019843(rRNA binding);GO:0030529(intracellular ribonucleoprotein complex);GO:0032040(small-subunit processome);GO:0034511(U3 snoRNA binding);GO:0042254(ribosome biogenesis);GO:0042274(ribosomal small subunit biogenesis)	NA	NA	NA		NA	16.4443	26.2638	20.2858	21.31	41.3543	43.4447	42.1349	41.4662	0.500617	-0.998222	8.8648e-16	8.9092e-15	down	yes
MSTRG.4161	PLB1	NM_001182504.1	GO:0004620(phospholipase activity);GO:0004622(lysophospholipase activity);GO:0005783(endoplasmic reticulum);GO:0005886(plasma membrane);GO:0006629(lipid metabolic process);GO:0006650(glycerophospholipid metabolic process);GO:0008152(metabolic process);GO:0009395(phospholipid catabolic process);GO:0016020(membrane);GO:0016042(lipid catabolic process);GO:0016787(hydrolase activity);GO:0031225(ancho…	00564(Glycerophospholipid metabolism)	K13333	EC:3.1.1.5	Plb1p	NA	109.88	91.4428	93.2776	97.7885	78.5933	78.02	71.9202	74.079	1.29667	0.374811	8.95793e-16	8.98779e-15	up	no
MSTRG.4556	ATX1	NM_001183097.1	GO:0005737(cytoplasm);GO:0005829(cytosol);GO:0006810(transport);GO:0006811(ion transport);GO:0006825(copper ion transport);GO:0006878(cellular copper ion homeostasis);GO:0006879(cellular iron ion homeostasis);GO:0015680(intracellular copper ion transport);GO:0016531(copper chaperone activity);GO:0030001(metal ion transport);GO:0034599(cellular response to oxidative stress);GO:0046872(metal ion bi…	NA	NA	NA		NA	105.636	136.686	114.271	124.945	71.2674	54.5572	62.5008	38.5509	2.12247	1.08574	9.20457e-16	9.21989e-15	up	yes
MSTRG.734	QRI1	NM_001180162.1	GO:0003977(UDP-N-acetylglucosamine diphosphorylase activity);GO:0005634(nucleus);GO:0005737(cytoplasm);GO:0005829(cytosol);GO:0006048(UDP-N-acetylglucosamine biosynthetic process);GO:0008152(metabolic process);GO:0016740(transferase activity);GO:0016779(nucleotidyltransferase activity);GO:0070569(uridylyltransferase activity)	00520(Amino sugar and nucleotide sugar metabolism)	K00972	EC:2.7.7.23 2.7.7.83	UDP-N-acetylglucosamine diphosphorylase	NA	40.9678	41.9791	37.8946	34.0903	64.3993	67.7935	65.7995	67.4418	0.583692	-0.776721	9.2309e-16	9.2309e-15	down	yes
MSTRG.5285	DSE3	NM_001183683.3	GO:0003674(molecular_function);GO:0005634(nucleus);GO:0005737(cytoplasm);GO:0005935(cellular bud neck);GO:0007049(cell cycle);GO:0008150(biological_process)	NA	NA	NA		NA	34.6359	39.2726	38.7632	39.8804	57.4792	65.4827	64.2854	67.5867	0.598633	-0.740257	9.73993e-16	9.72378e-15	down	yes
MSTRG.2949	SAP185	NM_001181531.1	GO:0000082(G1/S transition of mitotic cell cycle);GO:0002098(tRNA wobble uridine modification);GO:0003674(molecular_function);GO:0005737(cytoplasm);GO:0005739(mitochondrion);GO:0007049(cell cycle)	03008(Ribosome biogenesis in eukaryotes)	K14572	NA	hypothetical protein	NA	9.37103	14.4041	12.8592	12.8603	22.9923	24.6862	24.1704	25.8441	0.506635	-0.980982	1.04474e-15	1.04128e-14	down	yes
MSTRG.5154	RIO1	NM_001183538.3	GO:0000166(nucleotide binding);GO:0000462(maturation of SSU-rRNA from tricistronic rRNA transcript (SSU-rRNA, 5.8S rRNA, LSU-rRNA));GO:0004672(protein kinase activity);GO:0004674(protein serine/threonine kinase activity);GO:0005524(ATP binding);GO:0005634(nucleus);GO:0005737(cytoplasm);GO:0006468(protein phosphorylation);GO:0007049(cell cycle);GO:0007067(mitotic nuclear division);GO:0007069(negat…	03008(Ribosome biogenesis in eukaryotes)	K07178	EC:2.7.11.1	protein kinase RIO1	NA	24.567	24.4948	24.2503	25.2498	38.5416	43.6557	40.7502	40.3974	0.603398	-0.728819	1.14217e-15	1.1365e-14	down	yes
MSTRG.5681	YPR003C	NM_001184100.1	GO:0003674(molecular_function);GO:0005783(endoplasmic reticulum);GO:0005789(endoplasmic reticulum membrane);GO:0005887(integral component of plasma membrane);GO:0006810(transport);GO:0008150(biological_process);GO:0008271(secondary active sulfate transmembrane transporter activity);GO:0008272(sulfate transport);GO:0015116(sulfate transmembrane transporter activity);GO:0016020(membrane);GO:0016021…	NA	NA	NA		NA	17.0529	14.4797	16.7855	16.1064	10.9228	11.8411	11.5101	11.2022	1.41667	0.502499	1.15404e-15	1.14643e-14	up	no
MSTRG.5199	GLN4	NM_001183587.3	GO:0000166(nucleotide binding);GO:0003729(mRNA binding);GO:0004812(aminoacyl-tRNA ligase activity);GO:0004819(glutamine-tRNA ligase activity);GO:0005524(ATP binding);GO:0005737(cytoplasm);GO:0005739(mitochondrion);GO:0005829(cytosol);GO:0006412(translation);GO:0006418(tRNA aminoacylation for protein translation);GO:0006425(glutaminyl-tRNA aminoacylation);GO:0016874(ligase activity);GO:0016876(lig…	00970(Aminoacyl-tRNA biosynthesis)	K01886	EC:6.1.1.18	glutamine--tRNA ligase	NA	120.826	116.14	122.645	119.108	173.415	168.594	185.112	174.49	0.682314	-0.551492	1.17998e-15	1.17026e-14	down	no
MSTRG.2473	PCT1	NM_001181331.1	GO:0003824(catalytic activity);GO:0004105(choline-phosphate cytidylyltransferase activity);GO:0005634(nucleus);GO:0005635(nuclear envelope);GO:0005794(Golgi apparatus);GO:0006629(lipid metabolic process);GO:0006656(phosphatidylcholine biosynthetic process);GO:0006657(CDP-choline pathway);GO:0008654(phospholipid biosynthetic process);GO:0009058(biosynthetic process);GO:0016020(membrane);GO:0016740…	00564(Glycerophospholipid metabolism)	K00968	EC:2.7.7.15	choline-phosphate cytidylyltransferase	NA	31.7933	37.7646	38.4516	38.1865	58.2708	60.4671	62.5719	63.2034	0.597906	-0.742009	1.2491e-15	1.23677e-14	down	yes
MSTRG.1655	UTR2	NM_001178855.3	GO:0000144(cellular bud neck septin ring);GO:0004553(hydrolase activity, hydrolyzing O-glycosyl compounds);GO:0005576(extracellular region);GO:0005618(cell wall);GO:0005975(carbohydrate metabolic process);GO:0006037(cell wall chitin metabolic process);GO:0009277(fungal-type cell wall);GO:0016020(membrane);GO:0016757(transferase activity, transferring glycosyl groups);GO:0016787(hydrolase activity…	NA	NA	NA		NA	196.842	250.296	258.279	251.894	387.406	385.791	396.558	389.946	0.613778	-0.70421	1.26959e-15	1.25499e-14	down	yes
MSTRG.2764	SKG6	NM_001179280.1	GO:0000131(incipient cellular bud site);GO:0003674(molecular_function);GO:0005887(integral component of plasma membrane);GO:0005934(cellular bud tip);GO:0005935(cellular bud neck);GO:0005938(cell cortex);GO:0008150(biological_process);GO:0016020(membrane);GO:0016021(integral component of membrane)	NA	NA	NA		NA	16.3479	16.1337	17.6443	16.8979	27.6778	26.1403	26.7434	28.2604	0.615903	-0.699224	1.46839e-15	1.44913e-14	down	yes
MSTRG.3785	ECM30	NM_001182324.1	GO:0003674(molecular_function);GO:0005737(cytoplasm);GO:0008150(biological_process);GO:0071555(cell wall organization)	NA	NA	NA		NA	37.3908	34.5539	34.7729	38.1624	29.9741	30.6926	28.7974	29.1182	1.22177	0.288971	1.49226e-15	1.47028e-14	up	no
MSTRG.5557	HHO1	NM_001183941.1	GO:0000786(nucleosome);GO:0000788(nuclear nucleosome);GO:0000790(nuclear chromatin);GO:0003677(DNA binding);GO:0005634(nucleus);GO:0005694(chromosome);GO:0006334(nucleosome assembly);GO:0006355(regulation of transcription, DNA-templated);GO:0030261(chromosome condensation);GO:0031936(negative regulation of chromatin silencing);GO:0045910(negative regulation of DNA recombination)	NA	NA	NA		NA	102.896	110.035	109.922	106.127	154.068	161.178	167.669	171.905	0.655112	-0.610187	1.66984e-15	1.64256e-14	down	yes
MSTRG.302	YMC2	NM_001178452.3	GO:0005342(organic acid transmembrane transporter activity);GO:0005739(mitochondrion);GO:0005743(mitochondrial inner membrane);GO:0006810(transport);GO:0006839(mitochondrial transport);GO:0016020(membrane);GO:0016021(integral component of membrane);GO:0055085(transmembrane transport)	NA	NA	NA		NA	23.9715	30.933	24.4356	24.4535	47.6847	46.7759	50.1595	53.2621	0.524522	-0.930925	2.06128e-15	2.02429e-14	down	yes
MSTRG.2333	LEU1	NM_001180874.1	GO:0003861(3-isopropylmalate dehydratase activity);GO:0005829(cytosol);GO:0008152(metabolic process);GO:0008652(cellular amino acid biosynthetic process);GO:0009082(branched-chain amino acid biosynthetic process);GO:0009098(leucine biosynthetic process);GO:0009316(3-isopropylmalate dehydratase complex);GO:0016829(lyase activity);GO:0046872(metal ion binding);GO:0051536(iron-sulfur cluster binding…	01210(2-Oxocarboxylic acid metabolism);01230(Biosynthesis of amino acids);00290(Valine, leucine and isoleucine biosynthesis)	K01702	EC:4.2.1.33	3-isopropylmalate dehydratase LEU1	NA	212.237	159.811	174.528	153.654	395.496	384.502	391.764	370.096	0.454146	-1.13877	2.36539e-15	2.31916e-14	down	yes
MSTRG.2	GDH3	NM_001178204.1	GO:0004354(glutamate dehydrogenase (NADP+) activity);GO:0005634(nucleus);GO:0005739(mitochondrion);GO:0006520(cellular amino acid metabolic process);GO:0006537(glutamate biosynthetic process);GO:0016491(oxidoreductase activity);GO:0016639(oxidoreductase activity, acting on the CH-NH2 group of donors, NAD or NADP as acceptor);GO:0019676(ammonia assimilation cycle);GO:0055114(oxidation-reduction pr…	00910(Nitrogen metabolism);00250(Alanine, aspartate and glutamate metabolism);00220(Arginine biosynthesis)	K00262	EC:1.4.1.4	glutamate dehydrogenase (NADP(+)) GDH3	NA	28.7147	26.6826	23.6639	24.4178	17.0903	16.4667	17.0317	19.0372	1.48622	0.571644	2.45577e-15	2.40386e-14	up	no
MSTRG.345	MRPS9	NM_001178494.1	GO:0000462(maturation of SSU-rRNA from tricistronic rRNA transcript (SSU-rRNA, 5.8S rRNA, LSU-rRNA));GO:0003735(structural constituent of ribosome);GO:0005739(mitochondrion);GO:0005763(mitochondrial small ribosomal subunit);GO:0005840(ribosome);GO:0006412(translation);GO:0030529(intracellular ribonucleoprotein complex);GO:0032543(mitochondrial translation);GO:0044822(poly(A) RNA binding)	03010(Ribosome)	K02996	NA	mitochondrial 37S ribosomal protein MRPS9	NA	49.4388	53.9245	54.1596	61.0861	91.677	97.1962	90.7537	89.2758	0.592593	-0.754887	2.56399e-15	2.50572e-14	down	yes
MSTRG.5374	GDS1	NM_001183775.3	GO:0003674(molecular_function);GO:0005634(nucleus);GO:0005737(cytoplasm);GO:0005739(mitochondrion);GO:0009060(aerobic respiration)	NA	NA	NA		NA	116.937	119.996	123.604	139.801	106.546	99.671	93.4376	97.0728	1.26116	0.334754	2.58638e-15	2.5235e-14	up	no
MSTRG.4921	SMF1	NM_001183376.1	GO:0000324(fungal-type vacuole);GO:0005215(transporter activity);GO:0005886(plasma membrane);GO:0006810(transport);GO:0006825(copper ion transport);GO:0006826(iron ion transport);GO:0006828(manganese ion transport);GO:0006876(cellular cadmium ion homeostasis);GO:0006878(cellular copper ion homeostasis);GO:0015295(solute:proton symporter activity);GO:0015691(cadmium ion transport);GO:0016020(membr…	NA	NA	NA		NA	45.2031	38.4005	37.2897	40.1583	67.4022	78.1211	64.9199	72.2793	0.569645	-0.811864	2.77664e-15	2.70475e-14	down	yes
MSTRG.2349	TFG2	NM_001181134.3	GO:0000166(nucleotide binding);GO:0000991(transcription factor activity, core RNA polymerase II binding);GO:0001111(promoter clearance from RNA polymerase II promoter);GO:0001139(transcription factor activity, core RNA polymerase II recruiting);GO:0001174(transcriptional start site selection at RNA polymerase II promoter);GO:0003677(DNA binding);GO:0003824(catalytic activity);GO:0004386(helicase …	03022(Basal transcription factors)	K03139	EC:3.6.4.12	transcription factor IIF subunit TFG2	NA	31.2512	44.415	41.9786	45.5228	73.6567	76.4338	78.7684	78.0743	0.531606	-0.91157	2.82366e-15	2.74611e-14	down	yes
MSTRG.3681	RPL38	NM_001182214.1	GO:0002181(cytoplasmic translation);GO:0003723(RNA binding);GO:0003735(structural constituent of ribosome);GO:0005622(intracellular);GO:0005737(cytoplasm);GO:0005840(ribosome);GO:0006412(translation);GO:0022618(ribonucleoprotein complex assembly);GO:0022625(cytosolic large ribosomal subunit);GO:0030529(intracellular ribonucleoprotein complex)	03010(Ribosome)	K02923	NA	ribosomal 60S subunit protein L38	NA	3581.88	3727.52	3863.53	3795.44	3415.57	3411.84	3394.55	3222.17	1.11338	0.154941	3.33727e-15	3.24039e-14	up	no
MSTRG.706	LYS21	NM_001180190.1	GO:0003824(catalytic activity);GO:0004410(homocitrate synthase activity);GO:0005634(nucleus);GO:0005739(mitochondrion);GO:0008652(cellular amino acid biosynthetic process);GO:0009085(lysine biosynthetic process);GO:0016740(transferase activity);GO:0019752(carboxylic acid metabolic process);GO:0019878(lysine biosynthetic process via aminoadipic acid);GO:0046912(transferase activity, transferring a…	01210(2-Oxocarboxylic acid metabolism);01230(Biosynthesis of amino acids);00620(Pyruvate metabolism);00300(Lysine biosynthesis)	K01655	EC:2.3.3.14	homocitrate synthase LYS21	NA	95.0623	88.9754	94.6969	101.038	150.584	138.612	143.075	153.109	0.648762	-0.624239	3.37453e-15	3.27128e-14	down	yes
MSTRG.732	NSE4	NM_001180164.1	GO:0005634(nucleus);GO:0006281(DNA repair);GO:0006310(DNA recombination);GO:0006974(cellular response to DNA damage stimulus);GO:0019789(SUMO transferase activity);GO:0030915(Smc5-Smc6 complex)	NA	NA	NA		NA	5.58684	5.83178	6.15764	5.40764	11.8478	12.2966	13.7456	12.5084	0.456044	-1.13275	3.38382e-15	3.27501e-14	down	yes
MSTRG.3174	NOP9	NM_001181444.3	GO:0000056(ribosomal small subunit export from nucleus);GO:0000447(endonucleolytic cleavage in ITS1 to separate SSU-rRNA from 5.8S rRNA and LSU-rRNA from tricistronic rRNA transcript (SSU-rRNA, 5.8S rRNA, LSU-rRNA));GO:0000472(endonucleolytic cleavage to generate mature 5'-end of SSU-rRNA from (SSU-rRNA, 5.8S rRNA, LSU-rRNA));GO:0000480(endonucleolytic cleavage in 5'-ETS of tricistronic rRNA tran…	NA	NA	NA		NA	18.1226	24.0497	24.6185	19.67	40.9491	39.492	39.9193	38.7686	0.543338	-0.880078	3.42319e-15	3.3078e-14	down	yes
MSTRG.4325	ALD2	NM_001182674.1	GO:0004029(aldehyde dehydrogenase (NAD) activity);GO:0005737(cytoplasm);GO:0006081(cellular aldehyde metabolic process);GO:0006598(polyamine catabolic process);GO:0008152(metabolic process);GO:0008802(betaine-aldehyde dehydrogenase activity);GO:0015940(pantothenate biosynthetic process);GO:0016491(oxidoreductase activity);GO:0016620(oxidoreductase activity, acting on the aldehyde or oxo group of …	00010(Glycolysis / Gluconeogenesis);00340(Histidine metabolism);00350(Tyrosine metabolism);00360(Phenylalanine metabolism);00410(beta-Alanine metabolism)	K00129	EC:1.2.1.5	aldehyde dehydrogenase (NAD(+)) ALD2	NA	38.4935	30.6101	37.4143	35.5387	24.4393	24.273	22.5633	27.3358	1.44057	0.52664	3.66234e-15	3.5319e-14	up	no
MSTRG.293	PHO5	NM_001178441.3	GO:0003993(acid phosphatase activity);GO:0005576(extracellular region);GO:0006796(phosphate-containing compound metabolic process);GO:0008361(regulation of cell size);GO:0009277(fungal-type cell wall);GO:0016036(cellular response to phosphate starvation);GO:0016787(hydrolase activity);GO:0016791(phosphatase activity);GO:0017111(nucleoside-triphosphatase activity);GO:0047429(nucleoside-triphosphat…	04111(Cell cycle - yeast)	K01078	EC:3.1.3.2	acid phosphatase PHO5	NA	22.4107	21.6129	23.0508	20.781	15.487	14.2324	16.5834	14.2811	1.45014	0.536197	3.66684e-15	3.5319e-14	up	no
MSTRG.3358	PHD1	NM_001179609.1	GO:0003677(DNA binding);GO:0003700(transcription factor activity, sequence-specific DNA binding);GO:0005634(nucleus);GO:0006351(transcription, DNA-templated);GO:0006355(regulation of transcription, DNA-templated);GO:0043565(sequence-specific DNA binding);GO:0045944(positive regulation of transcription from RNA polymerase II promoter);GO:2000222(positive regulation of pseudohyphal growth)	04113(Meiosis - yeast)	K12763	NA	Sok2p	NA	43.2894	38.5087	34.1446	41.1329	68.5455	79.6791	65.7624	77.4332	0.539	-0.891642	3.8413e-15	3.69403e-14	down	yes
MSTRG.5018	TSR4	NM_001183276.2	GO:0003674(molecular_function);GO:0005737(cytoplasm);GO:0006364(rRNA processing);GO:0030490(maturation of SSU-rRNA)	NA	NA	NA		NA	47.6732	46.2746	53.6971	50.3723	83.0618	74.1159	83.4692	81.2759	0.615108	-0.701089	4.37972e-15	4.20509e-14	down	yes
MSTRG.2500	PHB2	NM_001181360.1	GO:0000001(mitochondrion inheritance);GO:0001302(replicative cell aging);GO:0003674(molecular_function);GO:0005739(mitochondrion);GO:0005743(mitochondrial inner membrane);GO:0006457(protein folding);GO:0016020(membrane);GO:0016021(integral component of membrane);GO:0045861(negative regulation of proteolysis);GO:1990429(peroxisomal importomer complex)	NA	NA	NA		NA	108.358	102.01	100.804	99.6329	155.282	153.858	156.193	168.239	0.648394	-0.625057	4.62062e-15	4.42932e-14	down	yes
MSTRG.5304	RDL2	NM_001183705.3	GO:0004792(thiosulfate sulfurtransferase activity);GO:0005739(mitochondrion);GO:0008150(biological_process);GO:0016740(transferase activity)	NA	NA	NA		NA	69.4033	76.5163	74.5815	78.6688	127.434	116.261	130.868	126.68	0.596856	-0.744546	4.78028e-15	4.57509e-14	down	yes
MSTRG.2816	AIM46	NM_001179330.3	GO:0003674(molecular_function);GO:0005739(mitochondrion);GO:0008150(biological_process);GO:0016872(intramolecular lyase activity)	NA	NA	NA		NA	109.949	111.436	108.233	110.054	83.5199	89.5998	86.4389	98.212	1.22892	0.297392	5.0094e-15	4.78676e-14	up	no
MSTRG.4047	SEC65	NM_001182467.1	GO:0005737(cytoplasm);GO:0005786(signal recognition particle, endoplasmic reticulum targeting);GO:0006614(SRP-dependent cotranslational protein targeting to membrane);GO:0006616(SRP-dependent cotranslational protein targeting to membrane, translocation);GO:0006617(SRP-dependent cotranslational protein targeting to membrane, signal sequence recognition);GO:0008312(7S RNA binding);GO:0030529(intrac…	03060(Protein export)	K03105	NA	RNA-binding signal recognition particle subunit SEC65	NA	49.0999	63.3935	59.6296	56.4384	94.7563	98.8816	103.54	96.0576	0.581233	-0.782811	5.41941e-15	5.17034e-14	down	yes
MSTRG.681	GDH2	NM_001180275.1	GO:0004352(glutamate dehydrogenase (NAD+) activity);GO:0005739(mitochondrion);GO:0006807(nitrogen compound metabolic process);GO:0016491(oxidoreductase activity);GO:0019551(glutamate catabolic process to 2-oxoglutarate);GO:0055114(oxidation-reduction process)	00910(Nitrogen metabolism);00250(Alanine, aspartate and glutamate metabolism);00220(Arginine biosynthesis);00430(Taurine and hypotaurine metabolism)	K15371	EC:1.4.1.2	glutamate dehydrogenase (NAD(+))	NA	30.2697	28.9452	28.8883	27.0358	24.3722	22.2765	22.3963	21.5662	1.27069	0.345615	5.55651e-15	5.29275e-14	up	no
MSTRG.3191	SUI2	NM_001181664.3	GO:0001731(formation of translation preinitiation complex);GO:0003676(nucleic acid binding);GO:0003723(RNA binding);GO:0003743(translation initiation factor activity);GO:0005737(cytoplasm);GO:0005840(ribosome);GO:0005850(eukaryotic translation initiation factor 2 complex);GO:0005851(eukaryotic translation initiation factor 2B complex);GO:0006412(translation);GO:0006413(translational initiation);G…	03013(RNA transport);04141(Protein processing in endoplasmic reticulum)	K03237	NA	translation initiation factor eIF2 subunit alpha	NA	194.59	193.846	193.719	192.872	270.203	282.936	280.347	276.528	0.698214	-0.518259	5.86372e-15	5.57656e-14	down	no
MSTRG.3286	YMR1	NM_001181768.1	GO:0003729(mRNA binding);GO:0004438(phosphatidylinositol-3-phosphatase activity);GO:0004725(protein tyrosine phosphatase activity);GO:0005737(cytoplasm);GO:0016311(dephosphorylation);GO:0016787(hydrolase activity);GO:0016791(phosphatase activity);GO:0046856(phosphatidylinositol dephosphorylation)	NA	NA	NA		NA	27.1188	28.7738	25.8716	27.6069	19.8035	21.0165	20.1039	22.8393	1.30572	0.384844	6.08732e-15	5.78007e-14	up	no
MSTRG.4042	COQ5	NM_001182472.1	GO:0005739(mitochondrion);GO:0005743(mitochondrial inner membrane);GO:0005759(mitochondrial matrix);GO:0006744(ubiquinone biosynthetic process);GO:0008168(methyltransferase activity);GO:0008757(S-adenosylmethionine-dependent methyltransferase activity);GO:0009060(aerobic respiration);GO:0016020(membrane);GO:0016740(transferase activity);GO:0031314(extrinsic component of mitochondrial inner membra…	00130(Ubiquinone and other terpenoid-quinone biosynthesis)	K06127	EC:2.1.1.201	2-hexaprenyl-6-methoxy-1,4-benzoquinone methyltransferase	NA	129.984	139.621	140.178	148.371	205.229	218.275	207.403	206.441	0.666574	-0.585162	6.87496e-15	6.51768e-14	down	yes
MSTRG.4939	ITR2	NM_001183357.1	GO:0000324(fungal-type vacuole);GO:0005215(transporter activity);GO:0005351(sugar:proton symporter activity);GO:0005355(glucose transmembrane transporter activity);GO:0005365(myo-inositol transmembrane transporter activity);GO:0005886(plasma membrane);GO:0005887(integral component of plasma membrane);GO:0006810(transport);GO:0015798(myo-inositol transport);GO:0016020(membrane);GO:0016021(integral…	04113(Meiosis - yeast)	K08139	NA	DEHA2B16500p	NA	87.8793	92.0428	89.5285	88.2985	77.8754	79.5059	79.7629	79.793	1.12877	0.174751	7.00002e-15	6.62581e-14	up	no
MSTRG.923	BAP3	NM_001180354.3	GO:0003333(amino acid transmembrane transport);GO:0005739(mitochondrion);GO:0005773(vacuole);GO:0005783(endoplasmic reticulum);GO:0005886(plasma membrane);GO:0005887(integral component of plasma membrane);GO:0006810(transport);GO:0006865(amino acid transport);GO:0015171(amino acid transmembrane transporter activity);GO:0015179(L-amino acid transmembrane transporter activity);GO:0015297(antiporter…	NA	NA	NA		NA	130.805	121.423	129.246	134.679	102.379	116.272	106.051	106.378	1.19735	0.259843	7.46459e-15	7.05445e-14	up	no
MSTRG.3606	GPN3	NM_001182130.1	GO:0000166(nucleotide binding);GO:0003924(GTPase activity);GO:0005048(signal sequence binding);GO:0005525(GTP binding);GO:0005575(cellular_component);GO:0016787(hydrolase activity);GO:0044376(RNA polymerase II complex import to nucleus);GO:1990022(RNA polymerase III complex localization to nucleus)	NA	NA	NA		NA	28.6145	32.7223	33.6968	32.9155	52.705	54.3461	58.9824	55.2948	0.578096	-0.790619	9.63753e-15	9.09372e-14	down	yes
MSTRG.5710	ARP7	NM_001184131.1	GO:0005634(nucleus);GO:0006325(chromatin organization);GO:0006337(nucleosome disassembly);GO:0006351(transcription, DNA-templated);GO:0006355(regulation of transcription, DNA-templated);GO:0006368(transcription elongation from RNA polymerase II promoter);GO:0015616(DNA translocase activity);GO:0016514(SWI/SNF complex);GO:0016568(chromatin modification);GO:0016586(RSC complex);GO:0042766(nucleosom…	NA	NA	NA		NA	50.4297	58.8257	66.7435	61.6161	98.1956	92.8244	102.503	104.898	0.596391	-0.745669	9.934e-15	9.35879e-14	down	yes
MSTRG.3949	ERG27	NM_001181987.1	GO:0000253(3-keto sterol reductase activity);GO:0005741(mitochondrial outer membrane);GO:0005783(endoplasmic reticulum);GO:0005789(endoplasmic reticulum membrane);GO:0005811(lipid particle);GO:0006629(lipid metabolic process);GO:0006694(steroid biosynthetic process);GO:0006696(ergosterol biosynthetic process);GO:0016020(membrane);GO:0016491(oxidoreductase activity);GO:0055114(oxidation-reduction …	00100(Steroid biosynthesis)	K09827	EC:1.1.1.270	3-keto-steroid reductase	NA	114.498	103.779	102.955	107.396	160.75	161.499	165.891	169.179	0.652085	-0.616868	1.06207e-14	9.99009e-14	down	yes
MSTRG.5827	TDA6	NM_001184254.1	GO:0000324(fungal-type vacuole);GO:0003674(molecular_function);GO:0006810(transport);GO:0008150(biological_process);GO:0015031(protein transport);GO:0016020(membrane);GO:0016021(integral component of membrane);GO:0071944(cell periphery)	NA	NA	NA		NA	24.8323	24.8667	25.7873	29.4343	18.0394	15.2668	19.3804	18.0369	1.48353	0.569034	1.08714e-14	1.01954e-13	up	no
MSTRG.4577	YTP1	NM_001183075.1	GO:0003674(molecular_function);GO:0008150(biological_process);GO:0016020(membrane);GO:0016021(integral component of membrane)	NA	NA	NA		NA	25.9629	29.8078	26.1239	28.443	19.7995	19.6728	18.5049	21.6253	1.38611	0.471039	1.08728e-14	1.01954e-13	up	no
MSTRG.4691	RPC19	NM_001182951.1	GO:0001054(RNA polymerase I activity);GO:0001056(RNA polymerase III activity);GO:0003677(DNA binding);GO:0003899(DNA-directed RNA polymerase activity);GO:0005634(nucleus);GO:0005666(DNA-directed RNA polymerase III complex);GO:0005730(nucleolus);GO:0005736(DNA-directed RNA polymerase I complex);GO:0006351(transcription, DNA-templated);GO:0006360(transcription from RNA polymerase I promoter);GO:004…	00230(Purine metabolism);00240(Pyrimidine metabolism);03020(RNA polymerase)	K03020	NA	DNA-directed RNA polymerase core subunit RPC19	NA	73.6038	103.602	97.9166	94.9608	175.833	155.191	179.984	180.282	0.535351	-0.901444	1.09794e-14	1.02793e-13	down	yes
MSTRG.1148	RNH202	NM_001180587.3	GO:0004523(RNA-DNA hybrid ribonuclease activity);GO:0005634(nucleus);GO:0006401(RNA catabolic process);GO:0032299(ribonuclease H2 complex);GO:0043137(DNA replication, removal of RNA primer)	NA	NA	NA		NA	17.4656	19.1568	18.5147	18.8674	32.9045	36.0449	32.9767	30.9372	0.556998	-0.844257	1.1014e-14	1.02957e-13	down	yes
MSTRG.4092	NTE1	NM_001182418.1	GO:0004622(lysophospholipase activity);GO:0005783(endoplasmic reticulum);GO:0005789(endoplasmic reticulum membrane);GO:0006629(lipid metabolic process);GO:0008152(metabolic process);GO:0016020(membrane);GO:0016021(integral component of membrane);GO:0016042(lipid catabolic process);GO:0016787(hydrolase activity);GO:0034638(phosphatidylcholine catabolic process);GO:0046470(phosphatidylcholine metab…	00564(Glycerophospholipid metabolism)	K14676	EC:3.1.1.5	Nte1p	NA	27.6525	23.6386	23.0948	20.6035	17.2605	17.0536	16.0988	18.2421	1.38357	0.4684	1.16345e-14	1.08588e-13	up	no
MSTRG.5659	VTC3	NM_001183833.1	GO:0000329(fungal-type vacuole membrane);GO:0003674(molecular_function);GO:0005737(cytoplasm);GO:0005773(vacuole);GO:0005774(vacuolar membrane);GO:0005783(endoplasmic reticulum);GO:0006797(polyphosphate metabolic process);GO:0007034(vacuolar transport);GO:0016020(membrane);GO:0016021(integral component of membrane);GO:0016237(lysosomal microautophagy);GO:0033254(vacuolar transporter chaperone com…	03030(DNA replication);04111(Cell cycle - yeast);04113(Meiosis - yeast)	K02212	EC:3.6.4.12	hypothetical protein	NA	43.0037	35.1341	38.1918	32.7419	27.2039	27.2531	27.2536	24.4602	1.40407	0.489617	1.20718e-14	1.12495e-13	up	no
MSTRG.4664	AAH1	NM_001182979.1	GO:0000034(adenine deaminase activity);GO:0005634(nucleus);GO:0005737(cytoplasm);GO:0006146(adenine catabolic process);GO:0008270(zinc ion binding);GO:0009117(nucleotide metabolic process);GO:0009168(purine ribonucleoside monophosphate biosynthetic process);GO:0016787(hydrolase activity);GO:0019239(deaminase activity);GO:0043101(purine-containing compound salvage);GO:0043103(hypoxanthine salvage)…	00230(Purine metabolism)	K01488	EC:3.5.4.4	adenine deaminase	NA	66.6517	81.7605	75.6374	67.3752	113.283	120.752	129.441	121.772	0.600569	-0.735597	1.22245e-14	1.13743e-13	down	yes
MSTRG.285	YBR085C-A	MSTRG.285.1	NA	NA	NA	NA		NA	150.837	175.591	195.727	184.798	124.032	135.182	131.118	132.747	1.35152	0.434585	1.22735e-14	1.14022e-13	up	no
MSTRG.2680	RRP3	NM_001179195.1	GO:0000166(nucleotide binding);GO:0000462(maturation of SSU-rRNA from tricistronic rRNA transcript (SSU-rRNA, 5.8S rRNA, LSU-rRNA));GO:0003676(nucleic acid binding);GO:0003723(RNA binding);GO:0004004(ATP-dependent RNA helicase activity);GO:0004386(helicase activity);GO:0005524(ATP binding);GO:0005634(nucleus);GO:0005730(nucleolus);GO:0006364(rRNA processing);GO:0008186(RNA-dependent ATPase activi…	03040(Spliceosome)	K12858	EC:3.6.4.13	DEAD/DEAH box helicase	NA	22.9779	33.1222	30.5802	28.3468	55.152	51.5996	55.6019	50.9189	0.539344	-0.890723	1.23471e-14	1.14401e-13	down	yes
MSTRG.152	COR1	NM_001178285.1	GO:0003824(catalytic activity);GO:0004222(metalloendopeptidase activity);GO:0005739(mitochondrion);GO:0005743(mitochondrial inner membrane);GO:0005750(mitochondrial respiratory chain complex III);GO:0006122(mitochondrial electron transport, ubiquinol to cytochrome c);GO:0008121(ubiquinol-cytochrome-c reductase activity);GO:0008270(zinc ion binding);GO:0009060(aerobic respiration);GO:0016020(membr…	00190(Oxidative phosphorylation)	K00414	NA	ubiquinol--cytochrome-c reductase subunit COR1	NA	118.777	102.802	108.955	109.593	176.165	175.143	164.949	167.631	0.643565	-0.635842	1.23523e-14	1.14401e-13	down	yes
MSTRG.2548	BGL2	NM_001181411.1	GO:0000324(fungal-type vacuole);GO:0004338(glucan exo-1,3-beta-glucosidase activity);GO:0004553(hydrolase activity, hydrolyzing O-glycosyl compounds);GO:0005576(extracellular region);GO:0005618(cell wall);GO:0005975(carbohydrate metabolic process);GO:0008061(chitin binding);GO:0008152(metabolic process);GO:0009277(fungal-type cell wall);GO:0016787(hydrolase activity);GO:0016798(hydrolase activity…	00500(Starch and sucrose metabolism)	K01210	EC:3.2.1.58	glucan 1,3-beta-glucosidase	NA	1039.03	997.188	960.12	994.607	878.894	901.563	890.747	878.564	1.12428	0.169005	1.29929e-14	1.20149e-13	up	no
MSTRG.2452	YGR109W-B;YGR109W-A	NM_001184381.2;NM_001184380.3	GO:0000166(nucleotide binding);GO:0000943(retrotransposon nucleocapsid);GO:0003676(nucleic acid binding);GO:0003677(DNA binding);GO:0003723(RNA binding);GO:0003824(catalytic activity);GO:0003887(DNA-directed DNA polymerase activity);GO:0003964(RNA-directed DNA polymerase activity);GO:0004190(aspartic-type endopeptidase activity);GO:0004518(nuclease activity);GO:0004519(endonuclease activity);GO:0…	NA	NA	NA		NA	16.9726	17.5058	19.5631	17.2489	14.5365	13.094	14.7483	13.8251	1.26843	0.343039	1.3149e-14	1.21407e-13	up	no
MSTRG.289	POL30	NM_001178436.1	GO:0000278(mitotic cell cycle);GO:0000710(meiotic mismatch repair);GO:0003677(DNA binding);GO:0005634(nucleus);GO:0005657(replication fork);GO:0006260(DNA replication);GO:0006272(leading strand elongation);GO:0006273(lagging strand elongation);GO:0006275(regulation of DNA replication);GO:0006281(DNA repair);GO:0006289(nucleotide-excision repair);GO:0006298(mismatch repair);GO:0006301(postreplicat…	03030(DNA replication);03410(Base excision repair);03420(Nucleotide excision repair);03430(Mismatch repair)	K04802	NA	proliferating cell nuclear antigen	NA	53.2318	74.497	70.9332	68.7742	120.618	116.076	120.332	119.643	0.561052	-0.833793	1.32451e-14	1.21939e-13	down	yes
MSTRG.4879	AIF1	NM_001183251.1	GO:0000304(response to singlet oxygen);GO:0005634(nucleus);GO:0005739(mitochondrion);GO:0005741(mitochondrial outer membrane);GO:0005886(plasma membrane);GO:0006915(apoptotic process);GO:0008137(NADH dehydrogenase (ubiquinone) activity);GO:0016020(membrane);GO:0016021(integral component of membrane);GO:0016491(oxidoreductase activity);GO:0016668(oxidoreductase activity, acting on a sulfur group o…	NA	NA	NA		NA	17.1963	21.6489	18.4969	17.2466	34.0429	33.5936	35.2283	41.0457	0.518299	-0.948143	1.32614e-14	1.21939e-13	down	yes
MSTRG.2990	SOR1	NM_001181817.1	GO:0003939(L-iditol 2-dehydrogenase activity);GO:0005575(cellular_component);GO:0008270(zinc ion binding);GO:0016491(oxidoreductase activity);GO:0019318(hexose metabolic process);GO:0046872(metal ion binding);GO:0055114(oxidation-reduction process)	00040(Pentose and glucuronate interconversions);00051(Fructose and mannose metabolism)	K00008	EC:1.1.1.14	L-iditol 2-dehydrogenase SOR1	NA	10.2515	14.0127	10.3266	11.949	5.70173	6.44041	4.40387	5.56173	2.10514	1.07391	1.32675e-14	1.21939e-13	up	yes
MSTRG.3896	YLR046C	NM_001181933.1	GO:0000324(fungal-type vacuole);GO:0003674(molecular_function);GO:0006950(response to stress);GO:0008150(biological_process);GO:0016020(membrane);GO:0016021(integral component of membrane)	NA	NA	NA		NA	47.1388	41.9781	37.9078	42.9358	26.8213	31.3213	23.5614	24.6561	1.59797	0.676243	1.33721e-14	1.22713e-13	up	yes
MSTRG.3125	MRPL8	NM_001181496.1	GO:0000002(mitochondrial genome maintenance);GO:0003735(structural constituent of ribosome);GO:0005622(intracellular);GO:0005739(mitochondrion);GO:0005762(mitochondrial large ribosomal subunit);GO:0005840(ribosome);GO:0006412(translation);GO:0030529(intracellular ribonucleoprotein complex);GO:0032543(mitochondrial translation)	03010(Ribosome)	K02879	NA	mitochondrial ribosomal protein subunit L8 (predicted)	NA	40.4576	49.6167	45.2605	43.1921	77.7666	71.6942	78.0043	81.9852	0.576916	-0.793566	1.34746e-14	1.23466e-13	down	yes
MSTRG.1506	MAM33	NM_001179420.1	GO:0005739(mitochondrion);GO:0005759(mitochondrial matrix);GO:0008494(translation activator activity);GO:0009060(aerobic respiration);GO:0070131(positive regulation of mitochondrial translation)	NA	NA	NA		NA	32.2439	38.1668	43.2145	37.8481	62.9686	67.13	72.7259	72.9441	0.549277	-0.864395	1.43107e-14	1.30928e-13	down	yes
MSTRG.2620	SOD2	NM_001179138.1	GO:0001302(replicative cell aging);GO:0001320(age-dependent response to reactive oxygen species involved in chronological cell aging);GO:0001324(age-dependent response to oxidative stress involved in chronological cell aging);GO:0004784(superoxide dismutase activity);GO:0005739(mitochondrion);GO:0005759(mitochondrial matrix);GO:0006801(superoxide metabolic process);GO:0016491(oxidoreductase activ…	04146(Peroxisome);04213(Longevity regulating pathway - multiple species)	K04564	EC:1.15.1.1	superoxide dismutase SOD2	NA	218.809	221.008	238.133	219.784	319.296	333.718	323.368	324.794	0.689941	-0.535455	1.45297e-14	1.32729e-13	down	no
MSTRG.4663	MEP2	NM_001182980.1	GO:0005886(plasma membrane);GO:0005887(integral component of plasma membrane);GO:0006810(transport);GO:0006995(cellular response to nitrogen starvation);GO:0007124(pseudohyphal growth);GO:0008519(ammonium transmembrane transporter activity);GO:0015695(organic cation transport);GO:0015696(ammonium transport);GO:0016020(membrane);GO:0016021(integral component of membrane);GO:0019740(nitrogen utiliz…	NA	NA	NA		NA	22.1169	19.8486	20.4676	20.4315	13.7956	15.192	14.6415	15.6226	1.39852	0.483902	1.46751e-14	1.33855e-13	up	no
MSTRG.168	PET9	NM_001178270.1	GO:0005215(transporter activity);GO:0005471(ATP:ADP antiporter activity);GO:0005739(mitochondrion);GO:0005743(mitochondrial inner membrane);GO:0006810(transport);GO:0006839(mitochondrial transport);GO:0006915(apoptotic process);GO:0009060(aerobic respiration);GO:0009061(anaerobic respiration);GO:0015866(ADP transport);GO:0015867(ATP transport);GO:0015886(heme transport);GO:0016020(membrane);GO:00…	00260(Glycine, serine and threonine metabolism);00350(Tyrosine metabolism);00360(Phenylalanine metabolism);00410(beta-Alanine metabolism)	K00276	EC:1.4.3.21	hypothetical protein	NA	329.079	290.415	315.286	327.647	490.562	483.262	465.202	464.087	0.663348	-0.592162	1.49135e-14	1.35823e-13	down	yes
MSTRG.1644	RML2	NM_001178865.3	GO:0002181(cytoplasmic translation);GO:0003723(RNA binding);GO:0003735(structural constituent of ribosome);GO:0005622(intracellular);GO:0005739(mitochondrion);GO:0005762(mitochondrial large ribosomal subunit);GO:0005840(ribosome);GO:0006412(translation);GO:0015934(large ribosomal subunit);GO:0016740(transferase activity);GO:0030529(intracellular ribonucleoprotein complex);GO:0032543(mitochondrial…	NA	NA	NA		NA	35.9875	39.9903	40.5985	41.3726	60.4515	62.2956	63.7248	63.6666	0.631446	-0.663269	1.49557e-14	1.36002e-13	down	yes
MSTRG.2929	MTC1	NM_001181556.1	GO:0003674(molecular_function);GO:0005737(cytoplasm);GO:0005794(Golgi apparatus);GO:0005840(ribosome);GO:0008150(biological_process);GO:0030137(COPI-coated vesicle);GO:0031410(cytoplasmic vesicle)	NA	NA	NA		NA	70.7405	87.4457	94.7013	88.8283	140.182	133.335	145.677	157.09	0.592965	-0.753981	1.51127e-14	1.37196e-13	down	yes
MSTRG.5816	ASN1	NM_001184242.1	GO:0000166(nucleotide binding);GO:0004066(asparagine synthase (glutamine-hydrolyzing) activity);GO:0005524(ATP binding);GO:0005737(cytoplasm);GO:0005829(cytosol);GO:0006529(asparagine biosynthetic process);GO:0006541(glutamine metabolic process);GO:0008652(cellular amino acid biosynthetic process);GO:0016874(ligase activity);GO:0042803(protein homodimerization activity);GO:0070981(L-asparagine bi…	00250(Alanine, aspartate and glutamate metabolism)	K01953	EC:6.3.5.4	asparagine synthase (glutamine-hydrolyzing) 1	NA	184.056	267.031	267.833	254.578	423.68	410.072	425.033	446.129	0.570995	-0.808451	1.51326e-14	1.37196e-13	down	yes
MSTRG.282	MIS1	NM_001178432.1	GO:0004329(formate-tetrahydrofolate ligase activity);GO:0004477(methenyltetrahydrofolate cyclohydrolase activity);GO:0004488(methylenetetrahydrofolate dehydrogenase (NADP+) activity);GO:0005739(mitochondrion);GO:0005829(cytosol);GO:0006730(one-carbon metabolic process)	00670(One carbon pool by folate)	K00288	EC:1.5.1.5 3.5.4.9 6.3.4.3	hypothetical protein	NA	88.4936	80.095	77.5698	80.8805	121.373	120.838	129.568	129.79	0.652032	-0.616985	1.52517e-14	1.38068e-13	down	yes
MSTRG.5425	KEL3	NM_001184077.1	GO:0003674(molecular_function);GO:0005737(cytoplasm);GO:0008150(biological_process)	NA	NA	NA		NA	53.0648	61.3376	58.3295	53.073	83.7186	85.9714	90.7001	90.0554	0.644336	-0.634114	1.70208e-14	1.53851e-13	down	yes
MSTRG.1895	FMP10	NM_001179072.3	GO:0003674(molecular_function);GO:0005739(mitochondrion);GO:0008150(biological_process);GO:0016020(membrane);GO:0016021(integral component of membrane);GO:0031966(mitochondrial membrane)	NA	NA	NA		NA	20.9233	23.7286	26.0815	23.4773	42.449	45.3424	40.8243	48.7421	0.53119	-0.912699	1.75821e-14	1.58687e-13	down	yes
MSTRG.1732	EDC2	NM_001178926.3	GO:0000184(nuclear-transcribed mRNA catabolic process, nonsense-mediated decay);GO:0000290(deadenylation-dependent decapping of nuclear-transcribed mRNA);GO:0003723(RNA binding);GO:0003729(mRNA binding);GO:0005634(nucleus);GO:0005730(nucleolus);GO:0005737(cytoplasm);GO:0006397(mRNA processing);GO:0032056(positive regulation of translation in response to stress)	NA	NA	NA		NA	167.631	174.713	181.35	165.907	117.901	133.355	144.931	136.276	1.29512	0.373083	1.84813e-14	1.66553e-13	up	no
MSTRG.1328	MRPL28	NM_001180770.1	GO:0003735(structural constituent of ribosome);GO:0005739(mitochondrion);GO:0005762(mitochondrial large ribosomal subunit);GO:0005840(ribosome);GO:0030529(intracellular ribonucleoprotein complex);GO:0032543(mitochondrial translation)	NA	NA	NA		NA	24.8958	33.0269	31.4009	24.5053	57.9439	62.3961	58.4949	59.2794	0.478044	-1.06479	1.85451e-14	1.66878e-13	down	yes
MSTRG.3912	BMT6	NM_001181950.1	GO:0005634(nucleus);GO:0005737(cytoplasm);GO:0006364(rRNA processing);GO:0008168(methyltransferase activity);GO:0008757(S-adenosylmethionine-dependent methyltransferase activity);GO:0016740(transferase activity);GO:0032259(methylation);GO:0070042(rRNA (uridine-N3-)-methyltransferase activity);GO:0070475(rRNA base methylation)	NA	NA	NA		NA	11.6359	16.826	16.9122	14.7747	29.4743	29.3561	35.2726	33.0641	0.472991	-1.08012	1.91738e-14	1.72278e-13	down	yes
MSTRG.2671	YHR054C	NM_001179184.1	GO:0000981(RNA polymerase II transcription factor activity, sequence-specific DNA binding);GO:0003677(DNA binding);GO:0005634(nucleus);GO:0006303(double-strand break repair via nonhomologous end joining);GO:0006337(nucleosome disassembly);GO:0006351(transcription, DNA-templated);GO:0006355(regulation of transcription, DNA-templated);GO:0006368(transcription elongation from RNA polymerase II promo…	NA	NA	NA		NA	44.9787	46.2181	75.5515	43.5728	14.7228	21.2326	13.7347	12.9354	3.35839	1.74777	1.92684e-14	1.7287e-13	up	yes
MSTRG.3990	SPE4	NM_001182033.1	GO:0003824(catalytic activity);GO:0005737(cytoplasm);GO:0006595(polyamine metabolic process);GO:0006596(polyamine biosynthetic process);GO:0006597(spermine biosynthetic process);GO:0015940(pantothenate biosynthetic process);GO:0016740(transferase activity);GO:0016768(spermine synthase activity)	00270(Cysteine and methionine metabolism);00330(Arginine and proline metabolism);00410(beta-Alanine metabolism);00480(Glutathione metabolism)	K00802	EC:2.5.1.22	spermine synthase	NA	21.3649	21.8861	19.6602	20.0677	41.7124	46.7543	35.3901	38.4982	0.511095	-0.968337	1.97152e-14	1.76616e-13	down	yes
MSTRG.4521	TRF5	NM_001183137.1	GO:0004652(polynucleotide adenylyltransferase activity);GO:0005634(nucleus);GO:0005730(nucleolus);GO:0007049(cell cycle);GO:0007067(mitotic nuclear division);GO:0016740(transferase activity);GO:0016779(nucleotidyltransferase activity);GO:0031499(TRAMP complex);GO:0034475(U4 snRNA 3'-end processing);GO:0043629(ncRNA polyadenylation);GO:0046872(metal ion binding);GO:0051301(cell division);GO:007103…	03018(RNA degradation)	K12596	NA	non-canonical poly(A) polymerase TRF5	NA	9.76427	13.7601	10.7414	10.8487	22.4534	20.1256	25.3122	23.4585	0.493866	-1.01781	2.00824e-14	1.79637e-13	down	yes
MSTRG.2424	SLX9	NM_001181210.3	GO:0000056(ribosomal small subunit export from nucleus);GO:0000462(maturation of SSU-rRNA from tricistronic rRNA transcript (SSU-rRNA, 5.8S rRNA, LSU-rRNA));GO:0003674(molecular_function);GO:0005634(nucleus);GO:0005730(nucleolus);GO:0006364(rRNA processing);GO:0030686(90S preribosome);GO:0030688(preribosome, small subunit precursor);GO:0042254(ribosome biogenesis)	NA	NA	NA		NA	27.5906	33.0644	27.7543	20.9672	59.8077	53.6077	59.0744	63.3129	0.463847	-1.10828	2.32672e-14	2.07817e-13	down	yes
MSTRG.1518	YIL055C	NM_001179405.1	GO:0003674(molecular_function);GO:0005739(mitochondrion);GO:0008150(biological_process)	NA	NA	NA		NA	12.0686	15.2584	13.5583	16.2241	7.80778	8.90991	7.90475	10.0662	1.64634	0.719266	2.46207e-14	2.1958e-13	up	yes
MSTRG.2083	MDS3	NM_001181062.2	GO:0003674(molecular_function);GO:0005737(cytoplasm);GO:0005739(mitochondrion);GO:0007124(pseudohyphal growth);GO:0030435(sporulation resulting in formation of a cellular spore);GO:0031929(TOR signaling);GO:0042174(negative regulation of sporulation resulting in formation of a cellular spore);GO:0051321(meiotic cell cycle)	NA	NA	NA		NA	38.4306	34.4712	32.7312	33.2603	26.4856	26.6943	24.579	29.6957	1.29258	0.370251	2.64452e-14	2.35503e-13	up	no
MSTRG.4244	UTP15	NM_001182593.1	GO:0000462(maturation of SSU-rRNA from tricistronic rRNA transcript (SSU-rRNA, 5.8S rRNA, LSU-rRNA));GO:0005634(nucleus);GO:0005730(nucleolus);GO:0006351(transcription, DNA-templated);GO:0006364(rRNA processing);GO:0030515(snoRNA binding);GO:0030529(intracellular ribonucleoprotein complex);GO:0030686(90S preribosome);GO:0032040(small-subunit processome);GO:0033553(rDNA heterochromatin);GO:0034455…	03008(Ribosome biogenesis in eukaryotes)	K14549	NA	snoRNA-binding rRNA-processing protein UTP15	NA	33.2851	38.1022	36.7496	39.8667	59.7862	57.2919	65.2557	59.6928	0.611519	-0.709532	2.64958e-14	2.35605e-13	down	yes
MSTRG.4790	PBI2	NM_001182854.1	GO:0000324(fungal-type vacuole);GO:0004866(endopeptidase inhibitor activity);GO:0004867(serine-type endopeptidase inhibitor activity);GO:0005634(nucleus);GO:0005737(cytoplasm);GO:0005829(cytosol);GO:0006810(transport);GO:0010466(negative regulation of peptidase activity);GO:0015031(protein transport);GO:0030162(regulation of proteolysis);GO:0030414(peptidase inhibitor activity);GO:0042144(vacuole…	NA	NA	NA		NA	99.8136	96.3555	108.775	104.532	164.251	184.737	184.439	176.023	0.577175	-0.79292	2.89481e-14	2.57032e-13	down	yes
MSTRG.5081	CUE5	NM_001183461.1	GO:0005737(cytoplasm);GO:0006511(ubiquitin-dependent protein catabolic process);GO:0006914(autophagy);GO:0030674(protein binding, bridging);GO:0043130(ubiquitin binding)	NA	NA	NA		NA	76.4684	73.0817	79.3202	82.281	114.23	116.643	116.85	126.979	0.655466	-0.609408	2.92632e-14	2.59447e-13	down	yes
MSTRG.4701	AVT4	NM_001182939.1	GO:0000324(fungal-type vacuole);GO:0000329(fungal-type vacuole membrane);GO:0005302(L-tyrosine transmembrane transporter activity);GO:0005773(vacuole);GO:0005774(vacuolar membrane);GO:0006810(transport);GO:0006865(amino acid transport);GO:0015186(L-glutamine transmembrane transporter activity);GO:0015188(L-isoleucine transmembrane transporter activity);GO:0016020(membrane);GO:0016021(integral com…	NA	NA	NA		NA	55.7102	50.9331	47.7461	54.8614	40.1029	43.3715	41.1687	41.6071	1.25865	0.331877	3.00743e-14	2.66246e-13	up	no
MSTRG.870	RPT2	NM_001180066.1	GO:0000166(nucleotide binding);GO:0000502(proteasome complex);GO:0005524(ATP binding);GO:0005634(nucleus);GO:0005737(cytoplasm);GO:0006511(ubiquitin-dependent protein catabolic process);GO:0008540(proteasome regulatory particle, base subcomplex);GO:0016787(hydrolase activity);GO:0016887(ATPase activity);GO:0017025(TBP-class protein binding);GO:0030163(protein catabolic process);GO:0030433(ER-asso…	03050(Proteasome)	K03062	NA	proteasome regulatory particle base subunit RPT2	NA	158.169	182.885	199.288	183.321	274.873	270.383	277.101	286.736	0.652482	-0.615991	3.02244e-14	2.67182e-13	down	yes
MSTRG.2008	RSC8	NM_001180002.3	GO:0003677(DNA binding);GO:0005634(nucleus);GO:0006303(double-strand break repair via nonhomologous end joining);GO:0006337(nucleosome disassembly);GO:0006351(transcription, DNA-templated);GO:0006355(regulation of transcription, DNA-templated);GO:0006368(transcription elongation from RNA polymerase II promoter);GO:0008270(zinc ion binding);GO:0015616(DNA translocase activity);GO:0016568(chromatin…	NA	NA	NA		NA	84.8428	110.45	109.083	110.099	160.745	165.908	179.973	190.775	0.594313	-0.750706	3.11557e-14	2.75011e-13	down	yes
MSTRG.3620	HAP1	NM_001182143.1	GO:0000436(carbon catabolite activation of transcription from RNA polymerase II promoter);GO:0000978(RNA polymerase II core promoter proximal region sequence-specific DNA binding);GO:0000981(RNA polymerase II transcription factor activity, sequence-specific DNA binding);GO:0001077(transcriptional activator activity, RNA polymerase II core promoter proximal region sequence-specific binding);GO:000…	NA	NA	NA		NA	64.4085	58.7867	54.9542	57.3761	45.8416	49.3138	48.767	49.6583	1.21668	0.282948	3.28819e-14	2.89823e-13	up	no
MSTRG.4563	MRPL17	NM_001183090.1	GO:0003735(structural constituent of ribosome);GO:0005739(mitochondrion);GO:0005762(mitochondrial large ribosomal subunit);GO:0005840(ribosome);GO:0030529(intracellular ribonucleoprotein complex);GO:0032543(mitochondrial translation)	NA	NA	NA		NA	21.9309	28.2051	29.2099	34.0193	56.7683	58.9624	53.5172	56.4918	0.502194	-0.993683	3.59901e-14	3.16755e-13	down	yes
MSTRG.1044	RSM24	NM_001180482.1	GO:0003735(structural constituent of ribosome);GO:0005739(mitochondrion);GO:0005763(mitochondrial small ribosomal subunit);GO:0005840(ribosome);GO:0030529(intracellular ribonucleoprotein complex);GO:0032543(mitochondrial translation)	NA	NA	NA		NA	31.5234	32.1935	33.5162	36.112	54.2227	56.8653	52.36	58.3413	0.601224	-0.734026	3.61047e-14	3.173e-13	down	yes
MSTRG.5655	RMI1	NM_001183838.1	GO:0000400(four-way junction DNA binding);GO:0003677(DNA binding);GO:0003697(single-stranded DNA binding);GO:0005634(nucleus);GO:0005737(cytoplasm);GO:0006265(DNA topological change);GO:0006974(cellular response to DNA damage stimulus);GO:0007049(cell cycle);GO:0007064(mitotic sister chromatid cohesion);GO:0008047(enzyme activator activity);GO:0031422(RecQ helicase-Topo III complex);GO:0043388(po…	NA	NA	NA		NA	33.8659	37.2485	31.0139	39.8009	22.8421	19.8223	24.4204	22.6343	1.58193	0.661683	3.74241e-14	3.28416e-13	up	yes
MSTRG.4086	ORC1	NM_001182424.1	GO:0000166(nucleotide binding);GO:0003677(DNA binding);GO:0003682(chromatin binding);GO:0003688(DNA replication origin binding);GO:0005524(ATP binding);GO:0005634(nucleus);GO:0005656(nuclear pre-replicative complex);GO:0005664(nuclear origin of replication recognition complex);GO:0006260(DNA replication);GO:0006267(pre-replicative complex assembly involved in nuclear cell cycle DNA replication);G…	04111(Cell cycle - yeast);04113(Meiosis - yeast)	K02603	NA	origin recognition complex subunit 1	NA	17.2322	17.173	16.2851	16.3963	26.3025	29.2431	26.8353	26.1001	0.618419	-0.693344	4.00035e-14	3.5054e-13	down	yes
MSTRG.3393	LAC1	NM_001179574.3	GO:0001302(replicative cell aging);GO:0005783(endoplasmic reticulum);GO:0005789(endoplasmic reticulum membrane);GO:0006629(lipid metabolic process);GO:0016020(membrane);GO:0016021(integral component of membrane);GO:0016740(transferase activity);GO:0034399(nuclear periphery);GO:0046513(ceramide biosynthetic process);GO:0050291(sphingosine N-acyltransferase activity);GO:0061576(acyl-CoA ceramide sy…	00600(Sphingolipid metabolism)	K04709	EC:2.3.1.24	sphingosine N-acyltransferase LAC1	NA	144.913	126.118	127.675	134.416	107.175	113.096	95.7665	96.0417	1.29374	0.371544	4.23241e-14	3.70336e-13	up	no
MSTRG.1468	PFK26	NM_001179455.1	GO:0000166(nucleotide binding);GO:0003824(catalytic activity);GO:0003873(6-phosphofructo-2-kinase activity);GO:0005524(ATP binding);GO:0005737(cytoplasm);GO:0006000(fructose metabolic process);GO:0006003(fructose 2,6-bisphosphate metabolic process);GO:0016301(kinase activity);GO:0016310(phosphorylation);GO:0016740(transferase activity)	00051(Fructose and mannose metabolism)	K00900	EC:2.7.1.105	Pfk26p	NA	31.5038	29.3191	28.2478	27.242	21.5196	20.5705	23.0244	23.8434	1.3075	0.386815	4.59004e-14	4.01046e-13	up	no
MSTRG.4442	YMR279C	NM_001182786.1	GO:0005886(plasma membrane);GO:0006810(transport);GO:0006855(drug transmembrane transport);GO:0015238(drug transmembrane transporter activity);GO:0016020(membrane);GO:0016021(integral component of membrane);GO:0022891(substrate-specific transmembrane transporter activity);GO:0035445(borate transmembrane transport);GO:0055085(transmembrane transport);GO:0071944(cell periphery);GO:0080139(borate ef…	NA	NA	NA		NA	31.4658	29.0181	25.4913	29.3816	18.4782	21.9811	20.8948	19.3592	1.42922	0.515225	4.9223e-14	4.29453e-13	up	no
MSTRG.1459	HIS5	NM_001179464.1	GO:0000105(histidine biosynthetic process);GO:0003824(catalytic activity);GO:0004400(histidinol-phosphate transaminase activity);GO:0005737(cytoplasm);GO:0008152(metabolic process);GO:0008483(transaminase activity);GO:0008652(cellular amino acid biosynthetic process);GO:0009058(biosynthetic process);GO:0016740(transferase activity);GO:0030170(pyridoxal phosphate binding);GO:0080130(L-phenylalanin…	01230(Biosynthesis of amino acids);00340(Histidine metabolism);00350(Tyrosine metabolism);00360(Phenylalanine metabolism);00400(Phenylalanine, tyrosine and tryptophan biosynthesis)	K00817	EC:2.6.1.9	histidinol-phosphate transaminase	NA	95.5185	94.1939	90.6548	87.6384	131.992	143.198	138.771	143.248	0.660445	-0.598489	4.9833e-14	4.34146e-13	down	yes
MSTRG.2209	PUS2	NM_001180928.4	GO:0001522(pseudouridine synthesis);GO:0003723(RNA binding);GO:0005739(mitochondrion);GO:0008033(tRNA processing);GO:0009451(RNA modification);GO:0009982(pseudouridine synthase activity);GO:0016853(isomerase activity);GO:0031119(tRNA pseudouridine synthesis);GO:1990481(mRNA pseudouridine synthesis)	NA	NA	NA		NA	34.2762	36.6525	36.9309	37.092	26.7193	29.6599	28.0353	26.8762	1.30246	0.381238	5.53405e-14	4.8143e-13	up	no
MSTRG.2263	CBF2	NM_001181269.3	GO:0000022(mitotic spindle elongation);GO:0000775(chromosome, centromeric region);GO:0000778(condensed nuclear chromosome kinetochore);GO:0000780(condensed nuclear chromosome, centromeric region);GO:0000921(septin ring assembly);GO:0003677(DNA binding);GO:0005634(nucleus);GO:0005694(chromosome);GO:0005737(cytoplasm);GO:0005816(spindle pole body);GO:0005819(spindle);GO:0005856(cytoskeleton);GO:000…	NA	NA	NA		NA	7.06724	7.48123	8.02284	8.45129	13.2892	14.9546	14.218	13.022	0.559129	-0.838748	5.76272e-14	5.006e-13	down	yes
MSTRG.2431	CTT1	NM_001181217.1	GO:0000302(response to reactive oxygen species);GO:0004096(catalase activity);GO:0004601(peroxidase activity);GO:0005737(cytoplasm);GO:0005739(mitochondrion);GO:0005777(peroxisome);GO:0006979(response to oxidative stress);GO:0016491(oxidoreductase activity);GO:0020037(heme binding);GO:0042542(response to hydrogen peroxide);GO:0042744(hydrogen peroxide catabolic process);GO:0046872(metal ion bindi…	01200(Carbon metabolism);00630(Glyoxylate and dicarboxylate metabolism);00380(Tryptophan metabolism);04011(MAPK signaling pathway - yeast);04146(Peroxisome);04213(Longevity regulating pathway - multiple species)	K03781	EC:1.11.1.6	catalase T	NA	65.7794	42.5603	44.5535	43.1444	16.7904	22.3645	18.1312	15.4212	2.69626	1.43096	5.80806e-14	5.03812e-13	up	yes
MSTRG.5321	YOR302W	NM_001183721.1	GO:0005829(cytosol);GO:0006417(regulation of translation);GO:0045182(translation regulator activity)	NA	NA	NA		NA	115.844	158.105	180.427	153.283	60.1652	86.5982	66.4605	70.2883	2.14332	1.09985	5.86544e-14	5.08057e-13	up	yes
MSTRG.3190	POL31	NM_001181663.1	GO:0003677(DNA binding);GO:0003887(DNA-directed DNA polymerase activity);GO:0005634(nucleus);GO:0005829(cytosol);GO:0006260(DNA replication);GO:0006272(leading strand elongation);GO:0006273(lagging strand elongation);GO:0006278(RNA-dependent DNA biosynthetic process);GO:0006284(base-excision repair);GO:0006289(nucleotide-excision repair);GO:0006298(mismatch repair);GO:0006301(postreplication repa…	00230(Purine metabolism);00240(Pyrimidine metabolism);03030(DNA replication);03410(Base excision repair);03420(Nucleotide excision repair);03430(Mismatch repair);03440(Homologous recombination)	K02328	NA	DNA-directed DNA polymerase delta subunit POL31	NA	36.1332	34.3638	36.2437	34.2988	54.1571	52.7323	55.0115	55.3417	0.649226	-0.623207	5.97734e-14	5.17006e-13	down	yes
MSTRG.5528	TGS1	NM_001183971.1	GO:0001510(RNA methylation);GO:0005634(nucleus);GO:0005730(nucleolus);GO:0007126(meiotic nuclear division);GO:0008168(methyltransferase activity);GO:0008173(RNA methyltransferase activity);GO:0009452(7-methylguanosine RNA capping);GO:0016740(transferase activity);GO:0017126(nucleologenesis);GO:0032210(regulation of telomere maintenance via telomerase);GO:0032259(methylation);GO:0036261(7-methylgu…	03013(RNA transport)	K14292	EC:2.1.1.-	Tgs1p	NA	24.6237	27.3726	28.6899	26.4811	44.9013	42.6594	48.5562	47.728	0.582922	-0.778625	6.13941e-14	5.30262e-13	down	yes
MSTRG.713	HNT1	NM_001180184.1	GO:0000166(nucleotide binding);GO:0003824(catalytic activity);GO:0005634(nucleus);GO:0005737(cytoplasm);GO:0009117(nucleotide metabolic process);GO:0016787(hydrolase activity)	00230(Purine metabolism);00240(Pyrimidine metabolism)	K01518	EC:3.6.1.17	protein kinase C inhibitor-I, histidine triad nucleotide-binding protein-like protein	NA	385.467	352.122	367.785	357.277	315.444	311.916	316.38	297.336	1.17853	0.236992	6.54353e-14	5.64356e-13	up	no
MSTRG.3592	YLR227W-B;YLR227W-A	NM_001184408.2;NM_001184407.1	GO:0000943(retrotransposon nucleocapsid);GO:0003676(nucleic acid binding);GO:0003677(DNA binding);GO:0003723(RNA binding);GO:0003824(catalytic activity);GO:0003887(DNA-directed DNA polymerase activity);GO:0003964(RNA-directed DNA polymerase activity);GO:0004518(nuclease activity);GO:0004519(endonuclease activity);GO:0004523(RNA-DNA hybrid ribonuclease activity);GO:0004540(ribonuclease activity);G…	NA	NA	NA		NA	104.506	108.539	111.036	107.222	95.0913	90.6354	101.484	98.0362	1.11955	0.162919	6.55348e-14	5.64405e-13	up	no
MSTRG.3194	MET3	NM_001181668.3	GO:0000096(sulfur amino acid metabolic process);GO:0000103(sulfate assimilation);GO:0000166(nucleotide binding);GO:0004781(sulfate adenylyltransferase (ATP) activity);GO:0005524(ATP binding);GO:0005737(cytoplasm);GO:0005739(mitochondrion);GO:0008652(cellular amino acid biosynthetic process);GO:0009086(methionine biosynthetic process);GO:0016740(transferase activity);GO:0016779(nucleotidyltransfer…	00920(Sulfur metabolism);00230(Purine metabolism);00450(Selenocompound metabolism);00261(Monobactam biosynthesis)	K00958	EC:2.7.7.4	sulfate adenylyltransferase	NA	30.8031	29.5612	26.1632	26.9321	17.6274	18.2348	20.2157	22.2657	1.44823	0.534292	7.06894e-14	6.07929e-13	up	no
MSTRG.2177	USE1	MSTRG.2177.1	NA	NA	NA	NA		NA	5.31329	5.96732	7.12379	4.85119	3.17356	2.48333	2.99652	2.68084	2.0518	1.03689	7.35312e-14	6.31466e-13	up	yes
MSTRG.549	RVS161	NM_001178722.1	GO:0000747(conjugation with cellular fusion);GO:0005737(cytoplasm);GO:0005829(cytosol);GO:0005856(cytoskeleton);GO:0005937(mating projection);GO:0006897(endocytosis);GO:0006970(response to osmotic stress);GO:0008092(cytoskeletal protein binding);GO:0008289(lipid binding);GO:0030036(actin cytoskeleton organization);GO:0030479(actin cortical patch);GO:0031532(actin cytoskeleton reorganization);GO:0…	04144(Endocytosis)	K12562	NA	hypothetical protein	NA	140.874	144.761	146.625	151.39	213.457	225.374	213.276	207.548	0.678935	-0.558655	7.86797e-14	6.74718e-13	down	no
MSTRG.1147	MTH1	NM_001180585.3	GO:0003674(molecular_function);GO:0005575(cellular_component);GO:0007165(signal transduction);GO:0015758(glucose transport)	NA	NA	NA		NA	89.4344	82.4999	79.629	83.946	68.3034	70.8121	69.6832	69.2966	1.20645	0.270773	8.48576e-14	7.26661e-13	up	no
MSTRG.218	FUR4	NM_001178369.1	GO:0000324(fungal-type vacuole);GO:0005215(transporter activity);GO:0005886(plasma membrane);GO:0006810(transport);GO:0015505(uracil:cation symporter activity);GO:0015857(uracil transport);GO:0016020(membrane);GO:0016021(integral component of membrane);GO:0045121(membrane raft);GO:0055085(transmembrane transport);GO:0071944(cell periphery)	NA	NA	NA		NA	13.6702	11.0802	10.021	8.71883	22.0213	22.6796	24.9543	22.9942	0.469406	-1.09109	9.04012e-14	7.73033e-13	down	yes
MSTRG.3789	MRPL4	NM_001182327.1	GO:0003735(structural constituent of ribosome);GO:0005739(mitochondrion);GO:0005761(mitochondrial ribosome);GO:0005762(mitochondrial large ribosomal subunit);GO:0005840(ribosome);GO:0006412(translation);GO:0030529(intracellular ribonucleoprotein complex);GO:0032543(mitochondrial translation)	NA	NA	NA		NA	27.0051	29.9704	30.1497	33.563	56.7129	48.5314	53.4207	52.7613	0.570829	-0.80887	9.1299e-14	7.79603e-13	down	yes
MSTRG.4817	SMM1	NM_001183192.1	GO:0002943(tRNA dihydrouridine synthesis);GO:0003824(catalytic activity);GO:0005634(nucleus);GO:0005737(cytoplasm);GO:0005829(cytosol);GO:0006400(tRNA modification);GO:0008033(tRNA processing);GO:0016491(oxidoreductase activity);GO:0017150(tRNA dihydrouridine synthase activity);GO:0050660(flavin adenine dinucleotide binding);GO:0055114(oxidation-reduction process)	NA	NA	NA		NA	28.7534	34.7928	35.0868	34.057	53.1881	53.9429	62.7006	59.006	0.579844	-0.786263	9.20609e-14	7.84995e-13	down	yes
MSTRG.4422	TPS3	NM_001182768.1	GO:0003824(catalytic activity);GO:0003825(alpha,alpha-trehalose-phosphate synthase (UDP-forming) activity);GO:0004805(trehalose-phosphatase activity);GO:0005737(cytoplasm);GO:0005946(alpha,alpha-trehalose-phosphate synthase complex (UDP-forming));GO:0005992(trehalose biosynthetic process);GO:0030234(enzyme regulator activity)	00500(Starch and sucrose metabolism)	K16055	EC:2.4.1.15 3.1.3.12	Tps3p	NA	101.008	84.4614	87.5021	93.9536	73.2124	78.4	64.9865	71.0051	1.2758	0.351401	9.57023e-14	8.14891e-13	up	no
MSTRG.4901	NOP8	NM_001183398.1	GO:0000166(nucleotide binding);GO:0000463(maturation of LSU-rRNA from tricistronic rRNA transcript (SSU-rRNA, 5.8S rRNA, LSU-rRNA));GO:0003674(molecular_function);GO:0003676(nucleic acid binding);GO:0003723(RNA binding);GO:0005634(nucleus);GO:0005730(nucleolus);GO:0042254(ribosome biogenesis);GO:0042273(ribosomal large subunit biogenesis)	NA	NA	NA		NA	11.4855	16.2246	15.3862	12.89	25.528	28.1543	27.337	33.6573	0.48821	-1.03443	9.97053e-14	8.47776e-13	down	yes
MSTRG.1714	SPC25	NM_001178909.3	GO:0000775(chromosome, centromeric region);GO:0000776(kinetochore);GO:0000777(condensed chromosome kinetochore);GO:0000778(condensed nuclear chromosome kinetochore);GO:0000780(condensed nuclear chromosome, centromeric region);GO:0005200(structural constituent of cytoskeleton);GO:0005634(nucleus);GO:0005694(chromosome);GO:0007020(microtubule nucleation);GO:0007049(cell cycle);GO:0007059(chromosome…	NA	NA	NA		NA	62.0435	63.5699	61.237	62.6584	44.829	44.5999	51.0679	49.5659	1.31277	0.392615	1.04018e-13	8.832e-13	up	no
MSTRG.4734	RPL16B	NM_001182907.1	GO:0002181(cytoplasmic translation);GO:0003723(RNA binding);GO:0003729(mRNA binding);GO:0003735(structural constituent of ribosome);GO:0005737(cytoplasm);GO:0005840(ribosome);GO:0006412(translation);GO:0015934(large ribosomal subunit);GO:0022625(cytosolic large ribosomal subunit);GO:0030529(intracellular ribonucleoprotein complex)	03010(Ribosome)	K02872	NA	ribosomal 60S subunit protein L16B	NA	2888.75	2847.84	2849.36	2812.37	2607.92	2640.63	2617.45	2466.42	1.10316	0.141644	1.08157e-13	9.17046e-13	up	no
MSTRG.2174	SEH1	NM_001180965.1	GO:0005634(nucleus);GO:0005643(nuclear pore);GO:0005773(vacuole);GO:0005774(vacuolar membrane);GO:0006810(transport);GO:0006913(nucleocytoplasmic transport);GO:0015031(protein transport);GO:0016020(membrane);GO:0016021(integral component of membrane);GO:0017056(structural constituent of nuclear pore);GO:0031080(nuclear pore outer ring);GO:0031965(nuclear membrane);GO:0035859(Seh1-associated compl…	03013(RNA transport)	K14299	NA	Seh1p	NA	80.1956	82.7405	75.866	78.2153	123.54	120.369	114.354	123.696	0.657767	-0.604351	1.15099e-13	9.74541e-13	down	yes
MSTRG.4286	RRB1	NM_001182632.1	GO:0005634(nucleus);GO:0005730(nucleolus);GO:0006364(rRNA processing);GO:0042254(ribosome biogenesis);GO:0051082(unfolded protein binding)	03008(Ribosome biogenesis in eukaryotes)	K14556	NA	putative wd domain-containing protein	NA	133.091	143.486	140.528	136.349	207.212	191.546	226.967	208.692	0.663283	-0.592304	1.22063e-13	1.03205e-12	down	yes
MSTRG.1355	IZH1	NM_001180800.1	GO:0003674(molecular_function);GO:0004872(receptor activity);GO:0005783(endoplasmic reticulum);GO:0005789(endoplasmic reticulum membrane);GO:0006882(cellular zinc ion homeostasis);GO:0016020(membrane);GO:0016021(integral component of membrane)	NA	NA	NA		NA	24.054	31.9785	29.2821	32.9926	55.0214	54.4799	54.9909	51.98	0.546524	-0.871643	1.27859e-13	1.07953e-12	down	yes
MSTRG.205	FLR1	NM_001178356.1	GO:0005634(nucleus);GO:0005737(cytoplasm);GO:0005886(plasma membrane);GO:0006810(transport);GO:0006855(drug transmembrane transport);GO:0015238(drug transmembrane transporter activity);GO:0015244(fluconazole transporter activity);GO:0015893(drug transport);GO:0016020(membrane);GO:0016021(integral component of membrane);GO:0055085(transmembrane transport);GO:0071944(cell periphery)	NA	NA	NA		NA	42.2315	36.9968	43.1539	42.68	29.8799	27.3226	33.6516	32.2355	1.34099	0.423301	1.30372e-13	1.09921e-12	up	no
MSTRG.5214	TUF1	NM_001183606.1	GO:0000166(nucleotide binding);GO:0003746(translation elongation factor activity);GO:0003924(GTPase activity);GO:0005525(GTP binding);GO:0005622(intracellular);GO:0005739(mitochondrion);GO:0006412(translation);GO:0006414(translational elongation);GO:0032543(mitochondrial translation);GO:0070125(mitochondrial translational elongation)	03015(mRNA surveillance pathway)	K14416	NA	elongation factor Tu GTP binding domain protein	NA	198.035	169.772	159.354	170.94	272.279	292.385	273.334	280.875	0.623932	-0.680539	1.36713e-13	1.15107e-12	down	yes
MSTRG.2549	YGR283C	NM_001181412.3	GO:0005634(nucleus);GO:0005730(nucleolus);GO:0005840(ribosome);GO:0008168(methyltransferase activity);GO:0016740(transferase activity);GO:0032259(methylation)	NA	NA	NA		NA	15.0167	20.409	20.1102	19.4491	37.8859	32.8178	39.4198	36.109	0.51278	-0.963589	1.37166e-13	1.15327e-12	down	yes
MSTRG.2537	SLH1	NM_001181400.4	GO:0000166(nucleotide binding);GO:0002181(cytoplasmic translation);GO:0003676(nucleic acid binding);GO:0003724(RNA helicase activity);GO:0003729(mRNA binding);GO:0004386(helicase activity);GO:0005524(ATP binding);GO:0005737(cytoplasm);GO:0006417(regulation of translation);GO:0016787(hydrolase activity);GO:0042788(polysomal ribosome);GO:0051607(defense response to virus)	03040(Spliceosome)	K12854	EC:3.6.4.13	Sec63-domain-containing protein	NA	14.5493	15.1263	14.5967	14.3274	12.7493	12.2582	12.5304	12.0473	1.1818	0.240981	1.44423e-13	1.21259e-12	up	no
MSTRG.5783	MRI1	NM_001184215.1	GO:0005634(nucleus);GO:0005737(cytoplasm);GO:0008652(cellular amino acid biosynthetic process);GO:0009086(methionine biosynthetic process);GO:0016853(isomerase activity);GO:0019284(L-methionine biosynthetic process from S-adenosylmethionine);GO:0019509(L-methionine biosynthetic process from methylthioadenosine);GO:0044237(cellular metabolic process);GO:0044249(cellular biosynthetic process);GO:00…	00270(Cysteine and methionine metabolism)	K08963	EC:5.3.1.23	S-methyl-5-thioribose-1-phosphate isomerase MRI1	NA	78.1379	68.4781	73.5617	73.6686	116.813	111.623	108.474	116.439	0.648168	-0.62556	1.51989e-13	1.27434e-12	down	yes
MSTRG.1786	SER3	NM_001178972.3	GO:0004617(phosphoglycerate dehydrogenase activity);GO:0005737(cytoplasm);GO:0006564(L-serine biosynthetic process);GO:0008152(metabolic process);GO:0008652(cellular amino acid biosynthetic process);GO:0009070(serine family amino acid biosynthetic process);GO:0016491(oxidoreductase activity);GO:0016597(amino acid binding);GO:0016616(oxidoreductase activity, acting on the CH-OH group of donors, NA…	01200(Carbon metabolism);01230(Biosynthesis of amino acids);00680(Methane metabolism);00260(Glycine, serine and threonine metabolism)	K00058	EC:1.1.1.95	phosphoglycerate dehydrogenase SER3	NA	62.2668	54.2642	55.0502	57.2047	44.0555	45.7466	47.2419	45.1902	1.25545	0.328206	1.58338e-13	1.32572e-12	up	no
MSTRG.5397	FRE3	NM_001183801.1	GO:0000293(ferric-chelate reductase activity);GO:0000324(fungal-type vacuole);GO:0005886(plasma membrane);GO:0006811(ion transport);GO:0006826(iron ion transport);GO:0006879(cellular iron ion homeostasis);GO:0008823(cupric reductase activity);GO:0015677(copper ion import);GO:0015891(siderophore transport);GO:0016020(membrane);GO:0016021(integral component of membrane);GO:0016491(oxidoreductase ac…	NA	NA	NA		NA	21.7949	24.654	21.8923	22.7718	15.1595	13.9154	15.2331	19.0803	1.43738	0.523439	1.76427e-13	1.47513e-12	up	no
MSTRG.4700	POL1	NM_001182940.3	GO:0000166(nucleotide binding);GO:0000731(DNA synthesis involved in DNA repair);GO:0001882(nucleoside binding);GO:0003676(nucleic acid binding);GO:0003677(DNA binding);GO:0003887(DNA-directed DNA polymerase activity);GO:0005634(nucleus);GO:0005657(replication fork);GO:0005658(alpha DNA polymerase:primase complex);GO:0005739(mitochondrion);GO:0006260(DNA replication);GO:0006270(DNA replication ini…	00230(Purine metabolism);00240(Pyrimidine metabolism);03030(DNA replication)	K02320	EC:2.7.7.7	DNA-directed DNA polymerase alpha catalytic subunit POL1	NA	12.8852	11.4277	9.86789	11.5373	19.2525	20.1874	19.0486	20.7466	0.576992	-0.793378	1.89045e-13	1.57844e-12	down	yes
MSTRG.144	TOD6	NM_001178294.1	GO:0003677(DNA binding);GO:0005634(nucleus);GO:0005737(cytoplasm);GO:0006357(regulation of transcription from RNA polymerase II promoter);GO:0043565(sequence-specific DNA binding);GO:0070210(Rpd3L-Expanded complex)	NA	NA	NA		NA	9.28828	16.3351	13.3756	18.481	50.7541	41.4313	54.3649	45.8666	0.298726	-1.74311	1.99036e-13	1.65955e-12	down	yes
MSTRG.4865	YNR061C	NM_001183238.1	GO:0000324(fungal-type vacuole);GO:0000329(fungal-type vacuole membrane);GO:0003674(molecular_function);GO:0005737(cytoplasm);GO:0005773(vacuole);GO:0005774(vacuolar membrane);GO:0008150(biological_process);GO:0016020(membrane);GO:0016021(integral component of membrane)	NA	NA	NA		NA	101.905	96.423	105.539	98.1553	77.5422	83.8126	84.8702	81.5122	1.22666	0.294737	2.03148e-13	1.69036e-12	up	no
MSTRG.3539	YLR179C	NM_001182066.1	GO:0003674(molecular_function);GO:0005634(nucleus);GO:0005737(cytoplasm);GO:0008150(biological_process)	NA	NA	NA		NA	542.189	510.698	495.253	488.522	441.375	446.467	434.763	449.156	1.14951	0.201024	2.03292e-13	1.69036e-12	up	no
MSTRG.3410	MRPL13	NM_001179796.3	GO:0003735(structural constituent of ribosome);GO:0005739(mitochondrion);GO:0005762(mitochondrial large ribosomal subunit);GO:0005840(ribosome);GO:0030529(intracellular ribonucleoprotein complex);GO:0032543(mitochondrial translation)	NA	NA	NA		NA	39.3292	45.5707	42.0147	45.6336	71.5998	67.6728	70.3285	77.8999	0.600166	-0.736567	2.10532e-13	1.74814e-12	down	yes
MSTRG.5329	NOP58	NM_001183730.1	GO:0000154(rRNA modification);GO:0000447(endonucleolytic cleavage in ITS1 to separate SSU-rRNA from 5.8S rRNA and LSU-rRNA from tricistronic rRNA transcript (SSU-rRNA, 5.8S rRNA, LSU-rRNA));GO:0000472(endonucleolytic cleavage to generate mature 5'-end of SSU-rRNA from (SSU-rRNA, 5.8S rRNA, LSU-rRNA));GO:0000480(endonucleolytic cleavage in 5'-ETS of tricistronic rRNA transcript (SSU-rRNA, 5.8S rRN…	03008(Ribosome biogenesis in eukaryotes)	K14565	NA	RNA-processing protein NOP58	NA	156.113	184.874	184.128	181.229	255.535	255.746	266.308	270.711	0.6738	-0.569608	2.2413e-13	1.85849e-12	down	no
MSTRG.4573	ZWF1	NM_001183079.1	GO:0004345(glucose-6-phosphate dehydrogenase activity);GO:0005737(cytoplasm);GO:0005975(carbohydrate metabolic process);GO:0006006(glucose metabolic process);GO:0006098(pentose-phosphate shunt);GO:0006740(NADPH regeneration);GO:0009051(pentose-phosphate shunt, oxidative branch);GO:0016491(oxidoreductase activity);GO:0042542(response to hydrogen peroxide);GO:0045013(carbon catabolite repression of…	01200(Carbon metabolism);00030(Pentose phosphate pathway);00480(Glutathione metabolism)	K00036	EC:1.1.1.49 1.1.1.363	glucose-6-phosphate dehydrogenase	NA	287.159	257.354	259.116	283.77	241.033	227.221	229.075	234.735	1.16666	0.222379	2.34846e-13	1.94467e-12	up	no
MSTRG.3254	MIR1	NM_001181735.1	GO:0005315(inorganic phosphate transmembrane transporter activity);GO:0005739(mitochondrion);GO:0005743(mitochondrial inner membrane);GO:0006810(transport);GO:0016020(membrane);GO:0016021(integral component of membrane);GO:0031305(integral component of mitochondrial inner membrane);GO:0035435(phosphate ion transmembrane transport);GO:0055085(transmembrane transport)	NA	NA	NA		NA	224.241	185.989	193.702	202.088	324.26	325.823	316.175	303.51	0.634778	-0.655676	2.41107e-13	1.99377e-12	down	yes
[truncated: 5,292 more rows]
